# Supplementary material for: ATF4 May Be Essential for Adaption of the Ocular Lens to Its Avascular Environment
Source: Cells. 2023 Nov 16;12(22):2636. doi: 10.3390/cells12222636 (PMC10670291; doi:10.3390/cells12222636)
Supplement: Supplementary file 1 [file cells-12-02636-s001.zip]

Archive with 13 entries (13 files):
- supplemental figure S1 9_23_ 14 day histologycropped.tif
- Supplemental Figure S2revised 2_23 copy.jpg
- Supplemental Figure S2revised 2_23.psd
- Supplemental Figure S3revised 10_22 copy.jpg
- Supplemental Figure S3revised 10_22.psd
- Supplemental figure S4 (AA micromol per lens)revised 3_23 copy.jpg
- Supplemental figure S4(AA micromol per lens)revised 3_23.psd
- Supplemental table S1 DEGs in E16 ATF4 null lens.xlsx
- supplemental table S2 ATF4 DEGs that are predicted to be lens enriched.xlsx
- supplemental table S3 ATF4 Degs that overlap with Prox1 Degs.xlsx
- supplemental table S4 Atf4 degs that change expression between E13 and E15 in mouse lens.xlsx
- Supplemental table S5 Atf4 null degs that have Atf4 binding sites.xlsx
- supplemental table S6 immuno conditions.xlsx
