# Supplementary material for: ATF4 May Be Essential for Adaption of the Ocular Lens to Its Avascular Environment
Source: Cells. 2023 Nov 16;12(22):2636. doi: 10.3390/cells12222636 (PMC10670291; doi:10.3390/cells12222636)
Supplement: Supplementary file 1 [file cells-12-02636-s001.zip › Supplemental table S1 DEGs in E16 ATF4 null lens.xlsx]

## Sheet: Data Description
	Analysis Overview
	This spreadsheet summarizes the results of a pairwise contrast between ATF4 lens-conditional knockout embryonic day E16.5 mouse lenses (label: ATF4cKO) and embryonic lenses from wildtype mice at day E16.5 (label: WT). Positive fold changes indicate increased expression in ATF4cKO lenses. There were 5 biological replicates in the WT group and 4 biological replicates in the ATF4cKO group. Reads wer…
	Worksheet Specification
	Worksheet	Description
	Data Description	Describes each worksheet, provides analysis overview and define column headers for data sheets
	All genes	All genes measured in this experiment
	Statistically Significant	All gene differentially expressed with an absolute fold change > 0 and an FDR less than 0.05
	Biologically Significant	All genes meeting criteria for biologically significant differential expression
	Biological Significance Criteria Applied to RNA Sequencing based analysis of mouse lens Jiang J, Shihan MH, Wang Y, Duncan MK. Invest Ophthalmol Vis Sci. 2018;59(12):4986-4997. Development of novel filtering criteri to analyze RNA-sequencing data obtained from the murine ocular lens during embryogenesis Manthey AL, Terrell AM, Lachke SA, Polson SW, Duncan MK. Genom Data 2014;2:369-374.
	Criterion			Implementation
	Statistical significance			filter( abs(logFC) > 0 and FDR < 0.05)
	"a change in mRNA level greater than 2 RPKM"			abs(average(RPKM-Condition1) - average(RPKM-Condition2) ) > 2
	"expression level in either condition is 2 RPKM or greater"			abs(average(RPKM-Condition1)) > 2 OR abs(average(RPKM-Condition2) > 2
	Pairwise contrast between ATF4cKO and WT mouse lens; Exact Test
	criteria	Total	Up	Down
	Statistically Significant	983	368	615
	Biologically Significant	804	305	499
	Column Header Specification
	Column number (Workbook Letter)	Header		Description
	1 (A)	gene_id		the ensembl id of this feature
	2 (B)	SYMBOL		The symbol of the gene associated with this feature
	3 (C)	DESCRIPTION		The long-form, descriptive name of this gene from the AnnotationHub dataset 'AH75036' – Mus musclus
	4 (D)	Fold_Change		The fold change of this gene between ATF4cKO and WT in Lens Epithelium
	5 (E)	p_value		P_Value calculated by edgeR (ATF4cKO vs WT)
	6 (F)	FDR		Adjusted p value calculated by edgeR (ATF4cKO vs WT)
	7 (G)	ATF4cKO_Avg_FPKM		Abundance of this gene (Average FPKM) observed in ATF4cKO
	8 (F)	Wildtype_Avg_FPKM		Abundance of this gene (Average FPKM) observed in WT

## Sheet: Full_Count_Matrix
gene_id	eu_length	eu_gc	SYMBOL	SEQNAME	DESCRIPTION	S94	S92	S93	S91	S99wt	S96wt	S97wt	S95wt	S98wt
ENSMUSG00000000001	3262	0.417229	Gnai3	3	guanine nucleotide binding protein (G protein), alpha inhibiting 3 [Source:MGI Symbol;Acc:MGI:95773]	1123	838	872	527	719	785	707	763	829
ENSMUSG00000000003	902	0.40133	Pbsn	X	probasin [Source:MGI Symbol;Acc:MGI:1860484]	0	0	0	0	0	0	0	0	0
ENSMUSG00000000028	3506	0.478323	Cdc45	16	cell division cycle 45 [Source:MGI Symbol;Acc:MGI:1338073]	78	94	80	87	108	121	113	85	41
ENSMUSG00000000031	2460	0.560569	H19	7	H19, imprinted maternally expressed transcript [Source:MGI Symbol;Acc:MGI:95891]	14953	18416	18746	15204	17076	29387	17512	18092	16855
ENSMUSG00000000037	6397	0.437705	Scml2	X	Scm polycomb group protein like 2 [Source:MGI Symbol;Acc:MGI:1340042]	52	36	46	54	28	94	83	98	29
ENSMUSG00000000049	1594	0.505019	Apoh	11	apolipoprotein H [Source:MGI Symbol;Acc:MGI:88058]	0	0	0	0	0	0	0	0	0
ENSMUSG00000000056	4806	0.488556	Narf	11	nuclear prelamin A recognition factor [Source:MGI Symbol;Acc:MGI:1914858]	693	461	480	288	864	699	860	868	794
ENSMUSG00000000058	3335	0.392504	Cav2	6	caveolin 2 [Source:MGI Symbol;Acc:MGI:107571]	17	25	27	0	40	87	9	25	58
ENSMUSG00000000078	4391	0.424505	Klf6	13	Kruppel-like factor 6 [Source:MGI Symbol;Acc:MGI:1346318]	415	414	390	418	206	429	195	246	288
ENSMUSG00000000085	7731	0.4632	Scmh1	4	sex comb on midleg homolog 1 [Source:MGI Symbol;Acc:MGI:1352762]	331	367	389	266	370	485	438	314	299
ENSMUSG00000000088	2101	0.414089	Cox5a	9	cytochrome c oxidase subunit 5A [Source:MGI Symbol;Acc:MGI:88474]	253	187	222	169	229	117	172	219	164
ENSMUSG00000000093	3626	0.632377	Tbx2	11	T-box 2 [Source:MGI Symbol;Acc:MGI:98494]	1068	653	687	476	536	437	276	335	413
ENSMUSG00000000094	3401	0.542782	Tbx4	11	T-box 4 [Source:MGI Symbol;Acc:MGI:102556]	0	0	0	0	0	0	0	0	0
ENSMUSG00000000103	3107	0.400386	Zfy2	Y	zinc finger protein 2, Y-linked [Source:MGI Symbol;Acc:MGI:99213]	0	0	0	0	0	0	0	0	0
ENSMUSG00000000120	3446	0.585897	Ngfr	11	nerve growth factor receptor (TNFR superfamily, member 16) [Source:MGI Symbol;Acc:MGI:97323]	1330	1800	1432	1582	188	378	301	286	299
ENSMUSG00000000125	3076	0.526008	Wnt3	11	wingless-type MMTV integration site family, member 3 [Source:MGI Symbol;Acc:MGI:98955]	13	0	2	10	15	5	0	15	1
ENSMUSG00000000126	3329	0.563232	Wnt9a	11	wingless-type MMTV integration site family, member 9A [Source:MGI Symbol;Acc:MGI:2446084]	51	22	33	82	15	118	74	40	43
ENSMUSG00000000127	4680	0.441453	Fer	17	fer (fms/fps related) protein kinase [Source:MGI Symbol;Acc:MGI:105917]	467	325	380	211	310	358	276	351	285
ENSMUSG00000000131	16920	0.46578	Xpo6	7	exportin 6 [Source:MGI Symbol;Acc:MGI:2429950]	1357	1075	1111	1084	993	1127	870	1179	1308
ENSMUSG00000000134	9261	0.525105	Tfe3	X	transcription factor E3 [Source:MGI Symbol;Acc:MGI:98511]	298	281	349	183	235	351	279	292	215
ENSMUSG00000000142	5506	0.56393	Axin2	11	axin 2 [Source:MGI Symbol;Acc:MGI:1270862]	363	225	228	59	497	460	394	469	416
ENSMUSG00000000148	6179	0.549442	Brat1	5	BRCA1-associated ATM activator 1 [Source:MGI Symbol;Acc:MGI:1891679]	214	196	153	111	80	124	142	157	116
ENSMUSG00000000149	3416	0.58226	Gna12	5	guanine nucleotide binding protein, alpha 12 [Source:MGI Symbol;Acc:MGI:95767]	1089	783	1032	986	941	805	792	781	717
ENSMUSG00000000154	1699	0.571513	Slc22a18	7	solute carrier family 22 (organic cation transporter), member 18 [Source:MGI Symbol;Acc:MGI:1336884]	0	0	0	0	0	0	0	0	0
ENSMUSG00000000157	4324	0.509713	Itgb2l	16	integrin beta 2-like [Source:MGI Symbol;Acc:MGI:1277979]	0	0	0	0	0	0	0	0	0
ENSMUSG00000000159	2523	0.488308	Igsf5	16	immunoglobulin superfamily, member 5 [Source:MGI Symbol;Acc:MGI:1919308]	0	0	0	0	0	0	0	0	0
ENSMUSG00000000167	2813	0.459296	Pih1d2	9	PIH1 domain containing 2 [Source:MGI Symbol;Acc:MGI:1919864]	59	35	32	23	24	19	12	36	32
ENSMUSG00000000168	4886	0.474417	Dlat	9	dihydrolipoamide S-acetyltransferase (E2 component of pyruvate dehydrogenase complex) [Source:MGI Symbol;Acc:MGI:2385311]	435	279	442	337	282	390	350	401	432
ENSMUSG00000000171	1231	0.493907	Sdhd	9	succinate dehydrogenase complex, subunit D, integral membrane protein [Source:MGI Symbol;Acc:MGI:1914175]	198	144	300	162	186	203	180	273	220
ENSMUSG00000000182	1814	0.547409	Fgf23	6	fibroblast growth factor 23 [Source:MGI Symbol;Acc:MGI:1891427]	0	0	0	0	0	0	0	0	0
ENSMUSG00000000183	4657	0.498819	Fgf6	6	fibroblast growth factor 6 [Source:MGI Symbol;Acc:MGI:95520]	0	0	0	0	0	0	0	0	0
ENSMUSG00000000184	9409	0.487087	Ccnd2	6	cyclin D2 [Source:MGI Symbol;Acc:MGI:88314]	4193	5107	5900	3352	4117	3660	4457	4696	3930
ENSMUSG00000000194	12766	0.494595	Gpr107	2	G protein-coupled receptor 107 [Source:MGI Symbol;Acc:MGI:2139054]	546	349	500	443	464	513	411	537	420
ENSMUSG00000000197	14715	0.399864	Nalcn	14	sodium leak channel, non-selective [Source:MGI Symbol;Acc:MGI:2444306]	138	77	71	44	26	83	12	51	48
ENSMUSG00000000202	3187	0.578601	Btbd17	11	BTB (POZ) domain containing 17 [Source:MGI Symbol;Acc:MGI:1919264]	405	383	313	253	370	363	540	424	383
ENSMUSG00000000204	3964	0.437437	Slfn4	11	schlafen 4 [Source:MGI Symbol;Acc:MGI:1329010]	0	0	0	0	0	0	0	0	0
ENSMUSG00000000214	2364	0.550761	Th	7	tyrosine hydroxylase [Source:MGI Symbol;Acc:MGI:98735]	0	0	0	0	0	0	0	0	0
ENSMUSG00000000215	1312	0.535823	Ins2	7	insulin II [Source:MGI Symbol;Acc:MGI:96573]	0	0	0	0	0	0	0	0	0
ENSMUSG00000000216	2991	0.497827	Scnn1g	7	sodium channel, nonvoltage-gated 1 gamma [Source:MGI Symbol;Acc:MGI:104695]	0	0	0	0	0	0	0	0	0
ENSMUSG00000000223	8553	0.487431	Drp2	X	dystrophin related protein 2 [Source:MGI Symbol;Acc:MGI:107432]	47	5	19	6	38	48	37	51	44
ENSMUSG00000000244	6234	0.536734	Tspan32	7	tetraspanin 32 [Source:MGI Symbol;Acc:MGI:1350360]	0	0	0	0	0	0	0	0	0
ENSMUSG00000000247	4393	0.597086	Lhx2	2	LIM homeobox protein 2 [Source:MGI Symbol;Acc:MGI:96785]	1169	683	854	278	300	393	305	411	475
ENSMUSG00000000248	2847	0.416228	Clec2g	6	C-type lectin domain family 2, member g [Source:MGI Symbol;Acc:MGI:1918059]	0	0	0	0	0	0	0	0	0
ENSMUSG00000000253	2323	0.559621	Gmpr	13	guanosine monophosphate reductase [Source:MGI Symbol;Acc:MGI:1913605]	80	30	12	23	86	93	13	15	53
ENSMUSG00000000263	2414	0.526512	Glra1	11	glycine receptor, alpha 1 subunit [Source:MGI Symbol;Acc:MGI:95747]	0	0	0	0	0	0	0	0	0
ENSMUSG00000000266	8114	0.416071	Mid2	X	midline 2 [Source:MGI Symbol;Acc:MGI:1344333]	102	43	99	118	23	94	23	35	14
ENSMUSG00000000275	5754	0.499479	Trim25	11	tripartite motif-containing 25 [Source:MGI Symbol;Acc:MGI:102749]	146	103	136	12	72	174	61	111	89
ENSMUSG00000000276	8387	0.462144	Dgke	11	diacylglycerol kinase, epsilon [Source:MGI Symbol;Acc:MGI:1889276]	109	39	89	65	81	74	53	85	67
ENSMUSG00000000278	2097	0.501669	Scpep1	11	serine carboxypeptidase 1 [Source:MGI Symbol;Acc:MGI:1921867]	229	289	244	298	427	384	310	355	338
ENSMUSG00000000282	4627	0.593689	Mnt	11	max binding protein [Source:MGI Symbol;Acc:MGI:109150]	330	316	408	331	429	433	372	440	365
ENSMUSG00000000290	3052	0.532438	Itgb2	10	integrin beta 2 [Source:MGI Symbol;Acc:MGI:96611]	12	18	2	32	7	21	0	0	11
ENSMUSG00000000295	3508	0.451539	Hddc2	10	HD domain containing 2 [Source:MGI Symbol;Acc:MGI:1916942]	162	152	126	112	146	92	103	106	155
ENSMUSG00000000296	1323	0.495087	Tpd52l1	10	tumor protein D52-like 1 [Source:MGI Symbol;Acc:MGI:1298386]	40	5	7	17	14	18	0	0	3
ENSMUSG00000000301	2104	0.536122	Pemt	11	phosphatidylethanolamine N-methyltransferase [Source:MGI Symbol;Acc:MGI:104535]	8	26	46	17	21	25	33	25	7
ENSMUSG00000000303	4574	0.510713	Cdh1	8	cadherin 1 [Source:MGI Symbol;Acc:MGI:88354]	56	173	150	89	1460	1217	1538	1393	1652
ENSMUSG00000000305	7257	0.543751	Cdh4	2	cadherin 4 [Source:MGI Symbol;Acc:MGI:99218]	1006	1028	894	672	864	686	884	1045	793
ENSMUSG00000000308	2496	0.521635	Ckmt1	2	creatine kinase, mitochondrial 1, ubiquitous [Source:MGI Symbol;Acc:MGI:99441]	0	0	0	0	0	0	0	0	0
ENSMUSG00000000317	3719	0.520032	Bcl6b	11	B cell CLL/lymphoma 6, member B [Source:MGI Symbol;Acc:MGI:1278332]	29	21	21	29	20	69	10	23	27
ENSMUSG00000000318	2899	0.503622	Clec10a	11	C-type lectin domain family 10, member A [Source:MGI Symbol;Acc:MGI:96975]	0	0	0	0	0	0	0	0	0
ENSMUSG00000000320	4085	0.499388	Alox12	11	arachidonate 12-lipoxygenase [Source:MGI Symbol;Acc:MGI:87998]	54	81	93	53	113	148	143	138	138
ENSMUSG00000000326	2532	0.53357	Comt	16	catechol-O-methyltransferase [Source:MGI Symbol;Acc:MGI:88470]	333	178	226	190	245	265	265	178	235
ENSMUSG00000000339	1880	0.517021	Rtca	3	RNA 3'-terminal phosphate cyclase [Source:MGI Symbol;Acc:MGI:1913618]	309	216	268	213	231	221	410	257	255
ENSMUSG00000000340	3348	0.419355	Dbt	3	dihydrolipoamide branched chain transacylase E2 [Source:MGI Symbol;Acc:MGI:105386]	84	86	82	97	99	66	90	106	111
ENSMUSG00000000346	2900	0.532759	Dazap2	15	DAZ associated protein 2 [Source:MGI Symbol;Acc:MGI:1344344]	301	255	319	250	351	266	267	311	243
ENSMUSG00000000355	1571	0.398472	Mcts1	X	malignant T cell amplified sequence 1 [Source:MGI Symbol;Acc:MGI:1916245]	71	48	28	44	25	41	47	67	19
ENSMUSG00000000359	2156	0.571429	Rem1	2	rad and gem related GTP binding protein 1 [Source:MGI Symbol;Acc:MGI:1097696]	0	0	0	0	0	0	0	0	0
ENSMUSG00000000365	6241	0.404262	Rnf17	14	ring finger protein 17 [Source:MGI Symbol;Acc:MGI:1353419]	28	10	21	40	10	11	5	25	10
ENSMUSG00000000374	8128	0.510827	Trappc10	10	trafficking protein particle complex 10 [Source:MGI Symbol;Acc:MGI:1336209]	556	552	665	460	407	439	567	393	550
ENSMUSG00000000378	3666	0.545554	Ccm2	11	cerebral cavernous malformation 2 [Source:MGI Symbol;Acc:MGI:2384924]	180	201	108	260	94	171	114	103	87
ENSMUSG00000000381	1008	0.52877	Wap	11	whey acidic protein [Source:MGI Symbol;Acc:MGI:98943]	0	0	0	0	0	0	0	0	0
ENSMUSG00000000384	3696	0.550054	Tbrg4	11	transforming growth factor beta regulated gene 4 [Source:MGI Symbol;Acc:MGI:1100868]	320	301	364	315	179	216	263	250	229
ENSMUSG00000000385	7302	0.496987	Tmprss2	16	transmembrane protease, serine 2 [Source:MGI Symbol;Acc:MGI:1354381]	0	0	0	0	0	0	0	0	0
ENSMUSG00000000386	3785	0.476354	Mx1	16	MX dynamin-like GTPase 1 [Source:MGI Symbol;Acc:MGI:97243]	19	13	37	0	14	25	1	10	0
ENSMUSG00000000392	5662	0.397739	Fap	2	fibroblast activation protein [Source:MGI Symbol;Acc:MGI:109608]	0	0	0	0	0	0	0	0	0
ENSMUSG00000000394	1494	0.427041	Gcg	2	glucagon [Source:MGI Symbol;Acc:MGI:95674]	11	12	8	24	180	192	230	246	277
ENSMUSG00000000399	2101	0.466445	Ndufa9	6	NADH:ubiquinone oxidoreductase subunit A9 [Source:MGI Symbol;Acc:MGI:1913358]	337	270	341	337	279	319	268	196	308
ENSMUSG00000000402	2704	0.462648	Egfl6	X	EGF-like-domain, multiple 6 [Source:MGI Symbol;Acc:MGI:1858599]	6	4	7	0	18	111	12	12	2
ENSMUSG00000000409	2929	0.547286	Lck	4	lymphocyte protein tyrosine kinase [Source:MGI Symbol;Acc:MGI:96756]	17	1	19	1	6	17	7	34	18
ENSMUSG00000000411	1280	0.541406	Tssk3	4	testis-specific serine kinase 3 [Source:MGI Symbol;Acc:MGI:1929914]	0	0	0	0	0	0	0	0	0
ENSMUSG00000000416	8829	0.45158	Cttnbp2	6	cortactin binding protein 2 [Source:MGI Symbol;Acc:MGI:1353467]	368	284	321	424	533	465	465	527	483
ENSMUSG00000000420	5519	0.460772	Galnt1	18	polypeptide N-acetylgalactosaminyltransferase 1 [Source:MGI Symbol;Acc:MGI:894693]	787	641	740	752	641	832	622	680	627
ENSMUSG00000000435	2083	0.415747	Myf5	10	myogenic factor 5 [Source:MGI Symbol;Acc:MGI:97252]	0	0	0	0	0	0	0	0	0
ENSMUSG00000000439	7005	0.472234	Mkrn2	6	makorin, ring finger protein, 2 [Source:MGI Symbol;Acc:MGI:1914277]	295	264	404	294	221	288	220	213	212
ENSMUSG00000000440	2953	0.480528	Pparg	6	peroxisome proliferator activated receptor gamma [Source:MGI Symbol;Acc:MGI:97747]	0	0	0	0	0	0	0	0	0
ENSMUSG00000000441	6845	0.480205	Raf1	6	v-raf-leukemia viral oncogene 1 [Source:MGI Symbol;Acc:MGI:97847]	970	695	841	771	631	927	675	883	663
ENSMUSG00000000486	2763	0.555917	Septin1	7	septin 1 [Source:MGI Symbol;Acc:MGI:1858916]	43	12	18	9	38	20	28	42	42
ENSMUSG00000000489	4161	0.580389	Pdgfb	15	platelet derived growth factor, B polypeptide [Source:MGI Symbol;Acc:MGI:97528]	68	71	51	61	113	152	131	74	80
ENSMUSG00000000530	4265	0.558968	Acvrl1	15	activin A receptor, type II-like 1 [Source:MGI Symbol;Acc:MGI:1338946]	252	235	151	86	215	344	114	136	279
ENSMUSG00000000531	2033	0.620266	Tamalin	15	trafficking regulator and scaffold protein tamalin [Source:MGI Symbol;Acc:MGI:1860303]	65	67	75	6	45	79	9	41	28
ENSMUSG00000000532	4418	0.534631	Acvr1b	15	activin A receptor, type 1B [Source:MGI Symbol;Acc:MGI:1338944]	314	273	301	161	255	199	219	198	289
ENSMUSG00000000538	8764	0.522478	Tom1l2	11	target of myb1-like 2 (chicken) [Source:MGI Symbol;Acc:MGI:2443306]	385	297	345	272	373	348	258	315	262
ENSMUSG00000000544	2742	0.530999	Gpa33	1	glycoprotein A33 (transmembrane) [Source:MGI Symbol;Acc:MGI:1891703]	0	0	0	0	0	0	0	0	0
ENSMUSG00000000552	2515	0.636978	Zfp385a	15	zinc finger protein 385A [Source:MGI Symbol;Acc:MGI:1352495]	1192	857	1018	1028	1172	1086	1451	1220	1221
ENSMUSG00000000555	4933	0.568011	Itga5	15	integrin alpha 5 (fibronectin receptor alpha) [Source:MGI Symbol;Acc:MGI:96604]	282	260	349	156	259	727	167	179	216
ENSMUSG00000000560	7640	0.370419	Gabra2	5	gamma-aminobutyric acid (GABA) A receptor, subunit alpha 2 [Source:MGI Symbol;Acc:MGI:95614]	0	0	0	0	0	0	0	0	0
ENSMUSG00000000561	4841	0.460855	Wdr77	3	WD repeat domain 77 [Source:MGI Symbol;Acc:MGI:1917715]	176	115	170	147	100	135	156	196	132
ENSMUSG00000000562	3729	0.465272	Adora3	3	adenosine A3 receptor [Source:MGI Symbol;Acc:MGI:104847]	0	0	0	0	0	0	0	0	0
ENSMUSG00000000563	4105	0.410231	Atp5pb	3	ATP synthase peripheral stalk-membrane subunit b [Source:MGI Symbol;Acc:MGI:1100495]	711	704	726	693	613	766	850	811	644
ENSMUSG00000000567	4135	0.492624	Sox9	11	SRY (sex determining region Y)-box 9 [Source:MGI Symbol;Acc:MGI:98371]	1153	679	587	248	453	435	208	332	441
ENSMUSG00000000568	7354	0.412021	Hnrnpd	5	heterogeneous nuclear ribonucleoprotein D [Source:MGI Symbol;Acc:MGI:101947]	1738	1177	1267	753	1139	1298	1241	1328	1141
ENSMUSG00000000579	3777	0.485041	Dynlt1c	17	dynein light chain Tctex-type 1C [Source:MGI Symbol;Acc:MGI:3807476]	130	53	57	67	104	159	111	90	86
ENSMUSG00000000581	3995	0.373467	C1d	11	C1D nuclear receptor co-repressor [Source:MGI Symbol;Acc:MGI:1927354]	123	49	56	67	86	85	71	87	64
ENSMUSG00000000594	4127	0.484129	Gm2a	11	GM2 ganglioside activator protein [Source:MGI Symbol;Acc:MGI:95762]	136	121	175	156	135	187	183	140	97
ENSMUSG00000000600	21853	0.361323	Krit1	5	KRIT1, ankyrin repeat containing [Source:MGI Symbol;Acc:MGI:1930618]	616	506	554	578	417	517	370	434	485
ENSMUSG00000000605	8575	0.48	Clcn4	7	chloride channel, voltage-sensitive 4 [Source:MGI Symbol;Acc:MGI:104571]	483	435	385	376	326	389	277	322	335
ENSMUSG00000000606	4597	0.401349	Vmn2r88	14	vomeronasal 2, receptor 88 [Source:MGI Symbol;Acc:MGI:1316662]	0	0	0	0	0	0	0	0	0
ENSMUSG00000000617	5421	0.542151	Grm6	11	glutamate receptor, metabotropic 6 [Source:MGI Symbol;Acc:MGI:1351343]	0	0	0	0	0	0	0	0	0
ENSMUSG00000000627	5290	0.547448	Sema4f	6	sema domain, immunoglobulin domain (Ig), TM domain, and short cytoplasmic domain [Source:MGI Symbol;Acc:MGI:1340055]	36	5	9	2	30	6	19	28	17
ENSMUSG00000000628	5969	0.523036	Hk2	6	hexokinase 2 [Source:MGI Symbol;Acc:MGI:1315197]	748	786	908	672	1106	831	887	1022	1290
ENSMUSG00000000631	16037	0.568685	Myo18a	11	myosin XVIIIA [Source:MGI Symbol;Acc:MGI:2667185]	2681	2119	2217	1907	2026	2541	2079	2093	2610
ENSMUSG00000000632	5779	0.564977	Sez6	11	seizure related gene 6 [Source:MGI Symbol;Acc:MGI:104745]	229	104	49	41	57	19	28	3	66
ENSMUSG00000000673	4681	0.521897	Haao	17	3-hydroxyanthranilate 3,4-dioxygenase [Source:MGI Symbol;Acc:MGI:1349444]	0	0	0	0	0	0	0	0	0
ENSMUSG00000000682	1187	0.529065	Cd52	4	CD52 antigen [Source:MGI Symbol;Acc:MGI:1346088]	0	0	0	0	0	0	0	0	0
ENSMUSG00000000686	3035	0.564415	Abhd15	11	abhydrolase domain containing 15 [Source:MGI Symbol;Acc:MGI:1914727]	0	0	0	0	0	0	0	0	0
ENSMUSG00000000690	1964	0.549389	Hoxb6	11	homeobox B6 [Source:MGI Symbol;Acc:MGI:96187]	0	0	0	0	0	0	0	0	0
ENSMUSG00000000693	4603	0.536824	Loxl3	6	lysyl oxidase-like 3 [Source:MGI Symbol;Acc:MGI:1337004]	118	139	126	35	166	185	171	156	120
ENSMUSG00000000701	1055	0.496682	Tcl1b5	12	T cell leukemia/lymphoma 1B, 5 [Source:MGI Symbol;Acc:MGI:1351635]	0	0	0	0	0	0	0	0	0
ENSMUSG00000000706	4119	0.48337	Btn1a1	13	butyrophilin, subfamily 1, member A1 [Source:MGI Symbol;Acc:MGI:103118]	0	0	0	0	0	0	0	0	0
ENSMUSG00000000708	4867	0.463324	Kat2b	17	K(lysine) acetyltransferase 2B [Source:MGI Symbol;Acc:MGI:1343094]	397	439	452	479	448	445	403	492	380
ENSMUSG00000000711	4201	0.485361	Rab5b	10	RAB5B, member RAS oncogene family [Source:MGI Symbol;Acc:MGI:105938]	298	357	321	210	245	468	216	334	309
ENSMUSG00000000724	1594	0.439147	Cryba1	11	crystallin, beta A1 [Source:MGI Symbol;Acc:MGI:88518]	54613	69420	72472	89410	113746	72773	110401	109543	117229
ENSMUSG00000000730	2988	0.534471	Dnmt3l	10	DNA (cytosine-5-)-methyltransferase 3-like [Source:MGI Symbol;Acc:MGI:1859287]	0	0	0	0	0	0	0	0	0
ENSMUSG00000000731	3825	0.563922	Aire	10	autoimmune regulator (autoimmune polyendocrinopathy candidiasis ectodermal dystrophy) [Source:MGI Symbol;Acc:MGI:1338803]	0	0	0	0	0	0	0	0	0
ENSMUSG00000000732	4620	0.513853	Icosl	10	icos ligand [Source:MGI Symbol;Acc:MGI:1354701]	0	0	0	0	0	0	0	0	0
ENSMUSG00000000738	4518	0.541169	Spg7	8	SPG7, paraplegin matrix AAA peptidase subunit [Source:MGI Symbol;Acc:MGI:2385906]	811	951	978	993	1225	1034	1098	1402	1226
ENSMUSG00000000739	4419	0.520027	Sult5a1	8	sulfotransferase family 5A, member 1 [Source:MGI Symbol;Acc:MGI:1931463]	0	0	0	0	0	0	0	0	0
ENSMUSG00000000740	2595	0.525241	Rpl13	8	ribosomal protein L13 [Source:MGI Symbol;Acc:MGI:105922]	5202	4081	4997	4731	5479	5037	5194	5667	5272
ENSMUSG00000000743	3272	0.547372	Chmp1a	8	charged multivesicular body protein 1A [Source:MGI Symbol;Acc:MGI:1920159]	318	188	291	363	179	236	197	223	224
ENSMUSG00000000751	5578	0.487809	Rpa1	11	replication protein A1 [Source:MGI Symbol;Acc:MGI:1915525]	429	381	496	346	410	365	432	419	419
ENSMUSG00000000753	2359	0.547266	Serpinf1	11	serine (or cysteine) peptidase inhibitor, clade F, member 1 [Source:MGI Symbol;Acc:MGI:108080]	16	99	99	50	50	430	61	68	121
ENSMUSG00000000759	8568	0.477941	Tubgcp3	8	tubulin, gamma complex associated protein 3 [Source:MGI Symbol;Acc:MGI:2183752]	510	382	367	395	385	438	251	358	290
ENSMUSG00000000766	8037	0.45303	Oprm1	10	opioid receptor, mu 1 [Source:MGI Symbol;Acc:MGI:97441]	0	0	0	0	0	0	0	0	0
ENSMUSG00000000776	2854	0.541696	Polr3d	14	polymerase (RNA) III (DNA directed) polypeptide D [Source:MGI Symbol;Acc:MGI:1914315]	472	442	539	376	327	389	304	233	250
ENSMUSG00000000782	3019	0.56045	Tcf7	11	transcription factor 7, T cell specific [Source:MGI Symbol;Acc:MGI:98507]	293	358	521	284	243	255	302	280	314
ENSMUSG00000000787	5277	0.401175	Ddx3x	X	DEAD box helicase 3, X-linked [Source:MGI Symbol;Acc:MGI:103064]	3457	2750	3582	2602	3208	2832	2502	3196	2633
ENSMUSG00000000791	4105	0.568575	Il12rb1	8	interleukin 12 receptor, beta 1 [Source:MGI Symbol;Acc:MGI:104579]	0	0	0	0	0	0	0	0	0
ENSMUSG00000000792	2928	0.583333	Slc5a5	8	solute carrier family 5 (sodium iodide symporter), member 5 [Source:MGI Symbol;Acc:MGI:2149330]	0	0	0	0	0	0	0	0	0
ENSMUSG00000000794	10451	0.472778	Kcnn3	3	potassium intermediate/small conductance calcium-activated channel, subfamily N, member 3 [Source:MGI Symbol;Acc:MGI:2153183]	52	81	60	43	59	115	23	23	86
ENSMUSG00000000804	7680	0.436589	Usp32	11	ubiquitin specific peptidase 32 [Source:MGI Symbol;Acc:MGI:2144475]	578	498	554	363	335	399	293	547	331
ENSMUSG00000000805	1966	0.533571	Car4	11	carbonic anhydrase 4 [Source:MGI Symbol;Acc:MGI:1096574]	0	0	0	0	0	0	0	0	0
ENSMUSG00000000811	2836	0.52292	Txnrd3	6	thioredoxin reductase 3 [Source:MGI Symbol;Acc:MGI:2386711]	105	125	90	81	63	110	92	90	70
ENSMUSG00000000817	1937	0.440888	Fasl	1	Fas ligand (TNF superfamily, member 6) [Source:MGI Symbol;Acc:MGI:99255]	0	0	0	0	0	0	0	0	0
ENSMUSG00000000823	6810	0.548164	Zfp512b	2	zinc finger protein 512B [Source:MGI Symbol;Acc:MGI:2685478]	696	674	674	565	673	889	628	581	568
ENSMUSG00000000826	6953	0.49547	Dnajc5	2	DnaJ heat shock protein family (Hsp40) member C5 [Source:MGI Symbol;Acc:MGI:892995]	662	592	558	704	536	577	790	586	797
ENSMUSG00000000827	4982	0.454837	Tpd52l2	2	tumor protein D52-like 2 [Source:MGI Symbol;Acc:MGI:1913564]	369	353	267	214	204	327	258	306	194
ENSMUSG00000000838	8966	0.367946	Fmr1	X	FMRP translational regulator 1 [Source:MGI Symbol;Acc:MGI:95564]	812	748	968	725	714	844	651	716	718
ENSMUSG00000000861	13175	0.440911	Bcl11a	11	B cell CLL/lymphoma 11A (zinc finger protein) [Source:MGI Symbol;Acc:MGI:106190]	459	186	232	81	142	241	59	139	147
ENSMUSG00000000869	1227	0.452323	Il4	11	interleukin 4 [Source:MGI Symbol;Acc:MGI:96556]	0	0	0	0	0	0	0	0	0
ENSMUSG00000000876	3114	0.501927	Pxmp4	2	peroxisomal membrane protein 4 [Source:MGI Symbol;Acc:MGI:1891701]	62	124	85	35	83	72	89	99	87
ENSMUSG00000000881	5844	0.523272	Dlg3	X	discs large MAGUK scaffold protein 3 [Source:MGI Symbol;Acc:MGI:1888986]	462	272	360	300	284	409	272	342	341
ENSMUSG00000000884	4219	0.55416	Gnb1l	16	guanine nucleotide binding protein (G protein), beta polypeptide 1-like [Source:MGI Symbol;Acc:MGI:1338057]	15	14	54	26	24	30	14	12	28
ENSMUSG00000000889	2692	0.554978	Dbh	2	dopamine beta hydroxylase [Source:MGI Symbol;Acc:MGI:94864]	0	0	0	0	0	0	0	0	0
ENSMUSG00000000901	2778	0.572714	Mmp11	10	matrix metallopeptidase 11 [Source:MGI Symbol;Acc:MGI:97008]	82	115	96	75	128	132	43	86	67
ENSMUSG00000000902	7930	0.499748	Smarcb1	10	SWI/SNF related, matrix associated, actin dependent regulator of chromatin, subfamily b, member 1 [Source:MGI Symbol;Acc:MGI:1328366]	918	560	731	551	655	655	738	661	499
ENSMUSG00000000903	859	0.526193	Vpreb3	10	pre-B lymphocyte gene 3 [Source:MGI Symbol;Acc:MGI:98938]	0	0	0	0	0	0	0	0	0
ENSMUSG00000000915	7369	0.569141	Hip1r	5	huntingtin interacting protein 1 related [Source:MGI Symbol;Acc:MGI:1352504]	294	154	216	190	210	208	257	184	226
ENSMUSG00000000916	4317	0.523048	Nsun5	5	NOL1/NOP2/Sun domain family, member 5 [Source:MGI Symbol;Acc:MGI:2140844]	127	144	102	139	90	152	118	68	84
ENSMUSG00000000934	2043	0.557024	Top1mt	15	DNA topoisomerase 1, mitochondrial [Source:MGI Symbol;Acc:MGI:1920210]	288	156	262	231	130	193	227	255	193
ENSMUSG00000000938	3270	0.537615	Hoxa10	6	homeobox A10 [Source:MGI Symbol;Acc:MGI:96171]	0	0	0	0	0	0	0	0	0
ENSMUSG00000000942	1594	0.580301	Hoxa4	6	homeobox A4 [Source:MGI Symbol;Acc:MGI:96176]	0	0	0	0	0	0	0	0	0
ENSMUSG00000000948	5216	0.356979	Gm38393	7	predicted gene, 38393 [Source:MGI Symbol;Acc:MGI:5613898]	131	46	84	68	75	111	74	96	105
ENSMUSG00000000957	5960	0.557215	Mmp14	14	matrix metallopeptidase 14 (membrane-inserted) [Source:MGI Symbol;Acc:MGI:101900]	1151	590	762	340	380	1805	328	383	484
ENSMUSG00000000958	3315	0.521569	Slc7a7	14	solute carrier family 7 (cationic amino acid transporter, y+ system), member 7 [Source:MGI Symbol;Acc:MGI:1337120]	30	49	81	16	75	48	46	64	34
ENSMUSG00000000959	4457	0.515369	Oxa1l	14	oxidase assembly 1-like [Source:MGI Symbol;Acc:MGI:1916339]	329	341	291	219	231	362	319	332	290
ENSMUSG00000000976	6419	0.50553	Heatr6	11	HEAT repeat containing 6 [Source:MGI Symbol;Acc:MGI:1919790]	402	403	415	319	392	323	380	365	480
ENSMUSG00000000982	766	0.462141	Ccl3	11	chemokine (C-C motif) ligand 3 [Source:MGI Symbol;Acc:MGI:98260]	0	0	0	0	0	0	0	0	0
ENSMUSG00000000983	1220	0.457377	Wfdc18	11	WAP four-disulfide core domain 18 [Source:MGI Symbol;Acc:MGI:107506]	0	0	0	0	0	0	0	0	0
ENSMUSG00000001014	1110	0.58018	Icam4	9	intercellular adhesion molecule 4, Landsteiner-Wiener blood group [Source:MGI Symbol;Acc:MGI:1925619]	0	0	0	0	0	0	0	0	0
ENSMUSG00000001016	8580	0.437296	Ilf2	3	interleukin enhancer binding factor 2 [Source:MGI Symbol;Acc:MGI:1915031]	444	338	375	246	444	417	291	365	406
ENSMUSG00000001017	3637	0.467418	Chtop	3	chromatin target of PRMT1 [Source:MGI Symbol;Acc:MGI:1913761]	521	573	549	324	453	430	472	562	531
ENSMUSG00000001018	2290	0.457642	Snapin	3	SNAP-associated protein [Source:MGI Symbol;Acc:MGI:1333745]	246	117	254	289	157	221	204	204	136
ENSMUSG00000001020	584	0.491438	S100a4	3	S100 calcium binding protein A4 [Source:MGI Symbol;Acc:MGI:1330282]	0	0	0	0	0	0	0	0	0
ENSMUSG00000001021	2670	0.540075	S100a3	3	S100 calcium binding protein A3 [Source:MGI Symbol;Acc:MGI:1338849]	0	0	0	0	0	0	0	0	0
ENSMUSG00000001023	432	0.486111	S100a5	3	S100 calcium binding protein A5 [Source:MGI Symbol;Acc:MGI:1338915]	0	0	0	0	0	0	0	0	0
ENSMUSG00000001025	1367	0.538405	S100a6	3	S100 calcium binding protein A6 (calcyclin) [Source:MGI Symbol;Acc:MGI:1339467]	81	116	79	119	100	105	70	86	139
ENSMUSG00000001027	7041	0.546371	Scn4a	11	sodium channel, voltage-gated, type IV, alpha [Source:MGI Symbol;Acc:MGI:98250]	0	0	0	0	0	0	0	0	0
ENSMUSG00000001029	1904	0.532038	Icam2	11	intercellular adhesion molecule 2 [Source:MGI Symbol;Acc:MGI:96394]	33	4	48	9	27	94	13	24	72
ENSMUSG00000001034	4394	0.576695	Mapk7	11	mitogen-activated protein kinase 7 [Source:MGI Symbol;Acc:MGI:1346347]	481	338	299	244	232	375	329	231	351
ENSMUSG00000001036	5228	0.508416	Epn2	11	epsin 2 [Source:MGI Symbol;Acc:MGI:1333766]	400	252	357	404	229	366	294	272	208
ENSMUSG00000001039	1593	0.524796	B9d1	11	B9 protein domain 1 [Source:MGI Symbol;Acc:MGI:1351471]	86	55	31	55	88	56	50	99	55
ENSMUSG00000001052	6020	0.498173	Sec24b	3	Sec24 related gene family, member B (S. cerevisiae) [Source:MGI Symbol;Acc:MGI:2139764]	1022	805	1116	885	591	944	872	735	724
ENSMUSG00000001053	2728	0.606305	N4bp3	11	NEDD4 binding protein 3 [Source:MGI Symbol;Acc:MGI:2442218]	100	72	76	17	67	122	47	99	43
ENSMUSG00000001054	2161	0.568255	Rmnd5b	11	required for meiotic nuclear division 5 homolog B [Source:MGI Symbol;Acc:MGI:1913339]	135	146	183	96	130	129	122	116	110
ENSMUSG00000001056	1146	0.555846	Nhp2	11	NHP2 ribonucleoprotein [Source:MGI Symbol;Acc:MGI:1098547]	188	172	386	273	256	229	231	151	194
ENSMUSG00000001062	5153	0.562391	Vps9d1	8	VPS9 domain containing 1 [Source:MGI Symbol;Acc:MGI:1914143]	365	297	275	279	244	326	264	219	175
ENSMUSG00000001065	5530	0.578119	Zfp276	8	zinc finger protein (C2H2 type) 276 [Source:MGI Symbol;Acc:MGI:1888495]	263	312	283	285	242	416	212	224	263
ENSMUSG00000001076	1474	0.609905	C1ql4	15	complement component 1, q subcomponent-like 4 [Source:MGI Symbol;Acc:MGI:3579909]	0	0	0	0	0	0	0	0	0
ENSMUSG00000001082	2894	0.580511	Mfsd10	5	major facilitator superfamily domain containing 10 [Source:MGI Symbol;Acc:MGI:1915544]	76	107	106	17	74	55	52	92	54
ENSMUSG00000001089	8112	0.474975	Luzp1	4	leucine zipper protein 1 [Source:MGI Symbol;Acc:MGI:107629]	747	395	497	397	303	615	432	456	486
ENSMUSG00000001095	2412	0.554726	Slc13a2	11	solute carrier family 13 (sodium-dependent dicarboxylate transporter), member 2 [Source:MGI Symbol;Acc:MGI:1276558]	0	0	0	0	0	0	0	0	0
ENSMUSG00000001098	4039	0.549641	Kctd10	5	potassium channel tetramerisation domain containing 10 [Source:MGI Symbol;Acc:MGI:2141207]	630	666	802	605	412	440	348	304	368
ENSMUSG00000001100	3783	0.536875	Poldip2	11	polymerase (DNA-directed), delta interacting protein 2 [Source:MGI Symbol;Acc:MGI:1915061]	458	267	321	397	404	368	455	412	271
ENSMUSG00000001103	1359	0.529801	Sebox	11	SEBOX homeobox [Source:MGI Symbol;Acc:MGI:108012]	0	0	0	0	0	0	0	0	0
ENSMUSG00000001105	1525	0.482623	Ift20	11	intraflagellar transport 20 [Source:MGI Symbol;Acc:MGI:1915585]	292	219	173	311	250	271	189	274	331
ENSMUSG00000001119	4380	0.562557	Col6a1	10	collagen, type VI, alpha 1 [Source:MGI Symbol;Acc:MGI:88459]	187	123	114	31	31	2859	30	38	36
ENSMUSG00000001120	2933	0.554722	Pcbp3	10	poly(rC) binding protein 3 [Source:MGI Symbol;Acc:MGI:1890470]	561	296	350	141	198	270	228	176	173
ENSMUSG00000001123	2137	0.515208	Lgals9	11	lectin, galactose binding, soluble 9 [Source:MGI Symbol;Acc:MGI:109496]	62	24	74	9	27	82	10	46	30
ENSMUSG00000001127	6541	0.476074	Araf	X	Araf proto-oncogene, serine/threonine kinase [Source:MGI Symbol;Acc:MGI:88065]	488	449	463	395	392	464	524	623	520
ENSMUSG00000001128	1736	0.557604	Cfp	X	complement factor properdin [Source:MGI Symbol;Acc:MGI:97545]	25	9	31	21	39	39	107	63	82
ENSMUSG00000001131	888	0.529279	Timp1	X	tissue inhibitor of metalloproteinase 1 [Source:MGI Symbol;Acc:MGI:98752]	0	0	0	0	0	0	0	0	0
ENSMUSG00000001134	1639	0.464918	Uxt	X	ubiquitously expressed prefoldin like chaperone [Source:MGI Symbol;Acc:MGI:1277988]	47	22	55	55	51	37	45	51	38
ENSMUSG00000001138	6420	0.561059	Cnnm3	1	cyclin M3 [Source:MGI Symbol;Acc:MGI:2151055]	330	239	254	177	191	248	171	220	173
ENSMUSG00000001143	7359	0.486071	Lman2l	1	lectin, mannose-binding 2-like [Source:MGI Symbol;Acc:MGI:2443010]	334	287	254	269	225	301	227	317	259
ENSMUSG00000001150	7197	0.524385	Mcm3ap	10	minichromosome maintenance complex component 3 associated protein [Source:MGI Symbol;Acc:MGI:1930089]	847	674	764	782	676	806	711	749	652
ENSMUSG00000001151	12154	0.535132	Pcnt	10	pericentrin (kendrin) [Source:MGI Symbol;Acc:MGI:102722]	1354	965	1029	604	780	1060	777	963	1082
ENSMUSG00000001155	3192	0.546679	Ftcd	10	formiminotransferase cyclodeaminase [Source:MGI Symbol;Acc:MGI:1339962]	0	0	0	0	0	0	0	0	0
ENSMUSG00000001156	7072	0.484304	Mxd1	6	MAX dimerization protein 1 [Source:MGI Symbol;Acc:MGI:96908]	424	467	442	613	1071	731	984	986	1076
ENSMUSG00000001157	6493	0.436932	Gmcl1	6	germ cell-less, spermatogenesis associated 1 [Source:MGI Symbol;Acc:MGI:1345156]	249	121	83	94	136	165	154	80	111
ENSMUSG00000001158	1837	0.456723	Snrnp27	6	small nuclear ribonucleoprotein 27 (U4/U6.U5) [Source:MGI Symbol;Acc:MGI:1913868]	234	258	185	189	179	166	227	219	199
ENSMUSG00000001166	2405	0.510187	Oas1c	5	2'-5' oligoadenylate synthetase 1C [Source:MGI Symbol;Acc:MGI:2149633]	0	0	0	0	0	0	0	0	0
ENSMUSG00000001168	1703	0.494422	Oas1h	5	2'-5' oligoadenylate synthetase 1H [Source:MGI Symbol;Acc:MGI:2180853]	0	0	0	0	0	0	0	0	0
ENSMUSG00000001173	9486	0.441176	Ocrl	X	OCRL, inositol polyphosphate-5-phosphatase [Source:MGI Symbol;Acc:MGI:109589]	419	287	397	291	371	396	327	492	296
ENSMUSG00000001175	4706	0.466001	Calm1	12	calmodulin 1 [Source:MGI Symbol;Acc:MGI:88251]	2947	2308	2636	2267	3005	2977	2593	2931	2936
ENSMUSG00000001211	7790	0.557253	Agpat3	10	1-acylglycerol-3-phosphate O-acyltransferase 3 [Source:MGI Symbol;Acc:MGI:1336186]	763	625	773	617	521	607	471	471	418
ENSMUSG00000001225	6369	0.431936	Slc26a3	12	solute carrier family 26, member 3 [Source:MGI Symbol;Acc:MGI:107181]	0	0	0	0	0	0	0	0	0
ENSMUSG00000001227	3968	0.629032	Sema6b	17	sema domain, transmembrane domain (TM), and cytoplasmic domain, (semaphorin) 6B [Source:MGI Symbol;Acc:MGI:1202889]	61	95	55	9	51	39	21	24	14
ENSMUSG00000001228	4259	0.544024	Uhrf1	17	ubiquitin-like, containing PHD and RING finger domains, 1 [Source:MGI Symbol;Acc:MGI:1338889]	1433	532	894	253	554	790	444	685	436
ENSMUSG00000001229	7883	0.559305	Dpp9	17	dipeptidylpeptidase 9 [Source:MGI Symbol;Acc:MGI:2443967]	559	454	603	289	507	489	414	366	401
ENSMUSG00000001240	3301	0.565586	Ramp2	11	receptor (calcitonin) activity modifying protein 2 [Source:MGI Symbol;Acc:MGI:1859650]	96	72	106	82	75	364	45	105	77
ENSMUSG00000001247	2172	0.583794	Lsr	7	lipolysis stimulated lipoprotein receptor [Source:MGI Symbol;Acc:MGI:1927471]	160	146	182	163	177	104	65	157	189
ENSMUSG00000001248	5239	0.558313	Gramd1a	7	GRAM domain containing 1A [Source:MGI Symbol;Acc:MGI:105490]	1027	874	980	914	939	1032	712	1043	824
ENSMUSG00000001249	4101	0.550597	Hpn	7	hepsin [Source:MGI Symbol;Acc:MGI:1196620]	12	11	22	26	8	21	34	28	6
ENSMUSG00000001260	7869	0.341975	Gabrg1	5	gamma-aminobutyric acid (GABA) A receptor, subunit gamma 1 [Source:MGI Symbol;Acc:MGI:103156]	0	0	0	0	0	0	0	0	0
ENSMUSG00000001270	2895	0.617962	Ckb	12	creatine kinase, brain [Source:MGI Symbol;Acc:MGI:88407]	3085	1483	1420	1386	924	824	844	848	947
ENSMUSG00000001280	8262	0.439966	Sp1	15	trans-acting transcription factor 1 [Source:MGI Symbol;Acc:MGI:98372]	1073	710	876	689	664	903	591	753	715
ENSMUSG00000001281	2770	0.579422	Itgb7	15	integrin beta 7 [Source:MGI Symbol;Acc:MGI:96616]	0	0	0	0	0	0	0	0	0
ENSMUSG00000001285	2823	0.517889	Myg1	15	melanocyte proliferating gene 1 [Source:MGI Symbol;Acc:MGI:1929864]	106	112	129	97	141	139	165	76	146
ENSMUSG00000001288	4261	0.587186	Rarg	15	retinoic acid receptor, gamma [Source:MGI Symbol;Acc:MGI:97858]	40	56	93	78	86	250	41	35	39
ENSMUSG00000001289	1394	0.536585	Pfdn5	15	prefoldin 5 [Source:MGI Symbol;Acc:MGI:1928753]	445	426	588	474	857	655	797	747	884
ENSMUSG00000001300	6855	0.513786	Efnb2	8	ephrin B2 [Source:MGI Symbol;Acc:MGI:105097]	2012	2078	2519	1526	2793	2377	2687	2891	2299
ENSMUSG00000001305	3239	0.475147	Rrp15	1	ribosomal RNA processing 15 homolog [Source:MGI Symbol;Acc:MGI:1914473]	265	143	248	219	164	177	148	184	115
ENSMUSG00000001313	1990	0.594975	Rnd2	11	Rho family GTPase 2 [Source:MGI Symbol;Acc:MGI:1338755]	145	56	86	53	162	78	132	113	78
ENSMUSG00000001323	4560	0.466228	Srr	11	serine racemase [Source:MGI Symbol;Acc:MGI:1351636]	394	327	266	422	248	235	223	286	192
ENSMUSG00000001333	2862	0.520615	Sync	4	syncoilin [Source:MGI Symbol;Acc:MGI:1916078]	6	46	24	16	11	89	0	6	18
ENSMUSG00000001334	2763	0.534926	Fndc5	4	fibronectin type III domain containing 5 [Source:MGI Symbol;Acc:MGI:1917614]	0	0	0	0	0	0	0	0	0
ENSMUSG00000001348	2030	0.549261	Acp5	9	acid phosphatase 5, tartrate resistant [Source:MGI Symbol;Acc:MGI:87883]	0	0	0	0	0	0	0	0	0
ENSMUSG00000001349	2736	0.527047	Cnn1	9	calponin 1 [Source:MGI Symbol;Acc:MGI:104979]	0	0	0	0	0	0	0	0	0
ENSMUSG00000001366	3103	0.50564	Fbxo9	9	f-box protein 9 [Source:MGI Symbol;Acc:MGI:1918788]	278	259	291	350	274	250	151	224	235
ENSMUSG00000001376	10856	0.406688	Vps50	6	VPS50 EARP/GARPII complex subunit [Source:MGI Symbol;Acc:MGI:1920538]	268	237	294	215	228	173	242	263	288
ENSMUSG00000001380	2447	0.494483	Hars	18	histidyl-tRNA synthetase [Source:MGI Symbol;Acc:MGI:108087]	446	265	375	334	325	446	292	298	370
ENSMUSG00000001383	2592	0.459877	Zmat2	18	zinc finger, matrin type 2 [Source:MGI Symbol;Acc:MGI:1913742]	866	666	752	548	679	702	607	795	1009
ENSMUSG00000001403	2600	0.532308	Ube2c	2	ubiquitin-conjugating enzyme E2C [Source:MGI Symbol;Acc:MGI:1915862]	357	258	248	173	231	255	151	187	119
ENSMUSG00000001415	6956	0.538959	Smg5	3	Smg-5 homolog, nonsense mediated mRNA decay factor (C. elegans) [Source:MGI Symbol;Acc:MGI:2447364]	1068	860	868	633	583	573	539	459	592
ENSMUSG00000001416	6370	0.457143	Cct3	3	chaperonin containing Tcp1, subunit 3 (gamma) [Source:MGI Symbol;Acc:MGI:104708]	1939	2110	2143	2481	1898	1646	1835	1950	2136
ENSMUSG00000001418	6291	0.51677	Glmp	3	glycosylated lysosomal membrane protein [Source:MGI Symbol;Acc:MGI:1913318]	151	157	92	75	120	201	174	139	111
ENSMUSG00000001419	5985	0.550543	Mef2d	3	myocyte enhancer factor 2D [Source:MGI Symbol;Acc:MGI:99533]	709	471	689	523	394	691	364	399	541
ENSMUSG00000001420	2912	0.569025	Tmem79	3	transmembrane protein 79 [Source:MGI Symbol;Acc:MGI:1919163]	25	4	13	12	2	22	2	10	21
ENSMUSG00000001424	9757	0.494312	Snd1	6	staphylococcal nuclease and tudor domain containing 1 [Source:MGI Symbol;Acc:MGI:1929266]	1730	1280	1238	979	1138	1479	1247	1400	1439
ENSMUSG00000001435	7021	0.598063	Col18a1	10	collagen, type XVIII, alpha 1 [Source:MGI Symbol;Acc:MGI:88451]	3422	3030	3467	2395	2524	3161	1754	2295	2967
ENSMUSG00000001436	4644	0.547373	Slc19a1	10	solute carrier family 19 (folate transporter), member 1 [Source:MGI Symbol;Acc:MGI:103182]	61	111	112	65	115	63	84	107	104
ENSMUSG00000001440	6590	0.477997	Kpnb1	11	karyopherin (importin) beta 1 [Source:MGI Symbol;Acc:MGI:107532]	6261	5887	6302	6381	4943	4747	5124	5056	4720
ENSMUSG00000001441	7206	0.437968	Npepps	11	aminopeptidase puromycin sensitive [Source:MGI Symbol;Acc:MGI:1101358]	863	618	757	584	934	768	785	837	862
ENSMUSG00000001444	2488	0.593248	Tbx21	11	T-box 21 [Source:MGI Symbol;Acc:MGI:1888984]	0	0	0	0	0	0	0	0	0
ENSMUSG00000001445	1708	0.525176	Mrpl10	11	mitochondrial ribosomal protein L10 [Source:MGI Symbol;Acc:MGI:1333801]	189	194	198	158	181	185	147	155	242
ENSMUSG00000001467	4415	0.45051	Cyp51	5	cytochrome P450, family 51 [Source:MGI Symbol;Acc:MGI:106040]	511	321	387	332	519	495	544	639	567
ENSMUSG00000001472	5390	0.536364	Tcf25	8	transcription factor 25 (basic helix-loop-helix) [Source:MGI Symbol;Acc:MGI:1914105]	1773	1911	1799	2022	1755	1780	1732	1876	1717
ENSMUSG00000001473	2437	0.550677	Tubb6	18	tubulin, beta 6 class V [Source:MGI Symbol;Acc:MGI:1915201]	734	847	942	917	971	1127	1022	1071	973
ENSMUSG00000001482	4408	0.534029	Def8	8	differentially expressed in FDCP 8 [Source:MGI Symbol;Acc:MGI:1346331]	410	311	459	314	218	319	317	313	291
ENSMUSG00000001493	2228	0.524237	Meox1	11	mesenchyme homeobox 1 [Source:MGI Symbol;Acc:MGI:103220]	0	0	0	0	0	0	0	0	0
ENSMUSG00000001494	2066	0.571636	Sost	11	sclerostin [Source:MGI Symbol;Acc:MGI:1921749]	0	0	0	0	0	0	0	0	0
ENSMUSG00000001496	2842	0.567206	Nkx2-1	12	NK2 homeobox 1 [Source:MGI Symbol;Acc:MGI:108067]	0	0	0	0	0	0	0	0	0
ENSMUSG00000001497	5056	0.479628	Pax9	12	paired box 9 [Source:MGI Symbol;Acc:MGI:97493]	0	0	0	0	0	0	0	0	0
ENSMUSG00000001504	3282	0.555454	Irx2	13	Iroquois homeobox 2 [Source:MGI Symbol;Acc:MGI:1197526]	132	27	87	2	25	218	30	6	30
ENSMUSG00000001506	6563	0.576566	Col1a1	11	collagen, type I, alpha 1 [Source:MGI Symbol;Acc:MGI:88467]	1457	1216	854	794	230	61634	70	165	140
ENSMUSG00000001507	5710	0.570053	Itga3	11	integrin alpha 3 [Source:MGI Symbol;Acc:MGI:96602]	378	272	391	238	394	298	454	481	465
ENSMUSG00000001508	1735	0.567147	Sgca	11	sarcoglycan, alpha (dystrophin-associated glycoprotein) [Source:MGI Symbol;Acc:MGI:894698]	0	0	0	0	0	0	0	0	0
ENSMUSG00000001510	2607	0.562332	Dlx3	11	distal-less homeobox 3 [Source:MGI Symbol;Acc:MGI:94903]	0	0	0	0	0	0	0	0	0
ENSMUSG00000001517	5754	0.535627	Foxm1	6	forkhead box M1 [Source:MGI Symbol;Acc:MGI:1347487]	724	401	429	159	247	581	330	489	342
ENSMUSG00000001518	7096	0.491685	Itfg2	6	integrin alpha FG-GAP repeat containing 2 [Source:MGI Symbol;Acc:MGI:1915450]	181	95	126	158	127	123	98	89	149
ENSMUSG00000001520	3757	0.516369	Nrip2	6	nuclear receptor interacting protein 2 [Source:MGI Symbol;Acc:MGI:1891884]	0	0	0	0	0	0	0	0	0
ENSMUSG00000001521	9342	0.489082	Tulp3	6	tubby-like protein 3 [Source:MGI Symbol;Acc:MGI:1329045]	388	327	394	215	318	453	359	380	375
ENSMUSG00000001524	3313	0.532146	Gtf2h4	17	general transcription factor II H, polypeptide 4 [Source:MGI Symbol;Acc:MGI:1338799]	97	85	39	84	92	47	65	59	68
ENSMUSG00000001525	3327	0.519086	Tubb5	17	tubulin, beta 5 class I [Source:MGI Symbol;Acc:MGI:107812]	8472	5195	6154	3146	6241	6800	6458	6405	6518
ENSMUSG00000001542	9828	0.404864	Ell2	13	elongation factor for RNA polymerase II 2 [Source:MGI Symbol;Acc:MGI:2183438]	1192	1813	1866	1975	2048	1563	2632	2171	2249
ENSMUSG00000001552	6436	0.557489	Jup	11	junction plakoglobin [Source:MGI Symbol;Acc:MGI:96650]	469	366	378	223	363	390	316	321	220
ENSMUSG00000001555	2935	0.571721	Fkbp10	11	FK506 binding protein 10 [Source:MGI Symbol;Acc:MGI:104769]	381	269	443	241	390	1074	236	362	530
ENSMUSG00000001558	2161	0.489588	Klhl10	11	kelch-like 10 [Source:MGI Symbol;Acc:MGI:2181067]	0	0	0	0	0	0	0	0	0
ENSMUSG00000001566	2250	0.587111	Mnx1	5	motor neuron and pancreas homeobox 1 [Source:MGI Symbol;Acc:MGI:109160]	0	0	0	0	0	0	0	0	0
ENSMUSG00000001569	9232	0.469562	Nom1	5	nucleolar protein with MIF4G domain 1 [Source:MGI Symbol;Acc:MGI:1861749]	638	492	600	448	323	476	323	437	412
ENSMUSG00000001576	8888	0.523965	Ergic1	17	endoplasmic reticulum-golgi intermediate compartment (ERGIC) 1 [Source:MGI Symbol;Acc:MGI:1914708]	1640	1644	1645	1382	1594	1524	1584	1798	1833
ENSMUSG00000001583	3329	0.559628	Tnk1	11	tyrosine kinase, non-receptor, 1 [Source:MGI Symbol;Acc:MGI:1930958]	0	0	0	0	0	0	0	0	0
ENSMUSG00000001588	4878	0.53854	Acap1	11	ArfGAP with coiled-coil, ankyrin repeat and PH domains 1 [Source:MGI Symbol;Acc:MGI:2388270]	0	0	0	0	0	0	0	0	0
ENSMUSG00000001604	1400	0.552857	Tcea3	4	transcription elongation factor A (SII), 3 [Source:MGI Symbol;Acc:MGI:1196908]	0	0	0	0	0	0	0	0	0
ENSMUSG00000001622	4152	0.352842	Csn3	5	casein kappa [Source:MGI Symbol;Acc:MGI:107461]	0	0	0	0	0	0	0	0	0
ENSMUSG00000001627	5858	0.423694	Ifrd1	12	interferon-related developmental regulator 1 [Source:MGI Symbol;Acc:MGI:1316717]	328	328	443	346	198	159	163	197	184
ENSMUSG00000001630	4880	0.457787	Stk38l	6	serine/threonine kinase 38 like [Source:MGI Symbol;Acc:MGI:1922250]	146	151	189	99	52	99	71	122	86
ENSMUSG00000001632	6779	0.526479	Brpf1	6	bromodomain and PHD finger containing, 1 [Source:MGI Symbol;Acc:MGI:1926033]	625	419	590	286	315	495	413	483	360
ENSMUSG00000001642	8384	0.498569	Akr1b3	6	aldo-keto reductase family 1, member B3 (aldose reductase) [Source:MGI Symbol;Acc:MGI:1353494]	173	109	107	125	194	180	189	167	201
ENSMUSG00000001655	2461	0.540837	Hoxc13	15	homeobox C13 [Source:MGI Symbol;Acc:MGI:99560]	0	0	0	0	0	0	0	0	0
ENSMUSG00000001656	2021	0.55616	Hoxc11	15	homeobox C11 [Source:MGI Symbol;Acc:MGI:96193]	0	0	0	0	0	0	0	0	0
ENSMUSG00000001657	2832	0.492938	Hoxc8	15	homeobox C8 [Source:MGI Symbol;Acc:MGI:96198]	0	0	0	0	0	0	0	0	0
ENSMUSG00000001661	2408	0.537375	Hoxc6	15	homeobox C6 [Source:MGI Symbol;Acc:MGI:96197]	0	0	0	0	0	0	0	0	0
ENSMUSG00000001663	1528	0.537958	Gstt1	10	glutathione S-transferase, theta 1 [Source:MGI Symbol;Acc:MGI:107379]	0	0	0	0	0	0	0	0	0
ENSMUSG00000001665	3842	0.511713	Gstt3	10	glutathione S-transferase, theta 3 [Source:MGI Symbol;Acc:MGI:2143526]	0	0	0	0	0	0	0	0	0
ENSMUSG00000001666	773	0.554981	Ddt	10	D-dopachrome tautomerase [Source:MGI Symbol;Acc:MGI:1298381]	4	10	8	14	11	6	11	4	12
ENSMUSG00000001670	2405	0.49605	Tat	8	tyrosine aminotransferase [Source:MGI Symbol;Acc:MGI:98487]	0	0	0	0	0	0	0	0	0
ENSMUSG00000001672	3284	0.535018	Marveld3	8	MARVEL (membrane-associating) domain containing 3 [Source:MGI Symbol;Acc:MGI:1920858]	0	0	0	0	0	0	0	0	0
ENSMUSG00000001674	2483	0.491744	Ddx18	1	DEAD box helicase 18 [Source:MGI Symbol;Acc:MGI:1914192]	281	212	276	180	230	283	197	234	300
ENSMUSG00000001687	8098	0.451223	Ubl3	5	ubiquitin-like 3 [Source:MGI Symbol;Acc:MGI:1344373]	1050	1132	1142	1041	903	952	778	885	1078
ENSMUSG00000001700	5679	0.462758	Gramd3	18	GRAM domain containing 3 [Source:MGI Symbol;Acc:MGI:1914815]	77	99	82	53	134	170	79	60	69
ENSMUSG00000001707	3257	0.43537	Eef1e1	13	eukaryotic translation elongation factor 1 epsilon 1 [Source:MGI Symbol;Acc:MGI:1913393]	74	95	93	64	83	51	106	24	76
ENSMUSG00000001729	4098	0.605905	Akt1	12	thymoma viral proto-oncogene 1 [Source:MGI Symbol;Acc:MGI:87986]	1781	1482	1558	1033	1629	2012	1429	1510	1630
ENSMUSG00000001739	2124	0.534369	Cldn15	5	claudin 15 [Source:MGI Symbol;Acc:MGI:1913103]	0	0	0	0	0	0	0	0	0
ENSMUSG00000001741	7865	0.524476	Il16	7	interleukin 16 [Source:MGI Symbol;Acc:MGI:1270855]	9	37	25	3	17	35	12	27	16
ENSMUSG00000001750	4603	0.57658	Tcirg1	19	T cell, immune regulator 1, ATPase, H+ transporting, lysosomal V0 protein A3 [Source:MGI Symbol;Acc:MGI:1350931]	146	151	149	47	70	132	39	45	83
ENSMUSG00000001751	2658	0.595184	Naglu	11	alpha-N-acetylglucosaminidase (Sanfilippo disease IIIB) [Source:MGI Symbol;Acc:MGI:1351641]	135	143	82	94	142	111	107	118	107
ENSMUSG00000001755	2867	0.558423	Coasy	11	Coenzyme A synthase [Source:MGI Symbol;Acc:MGI:1918993]	311	281	355	266	259	321	427	320	367
ENSMUSG00000001761	5621	0.552393	Smo	6	smoothened, frizzled class receptor [Source:MGI Symbol;Acc:MGI:108075]	1163	724	998	585	1007	1117	908	874	806
ENSMUSG00000001763	5195	0.491819	Tspan33	6	tetraspanin 33 [Source:MGI Symbol;Acc:MGI:1919012]	106	74	66	31	5	23	56	24	53
ENSMUSG00000001767	3844	0.444069	Crnkl1	2	crooked neck pre-mRNA splicing factor 1 [Source:MGI Symbol;Acc:MGI:1914127]	544	353	463	313	370	313	292	356	362
ENSMUSG00000001768	11271	0.472895	Rin2	2	Ras and Rab interactor 2 [Source:MGI Symbol;Acc:MGI:1921280]	344	348	372	184	457	407	244	376	456
ENSMUSG00000001773	3210	0.395639	Folh1	7	folate hydrolase 1 [Source:MGI Symbol;Acc:MGI:1858193]	0	0	0	0	0	0	0	0	0
ENSMUSG00000001774	7498	0.352627	Chordc1	9	cysteine and histidine-rich domain (CHORD)-containing, zinc-binding protein 1 [Source:MGI Symbol;Acc:MGI:1914167]	605	465	691	388	398	393	351	407	406
ENSMUSG00000001783	2615	0.499044	Rtcb	10	RNA 2',3'-cyclic phosphate and 5'-OH ligase [Source:MGI Symbol;Acc:MGI:106379]	799	659	799	709	792	668	889	687	655
ENSMUSG00000001785	2942	0.472468	Pwp1	10	PWP1 homolog, endonuclein [Source:MGI Symbol;Acc:MGI:1914735]	153	216	281	258	221	254	244	268	277
ENSMUSG00000001786	6180	0.466667	Fbxo7	10	F-box protein 7 [Source:MGI Symbol;Acc:MGI:1917004]	145	87	66	139	117	130	89	84	133
ENSMUSG00000001794	2477	0.555914	Capns1	7	calpain, small subunit 1 [Source:MGI Symbol;Acc:MGI:88266]	826	862	1065	1202	687	860	847	736	855
ENSMUSG00000001802	4700	0.61766	Lrp3	7	low density lipoprotein receptor-related protein 3 [Source:MGI Symbol;Acc:MGI:3584516]	296	213	142	274	127	214	99	88	166
ENSMUSG00000001804	3478	0.472973	Dsg4	18	desmoglein 4 [Source:MGI Symbol;Acc:MGI:2661061]	0	0	0	0	0	0	0	0	0
ENSMUSG00000001815	4191	0.515867	Evx2	2	even-skipped homeobox 2 [Source:MGI Symbol;Acc:MGI:95462]	0	0	0	0	0	0	0	0	0
ENSMUSG00000001819	2483	0.474426	Hoxd13	2	homeobox D13 [Source:MGI Symbol;Acc:MGI:96205]	0	0	0	0	0	0	0	0	0
ENSMUSG00000001823	2534	0.536701	Hoxd12	2	homeobox D12 [Source:MGI Symbol;Acc:MGI:96204]	0	0	0	0	0	0	0	0	0
ENSMUSG00000001827	2297	0.525468	Folr1	7	folate receptor 1 (adult) [Source:MGI Symbol;Acc:MGI:95568]	75	152	146	83	160	134	182	256	310
ENSMUSG00000001829	9960	0.488454	Clpb	7	ClpB caseinolytic peptidase B [Source:MGI Symbol;Acc:MGI:1100517]	390	333	376	306	305	327	370	353	286
ENSMUSG00000001833	11631	0.361448	Septin7	9	septin 7 [Source:MGI Symbol;Acc:MGI:1335094]	1879	1239	1464	1022	1305	1616	1049	1133	1167
ENSMUSG00000001844	2864	0.543994	Zdhhc4	5	zinc finger, DHHC domain containing 4 [Source:MGI Symbol;Acc:MGI:1920131]	161	148	167	144	156	212	146	160	119
ENSMUSG00000001847	4496	0.48532	Rac1	5	Rac family small GTPase 1 [Source:MGI Symbol;Acc:MGI:97845]	3028	3001	3685	3063	2787	2494	2585	2556	2718
ENSMUSG00000001855	9659	0.524796	Nup214	2	nucleoporin 214 [Source:MGI Symbol;Acc:MGI:1095411]	700	802	761	775	721	814	1024	930	1014
ENSMUSG00000001864	4032	0.524306	Aif1l	2	allograft inflammatory factor 1-like [Source:MGI Symbol;Acc:MGI:1919598]	314	207	333	206	52	108	53	76	78
ENSMUSG00000001865	1517	0.418589	Cpa3	3	carboxypeptidase A3, mast cell [Source:MGI Symbol;Acc:MGI:88479]	0	0	0	0	0	0	0	0	0
ENSMUSG00000001870	10691	0.50014	Ltbp1	17	latent transforming growth factor beta binding protein 1 [Source:MGI Symbol;Acc:MGI:109151]	2018	2450	2974	1842	1789	2620	1316	1790	2180
ENSMUSG00000001891	3069	0.411535	Ugp2	11	UDP-glucose pyrophosphorylase 2 [Source:MGI Symbol;Acc:MGI:2183447]	313	199	273	151	222	358	270	218	219
ENSMUSG00000001901	3549	0.576219	Kcnh6	11	potassium voltage-gated channel, subfamily H (eag-related), member 6 [Source:MGI Symbol;Acc:MGI:2684139]	0	0	0	0	0	0	0	0	0
ENSMUSG00000001909	6306	0.519664	Trmt1	8	tRNA methyltransferase 1 [Source:MGI Symbol;Acc:MGI:1289155]	454	667	490	556	312	390	379	347	294
ENSMUSG00000001910	4673	0.585705	Nacc1	8	nucleus accumbens associated 1, BEN and BTB (POZ) domain containing [Source:MGI Symbol;Acc:MGI:1914080]	2277	1871	2016	1943	1462	1557	1554	1715	1766
ENSMUSG00000001911	7351	0.580601	Nfix	8	nuclear factor I/X [Source:MGI Symbol;Acc:MGI:97311]	350	364	243	161	176	1906	96	164	173
ENSMUSG00000001918	4173	0.546849	Slc1a5	7	solute carrier family 1 (neutral amino acid transporter), member 5 [Source:MGI Symbol;Acc:MGI:105305]	86	102	99	46	75	176	121	117	94
ENSMUSG00000001924	4819	0.514215	Uba1	X	ubiquitin-like modifier activating enzyme 1 [Source:MGI Symbol;Acc:MGI:98890]	3005	2119	2573	2299	2674	2289	3052	2747	2934
ENSMUSG00000001930	16064	0.528262	Vwf	6	Von Willebrand factor [Source:MGI Symbol;Acc:MGI:98941]	982	780	1221	316	938	1078	696	656	1012
ENSMUSG00000001942	10497	0.438887	Siae	9	sialic acid acetylesterase [Source:MGI Symbol;Acc:MGI:104803]	16	24	32	6	57	96	19	30	17
ENSMUSG00000001943	1979	0.515917	Vsig2	9	V-set and immunoglobulin domain containing 2 [Source:MGI Symbol;Acc:MGI:1928009]	0	0	0	0	0	0	0	0	0
ENSMUSG00000001946	2867	0.541681	Esam	9	endothelial cell-specific adhesion molecule [Source:MGI Symbol;Acc:MGI:1916774]	108	92	121	52	119	127	90	127	77
ENSMUSG00000001948	1061	0.477851	Spa17	9	sperm autoantigenic protein 17 [Source:MGI Symbol;Acc:MGI:1333778]	41	9	29	39	54	29	67	24	36
ENSMUSG00000001962	2288	0.524913	Fam50a	X	family with sequence similarity 50, member A [Source:MGI Symbol;Acc:MGI:1351626]	345	319	389	330	240	251	276	285	231
ENSMUSG00000001964	2517	0.520858	Emd	X	emerin [Source:MGI Symbol;Acc:MGI:108117]	161	158	168	115	89	122	105	117	100
ENSMUSG00000001983	1383	0.533623	Taco1	11	translational activator of mitochondrially encoded cytochrome c oxidase I [Source:MGI Symbol;Acc:MGI:1917457]	80	105	104	92	53	47	49	42	70
ENSMUSG00000001985	8973	0.542405	Grik3	4	glutamate receptor, ionotropic, kainate 3 [Source:MGI Symbol;Acc:MGI:95816]	203	208	176	168	212	212	420	293	244
ENSMUSG00000001986	9859	0.404402	Gria3	X	glutamate receptor, ionotropic, AMPA3 (alpha 3) [Source:MGI Symbol;Acc:MGI:95810]	88	197	136	80	62	102	36	28	68
ENSMUSG00000001988	3009	0.615155	Npas1	7	neuronal PAS domain protein 1 [Source:MGI Symbol;Acc:MGI:109205]	0	0	0	0	0	0	0	0	0
ENSMUSG00000001995	9617	0.535302	Sipa1l2	8	signal-induced proliferation-associated 1 like 2 [Source:MGI Symbol;Acc:MGI:2676970]	918	1223	1088	1057	737	888	860	767	1055
ENSMUSG00000001998	9810	0.402345	Ap4e1	2	adaptor-related protein complex AP-4, epsilon 1 [Source:MGI Symbol;Acc:MGI:1336993]	250	168	210	148	138	225	201	192	143
ENSMUSG00000001999	2446	0.465249	Blvra	2	biliverdin reductase A [Source:MGI Symbol;Acc:MGI:88170]	41	59	58	57	92	70	74	55	38
ENSMUSG00000002006	3970	0.580101	Pdzd4	X	PDZ domain containing 4 [Source:MGI Symbol;Acc:MGI:2443483]	147	46	21	23	58	182	24	51	37
ENSMUSG00000002007	2784	0.54023	Srpk3	X	serine/arginine-rich protein specific kinase 3 [Source:MGI Symbol;Acc:MGI:1891338]	7	8	29	2	3	163	13	5	34
ENSMUSG00000002010	2701	0.498334	Idh3g	X	isocitrate dehydrogenase 3 (NAD+), gamma [Source:MGI Symbol;Acc:MGI:1099463]	610	537	572	520	483	352	335	382	513
ENSMUSG00000002012	1971	0.579909	Pnck	X	pregnancy upregulated non-ubiquitously expressed CaM kinase [Source:MGI Symbol;Acc:MGI:1347357]	10	19	0	7	21	58	7	27	38
ENSMUSG00000002014	3096	0.521964	Ssr4	X	signal sequence receptor, delta [Source:MGI Symbol;Acc:MGI:1099464]	256	185	180	136	194	228	215	159	251
ENSMUSG00000002015	1219	0.47662	Bcap31	X	B cell receptor associated protein 31 [Source:MGI Symbol;Acc:MGI:1350933]	317	314	355	285	290	256	228	272	224
ENSMUSG00000002017	3564	0.466049	Fam98a	17	family with sequence similarity 98, member A [Source:MGI Symbol;Acc:MGI:1919972]	265	140	166	140	216	257	244	372	225
ENSMUSG00000002020	8184	0.575391	Ltbp2	12	latent transforming growth factor beta binding protein 2 [Source:MGI Symbol;Acc:MGI:99502]	0	0	0	0	0	0	0	0	0
ENSMUSG00000002028	16670	0.505819	Kmt2a	9	lysine (K)-specific methyltransferase 2A [Source:MGI Symbol;Acc:MGI:96995]	4162	2813	3406	2231	2596	3304	2971	2671	2802
ENSMUSG00000002031	6416	0.491116	Ift46	9	intraflagellar transport 46 [Source:MGI Symbol;Acc:MGI:1923818]	220	174	243	172	190	219	139	198	179
ENSMUSG00000002032	3212	0.552615	Tmem25	9	transmembrane protein 25 [Source:MGI Symbol;Acc:MGI:1918937]	19	30	8	5	41	5	9	2	16
ENSMUSG00000002033	3269	0.407158	Cd3g	9	CD3 antigen, gamma polypeptide [Source:MGI Symbol;Acc:MGI:88333]	0	0	0	0	0	0	0	0	0
ENSMUSG00000002043	1589	0.605412	Trappc6a	7	trafficking protein particle complex 6A [Source:MGI Symbol;Acc:MGI:1914341]	65	64	45	35	113	92	41	79	67
ENSMUSG00000002052	7095	0.512333	Supt6	11	SPT6, histone chaperone and transcription elongation factor [Source:MGI Symbol;Acc:MGI:107726]	2792	2734	3135	2662	2593	2386	2303	2553	2384
ENSMUSG00000002055	5624	0.4984	Spag5	11	sperm associated antigen 5 [Source:MGI Symbol;Acc:MGI:1927470]	486	284	352	258	951	714	857	770	963
ENSMUSG00000002057	3214	0.565339	Foxn1	11	forkhead box N1 [Source:MGI Symbol;Acc:MGI:102949]	0	0	0	0	0	0	0	0	0
ENSMUSG00000002058	2448	0.580474	Unc119	11	unc-119 lipid binding chaperone [Source:MGI Symbol;Acc:MGI:1328357]	110	100	45	36	75	83	129	156	118
ENSMUSG00000002059	2385	0.567296	Rab34	11	RAB34, member RAS oncogene family [Source:MGI Symbol;Acc:MGI:104606]	127	163	126	134	126	132	143	111	107
ENSMUSG00000002064	1515	0.506271	Sdf2	11	stromal cell derived factor 2 [Source:MGI Symbol;Acc:MGI:108019]	144	82	101	121	174	142	98	125	103
ENSMUSG00000002068	2662	0.506386	Ccne1	7	cyclin E1 [Source:MGI Symbol;Acc:MGI:88316]	84	35	58	38	45	110	34	43	43
ENSMUSG00000002076	3589	0.481471	Hsf2bp	17	heat shock transcription factor 2 binding protein [Source:MGI Symbol;Acc:MGI:1921627]	0	0	0	0	0	0	0	0	0
ENSMUSG00000002083	2124	0.637476	Bbc3	7	BCL2 binding component 3 [Source:MGI Symbol;Acc:MGI:2181667]	117	139	159	191	44	32	25	50	64
ENSMUSG00000002100	4163	0.565458	Mybpc3	2	myosin binding protein C, cardiac [Source:MGI Symbol;Acc:MGI:102844]	0	0	0	0	0	0	0	0	0
ENSMUSG00000002102	2607	0.54929	Psmc3	2	proteasome (prosome, macropain) 26S subunit, ATPase 3 [Source:MGI Symbol;Acc:MGI:1098754]	1467	1306	1375	1545	1336	1326	1515	1397	1200
ENSMUSG00000002103	5186	0.478982	Acp2	2	acid phosphatase 2, lysosomal [Source:MGI Symbol;Acc:MGI:87882]	430	303	428	297	233	322	222	317	238
ENSMUSG00000002104	1802	0.584906	Rapsn	2	receptor-associated protein of the synapse [Source:MGI Symbol;Acc:MGI:99422]	5	30	18	25	30	63	6	12	62
ENSMUSG00000002105	4869	0.557404	Slc39a13	2	solute carrier family 39 (metal ion transporter), member 13 [Source:MGI Symbol;Acc:MGI:1915677]	209	250	254	331	350	385	376	392	364
ENSMUSG00000002107	25884	0.419641	Celf2	2	CUGBP, Elav-like family member 2 [Source:MGI Symbol;Acc:MGI:1338822]	1251	548	731	552	496	1010	324	487	551
ENSMUSG00000002108	2515	0.577336	Nr1h3	2	nuclear receptor subfamily 1, group H, member 3 [Source:MGI Symbol;Acc:MGI:1352462]	0	0	0	0	0	0	0	0	0
ENSMUSG00000002109	2736	0.46345	Ddb2	2	damage specific DNA binding protein 2 [Source:MGI Symbol;Acc:MGI:1355314]	23	27	51	22	23	39	48	32	21
ENSMUSG00000002111	2695	0.559555	Spi1	2	spleen focus forming virus (SFFV) proviral integration oncogene [Source:MGI Symbol;Acc:MGI:98282]	24	16	10	2	8	23	9	18	13
ENSMUSG00000002129	6147	0.493899	Sf3a1	11	splicing factor 3a, subunit 1 [Source:MGI Symbol;Acc:MGI:1914715]	2028	1338	1544	1151	1360	1123	1188	1315	1170
ENSMUSG00000002147	4402	0.542254	Stat6	10	signal transducer and activator of transcription 6 [Source:MGI Symbol;Acc:MGI:103034]	142	50	126	40	54	184	68	80	102
ENSMUSG00000002190	4025	0.44795	Clgn	8	calmegin [Source:MGI Symbol;Acc:MGI:107472]	88	69	99	74	89	90	130	88	53
ENSMUSG00000002204	2660	0.531955	Napsa	7	napsin A aspartic peptidase [Source:MGI Symbol;Acc:MGI:109365]	0	0	0	0	0	0	0	0	0
ENSMUSG00000002205	6744	0.503114	Vrk3	7	vaccinia related kinase 3 [Source:MGI Symbol;Acc:MGI:2182465]	176	220	256	166	247	184	270	274	227
ENSMUSG00000002210	3702	0.589141	Smg9	7	smg-9 homolog, nonsense mediated mRNA decay factor (C. elegans) [Source:MGI Symbol;Acc:MGI:1919247]	134	154	214	159	119	145	119	115	131
ENSMUSG00000002221	10271	0.490897	Paxip1	5	PAX interacting (with transcription-activation domain) protein 1 [Source:MGI Symbol;Acc:MGI:1890430]	526	329	490	273	370	391	432	259	261
ENSMUSG00000002222	6783	0.448032	Rmnd5a	6	required for meiotic nuclear division 5 homolog A [Source:MGI Symbol;Acc:MGI:1915727]	904	868	905	685	744	701	810	737	840
ENSMUSG00000002227	5607	0.553059	Mov10	3	Mov10 RISC complex RNA helicase [Source:MGI Symbol;Acc:MGI:97054]	281	160	242	125	155	292	181	223	227
ENSMUSG00000002228	1814	0.58269	Ppm1j	3	protein phosphatase 1J [Source:MGI Symbol;Acc:MGI:1919137]	0	0	0	0	0	0	0	0	0
ENSMUSG00000002233	1618	0.578492	Rhoc	3	ras homolog family member C [Source:MGI Symbol;Acc:MGI:106028]	242	215	282	154	155	284	168	187	200
ENSMUSG00000002240	1337	0.47644	Prr27	5	proline rich 27 [Source:MGI Symbol;Acc:MGI:1921029]	0	0	0	0	0	0	0	0	0
ENSMUSG00000002249	6714	0.59011	Tead3	17	TEA domain family member 3 [Source:MGI Symbol;Acc:MGI:109241]	258	178	130	128	90	271	136	110	114
ENSMUSG00000002250	7514	0.56082	Ppard	17	peroxisome proliferator activator receptor delta [Source:MGI Symbol;Acc:MGI:101884]	298	202	168	79	249	212	174	146	115
ENSMUSG00000002257	2672	0.591317	Def6	17	differentially expressed in FDCP 6 [Source:MGI Symbol;Acc:MGI:1346328]	52	15	27	21	32	66	13	6	40
ENSMUSG00000002265	13616	0.453951	Peg3	7	paternally expressed 3 [Source:MGI Symbol;Acc:MGI:104748]	5279	5631	5897	4002	5752	13174	6469	6184	6444
ENSMUSG00000002266	8086	0.430497	Zim1	7	zinc finger, imprinted 1 [Source:MGI Symbol;Acc:MGI:1341879]	160	234	305	101	190	1274	281	253	228
ENSMUSG00000002274	3771	0.578626	Metrn	17	meteorin, glial cell differentiation regulator [Source:MGI Symbol;Acc:MGI:1917333]	858	356	413	307	237	183	159	258	269
ENSMUSG00000002279	13589	0.523291	Lmf1	17	lipase maturation factor 1 [Source:MGI Symbol;Acc:MGI:1923733]	272	266	288	244	274	303	155	223	222
ENSMUSG00000002280	6223	0.555841	Ciao3	17	cytosolic iron-sulfur assembly component 3 [Source:MGI Symbol;Acc:MGI:1914813]	163	105	62	77	104	134	136	159	114
ENSMUSG00000002289	3541	0.506637	Angptl4	17	angiopoietin-like 4 [Source:MGI Symbol;Acc:MGI:1888999]	25	87	39	55	31	46	15	24	21
ENSMUSG00000002297	8728	0.397571	Dbf4	5	DBF4 zinc finger [Source:MGI Symbol;Acc:MGI:1351328]	317	258	241	84	146	187	134	142	158
ENSMUSG00000002307	3151	0.563313	Daxx	17	Fas death domain-associated protein [Source:MGI Symbol;Acc:MGI:1197015]	405	246	348	301	219	333	323	341	349
ENSMUSG00000002308	2883	0.51821	Cd320	17	CD320 antigen [Source:MGI Symbol;Acc:MGI:1860083]	89	54	68	36	77	100	74	114	81
ENSMUSG00000002319	4669	0.559863	Ipo4	14	importin 4 [Source:MGI Symbol;Acc:MGI:1923001]	271	399	275	347	258	300	366	249	323
ENSMUSG00000002320	3880	0.531186	Tm9sf1	14	transmembrane 9 superfamily member 1 [Source:MGI Symbol;Acc:MGI:1921390]	348	262	345	181	278	384	218	339	273
ENSMUSG00000002324	2935	0.564566	Rec8	14	REC8 meiotic recombination protein [Source:MGI Symbol;Acc:MGI:1929645]	0	0	0	0	0	0	0	0	0
ENSMUSG00000002325	5386	0.510026	Irf9	14	interferon regulatory factor 9 [Source:MGI Symbol;Acc:MGI:107587]	104	85	175	76	84	125	75	116	79
ENSMUSG00000002326	3925	0.450955	Gmpr2	14	guanosine monophosphate reductase 2 [Source:MGI Symbol;Acc:MGI:1917903]	124	76	153	177	102	134	83	74	122
ENSMUSG00000002329	2032	0.490157	Mdp1	14	magnesium-dependent phosphatase 1 [Source:MGI Symbol;Acc:MGI:1915131]	136	166	122	19	66	93	39	51	126
ENSMUSG00000002332	2760	0.5	Dhrs1	14	dehydrogenase/reductase (SDR family) member 1 [Source:MGI Symbol;Acc:MGI:1196314]	261	295	267	198	285	242	208	251	152
ENSMUSG00000002341	7195	0.55066	Ncan	8	neurocan [Source:MGI Symbol;Acc:MGI:104694]	190	53	46	18	21	47	69	7	23
ENSMUSG00000002342	3673	0.566839	Tmem161a	8	transmembrane protein 161A [Source:MGI Symbol;Acc:MGI:2384577]	249	320	342	382	278	223	264	303	245
ENSMUSG00000002343	3262	0.56867	Armc6	8	armadillo repeat containing 6 [Source:MGI Symbol;Acc:MGI:1924063]	140	178	114	131	101	115	94	101	68
ENSMUSG00000002345	1468	0.536785	Borcs8	8	BLOC-1 related complex subunit 8 [Source:MGI Symbol;Acc:MGI:1919618]	15	34	31	46	87	39	64	41	68
ENSMUSG00000002346	5996	0.548532	Slc25a42	8	solute carrier family 25, member 42 [Source:MGI Symbol;Acc:MGI:1920345]	42	74	76	35	31	66	16	11	48
ENSMUSG00000002365	3617	0.496821	Snx9	17	sorting nexin 9 [Source:MGI Symbol;Acc:MGI:1913866]	597	469	565	498	681	559	642	504	460
ENSMUSG00000002372	6960	0.541379	Ranbp3	17	RAN binding protein 3 [Source:MGI Symbol;Acc:MGI:1919060]	496	376	368	326	309	486	391	403	314
ENSMUSG00000002379	1092	0.576923	Ndufa11	17	NADH:ubiquinone oxidoreductase subunit A11 [Source:MGI Symbol;Acc:MGI:1917125]	168	281	249	246	287	300	330	331	335
ENSMUSG00000002384	3880	0.529897	Bmp8b	4	bone morphogenetic protein 8b [Source:MGI Symbol;Acc:MGI:107335]	0	0	0	0	0	0	0	0	0
ENSMUSG00000002393	2983	0.645323	Nr2f6	8	nuclear receptor subfamily 2, group F, member 6 [Source:MGI Symbol;Acc:MGI:1352453]	506	460	599	356	421	382	548	460	348
ENSMUSG00000002395	2203	0.553336	Use1	8	unconventional SNARE in the ER 1 homolog (S. cerevisiae) [Source:MGI Symbol;Acc:MGI:1914273]	197	254	244	267	275	272	276	327	340
ENSMUSG00000002396	7133	0.570728	Ocel1	8	occludin/ELL domain containing 1 [Source:MGI Symbol;Acc:MGI:1924340]	36	26	70	37	43	25	33	35	51
ENSMUSG00000002409	2695	0.637477	Dyrk1b	7	dual-specificity tyrosine-(Y)-phosphorylation regulated kinase 1b [Source:MGI Symbol;Acc:MGI:1330302]	362	262	235	173	284	477	455	323	318
ENSMUSG00000002413	13862	0.401457	Braf	6	Braf transforming gene [Source:MGI Symbol;Acc:MGI:88190]	1021	815	842	754	580	729	595	702	673
ENSMUSG00000002416	5628	0.44705	Ndufb2	6	NADH:ubiquinone oxidoreductase subunit B2 [Source:MGI Symbol;Acc:MGI:1915448]	26	84	42	39	64	37	80	57	38
ENSMUSG00000002428	5931	0.392177	Hltf	3	helicase-like transcription factor [Source:MGI Symbol;Acc:MGI:1196437]	292	233	305	109	183	230	178	133	237
ENSMUSG00000002455	3859	0.504276	Prpf6	2	pre-mRNA splicing factor 6 [Source:MGI Symbol;Acc:MGI:1922946]	1237	1154	1111	1262	884	758	936	822	828
ENSMUSG00000002458	2230	0.552018	Rgs19	2	regulator of G-protein signaling 19 [Source:MGI Symbol;Acc:MGI:1915153]	146	115	58	81	88	76	97	53	56
ENSMUSG00000002459	4239	0.462609	Rgs20	1	regulator of G-protein signaling 20 [Source:MGI Symbol;Acc:MGI:1929866]	0	0	0	0	0	0	0	0	0
ENSMUSG00000002475	2334	0.458869	Abhd3	18	abhydrolase domain containing 3 [Source:MGI Symbol;Acc:MGI:2147183]	0	0	0	0	0	0	0	0	0
ENSMUSG00000002477	2052	0.420078	Snrpd1	18	small nuclear ribonucleoprotein D1 [Source:MGI Symbol;Acc:MGI:98344]	296	246	216	164	178	210	196	191	252
ENSMUSG00000002486	7397	0.546843	Tchp	5	trichoplein, keratin filament binding [Source:MGI Symbol;Acc:MGI:1925082]	494	291	358	226	322	281	371	280	246
ENSMUSG00000002489	10048	0.521198	Tiam1	16	T cell lymphoma invasion and metastasis 1 [Source:MGI Symbol;Acc:MGI:103306]	783	393	415	293	378	603	320	376	310
ENSMUSG00000002496	9620	0.549168	Tsc2	17	TSC complex subunit 2 [Source:MGI Symbol;Acc:MGI:102548]	2005	2373	2270	2671	2408	2141	2780	2558	2738
ENSMUSG00000002500	1643	0.558125	Rpl3l	17	ribosomal protein L3-like [Source:MGI Symbol;Acc:MGI:1913461]	0	0	0	0	0	0	0	0	0
ENSMUSG00000002504	2646	0.614512	Slc9a3r2	17	solute carrier family 9 (sodium/hydrogen exchanger), member 3 regulator 2 [Source:MGI Symbol;Acc:MGI:1890662]	276	239	402	242	321	520	219	319	302
ENSMUSG00000002524	4748	0.562974	Puf60	15	poly-U binding splicing factor 60 [Source:MGI Symbol;Acc:MGI:1915209]	1799	1507	1566	1454	1502	1544	1492	1639	1389
ENSMUSG00000002546	5500	0.546364	Golga2	2	golgi autoantigen, golgin subfamily a, 2 [Source:MGI Symbol;Acc:MGI:2139395]	1069	1213	1330	1309	1080	1314	1191	1091	1051
ENSMUSG00000002550	2751	0.564522	Uck1	2	uridine-cytidine kinase 1 [Source:MGI Symbol;Acc:MGI:98904]	136	224	170	188	127	213	196	115	140
ENSMUSG00000002565	2999	0.467156	Scin	12	scinderin [Source:MGI Symbol;Acc:MGI:1306794]	0	0	0	0	0	0	0	0	0
ENSMUSG00000002578	6461	0.522829	Ikzf4	10	IKAROS family zinc finger 4 [Source:MGI Symbol;Acc:MGI:1343139]	206	65	95	73	45	74	38	75	42
ENSMUSG00000002580	747	0.542169	Mien1	11	migration and invasion enhancer 1 [Source:MGI Symbol;Acc:MGI:1913678]	43	22	77	32	56	71	55	36	70
ENSMUSG00000002588	2898	0.418219	Pon1	6	paraoxonase 1 [Source:MGI Symbol;Acc:MGI:103295]	0	0	0	0	0	0	0	0	0
ENSMUSG00000002602	5033	0.542619	Axl	7	AXL receptor tyrosine kinase [Source:MGI Symbol;Acc:MGI:1347244]	745	547	679	291	293	1706	210	232	410
ENSMUSG00000002603	5042	0.567037	Tgfb1	7	transforming growth factor, beta 1 [Source:MGI Symbol;Acc:MGI:98725]	157	106	132	67	83	105	80	93	118
ENSMUSG00000002608	3939	0.559279	Ccdc97	7	coiled-coil domain containing 97 [Source:MGI Symbol;Acc:MGI:1196455]	499	514	478	510	328	369	319	403	307
ENSMUSG00000002617	4482	0.375279	Zfp40	17	zinc finger protein 40 [Source:MGI Symbol;Acc:MGI:99185]	297	345	149	144	204	263	193	233	159
ENSMUSG00000002625	5073	0.580919	Akap8l	17	A kinase (PRKA) anchor protein 8-like [Source:MGI Symbol;Acc:MGI:1860606]	860	813	876	845	747	962	816	885	973
ENSMUSG00000002633	2847	0.523007	Shh	5	sonic hedgehog [Source:MGI Symbol;Acc:MGI:98297]	0	0	0	0	0	0	0	0	0
ENSMUSG00000002635	1549	0.524209	Pdcd2l	7	programmed cell death 2-like [Source:MGI Symbol;Acc:MGI:1915329]	153	234	141	206	140	78	88	70	92
ENSMUSG00000002658	1717	0.556203	Gtf2f1	17	general transcription factor IIF, polypeptide 1 [Source:MGI Symbol;Acc:MGI:1923848]	958	900	918	1028	707	597	627	627	746
ENSMUSG00000002660	1223	0.572363	Clpp	17	caseinolytic mitochondrial matrix peptidase proteolytic subunit [Source:MGI Symbol;Acc:MGI:1858213]	147	197	271	143	249	177	230	228	199
ENSMUSG00000002661	1029	0.554908	Alkbh7	17	alkB homolog 7 [Source:MGI Symbol;Acc:MGI:1913650]	29	4	11	2	73	28	40	27	36
ENSMUSG00000002664	474	0.597046	Pspn	17	persephin [Source:MGI Symbol;Acc:MGI:1201684]	0	0	0	0	0	0	0	0	0
ENSMUSG00000002668	5109	0.520063	Dennd1c	17	DENN/MADD domain containing 1C [Source:MGI Symbol;Acc:MGI:1918035]	0	0	0	0	0	0	0	0	0
ENSMUSG00000002679	1447	0.425708	Med6	12	mediator complex subunit 6 [Source:MGI Symbol;Acc:MGI:1917042]	161	74	72	79	72	64	90	90	163
ENSMUSG00000002688	3653	0.489187	Prkd1	12	protein kinase D1 [Source:MGI Symbol;Acc:MGI:99879]	172	123	177	126	114	141	184	97	102
ENSMUSG00000002699	4459	0.471406	Lcp2	11	lymphocyte cytosolic protein 2 [Source:MGI Symbol;Acc:MGI:1321402]	4	16	12	26	25	63	13	26	87
ENSMUSG00000002718	5273	0.419875	Cse1l	2	chromosome segregation 1-like (S. cerevisiae) [Source:MGI Symbol;Acc:MGI:1339951]	667	649	596	547	568	613	530	645	449
ENSMUSG00000002728	3705	0.398111	Naa20	2	N(alpha)-acetyltransferase 20, NatB catalytic subunit [Source:MGI Symbol;Acc:MGI:1915127]	141	113	137	125	81	106	85	114	117
ENSMUSG00000002731	2028	0.459073	Prkra	2	protein kinase, interferon inducible double stranded RNA dependent activator [Source:MGI Symbol;Acc:MGI:1344375]	125	172	217	80	134	187	91	141	248
ENSMUSG00000002732	1485	0.414815	Fkbp7	2	FK506 binding protein 7 [Source:MGI Symbol;Acc:MGI:1336879]	17	11	6	2	9	60	24	7	4
ENSMUSG00000002733	3126	0.441459	Plekha3	2	pleckstrin homology domain-containing, family A (phosphoinositide binding specific) member 3 [Source:MGI Symbol;Acc:MGI:1932515]	155	193	163	128	244	222	297	201	235
ENSMUSG00000002741	2984	0.526139	Ykt6	11	YKT6 v-SNARE homolog (S. cerevisiae) [Source:MGI Symbol;Acc:MGI:1927550]	481	506	407	313	445	469	417	386	228
ENSMUSG00000002748	13667	0.452696	Baz1b	5	bromodomain adjacent to zinc finger domain, 1B [Source:MGI Symbol;Acc:MGI:1353499]	3419	2683	3048	2060	2170	2516	2355	2213	2331
ENSMUSG00000002763	3796	0.614858	Pex6	17	peroxisomal biogenesis factor 6 [Source:MGI Symbol;Acc:MGI:2385054]	481	518	369	420	355	354	427	444	396
ENSMUSG00000002767	1170	0.55812	Mrpl2	17	mitochondrial ribosomal protein L2 [Source:MGI Symbol;Acc:MGI:1351622]	118	99	144	54	127	43	121	121	63
ENSMUSG00000002768	1844	0.587852	Mea1	17	male enhanced antigen 1 [Source:MGI Symbol;Acc:MGI:96957]	389	456	638	457	437	345	617	498	599
ENSMUSG00000002769	1206	0.584577	Gnmt	17	glycine N-methyltransferase [Source:MGI Symbol;Acc:MGI:1202304]	0	0	0	0	0	0	0	0	0
ENSMUSG00000002771	6658	0.642085	Grin2d	7	glutamate receptor, ionotropic, NMDA2D (epsilon 4) [Source:MGI Symbol;Acc:MGI:95823]	39	18	3	0	2	63	0	32	2
ENSMUSG00000002778	1874	0.534685	Kdelr1	7	KDEL (Lys-Asp-Glu-Leu) endoplasmic reticulum protein retention receptor 1 [Source:MGI Symbol;Acc:MGI:1915387]	332	192	250	304	205	242	124	249	257
ENSMUSG00000002781	7518	0.515031	Tmem143	7	transmembrane protein 143 [Source:MGI Symbol;Acc:MGI:1917459]	49	75	72	49	72	30	75	48	12
ENSMUSG00000002791	3119	0.532542	Pdxk-ps	17	pyridoxal (pyridoxine, vitamin B6) kinase, pseudogene [Source:MGI Symbol;Acc:MGI:1933201]	2	9	15	2	11	12	15	25	1
ENSMUSG00000002797	7745	0.447644	Ggct	6	gamma-glutamyl cyclotransferase [Source:MGI Symbol;Acc:MGI:95700]	266	303	193	380	756	585	831	741	708
ENSMUSG00000002799	6965	0.611342	Jag2	12	jagged 2 [Source:MGI Symbol;Acc:MGI:1098270]	240	197	245	195	134	324	148	109	75
ENSMUSG00000002803	2324	0.583477	Btbd6	12	BTB (POZ) domain containing 6 [Source:MGI Symbol;Acc:MGI:3026623]	58	93	88	89	90	85	58	81	71
ENSMUSG00000002804	1587	0.556396	Nudt14	12	nudix (nucleoside diphosphate linked moiety X)-type motif 14 [Source:MGI Symbol;Acc:MGI:1913424]	38	27	40	26	57	64	77	48	51
ENSMUSG00000002808	2745	0.480146	Epdr1	13	ependymin related protein 1 (zebrafish) [Source:MGI Symbol;Acc:MGI:2145369]	235	328	394	377	297	268	410	291	280
ENSMUSG00000002812	5039	0.549514	Flii	11	flightless I actin binding protein [Source:MGI Symbol;Acc:MGI:1342286]	1050	1116	1181	1063	838	1135	1187	1065	1223
ENSMUSG00000002814	4599	0.524679	Top3a	11	topoisomerase (DNA) III alpha [Source:MGI Symbol;Acc:MGI:1197527]	274	217	267	187	152	178	153	179	97
ENSMUSG00000002820	7264	0.534554	Atg4d	9	autophagy related 4D, cysteine peptidase [Source:MGI Symbol;Acc:MGI:2444308]	139	138	136	106	190	116	157	215	107
ENSMUSG00000002825	1973	0.572732	Qtrt1	9	queuine tRNA-ribosyltransferase catalytic subunit 1 [Source:MGI Symbol;Acc:MGI:1931441]	87	89	101	73	67	47	84	64	67
ENSMUSG00000002831	6350	0.55811	Plin4	17	perilipin 4 [Source:MGI Symbol;Acc:MGI:1929709]	0	0	0	0	0	0	0	0	0
ENSMUSG00000002833	4876	0.569114	Hdgfl2	17	HDGF like 2 [Source:MGI Symbol;Acc:MGI:1194492]	1199	924	1221	945	948	1152	1150	1312	1047
ENSMUSG00000002835	8854	0.533205	Chaf1a	17	chromatin assembly factor 1, subunit A (p150) [Source:MGI Symbol;Acc:MGI:1351331]	762	418	610	207	348	591	305	410	280
ENSMUSG00000002844	2966	0.529332	Adprh	16	ADP-ribosylarginine hydrolase [Source:MGI Symbol;Acc:MGI:1098234]	656	595	598	502	469	531	419	444	507
ENSMUSG00000002845	4094	0.468002	Tmem39a	16	transmembrane protein 39a [Source:MGI Symbol;Acc:MGI:1915096]	175	129	221	125	139	221	93	135	90
ENSMUSG00000002846	1784	0.507287	Timmdc1	16	translocase of inner mitochondrial membrane domain containing 1 [Source:MGI Symbol;Acc:MGI:1922139]	422	548	539	620	448	397	647	481	467
ENSMUSG00000002847	2009	0.501244	Pla1a	16	phospholipase A1 member A [Source:MGI Symbol;Acc:MGI:1934677]	0	0	0	0	0	0	0	0	0
ENSMUSG00000002870	6956	0.534071	Mcm2	6	minichromosome maintenance complex component 2 [Source:MGI Symbol;Acc:MGI:105380]	1013	837	897	427	862	910	839	765	891
ENSMUSG00000002871	4171	0.571326	Tpra1	6	transmembrane protein, adipocyte asscociated 1 [Source:MGI Symbol;Acc:MGI:1345190]	254	242	323	208	455	477	611	588	566
ENSMUSG00000002881	4100	0.475122	Nab1	1	Ngfi-A binding protein 1 [Source:MGI Symbol;Acc:MGI:107564]	299	200	263	161	179	248	93	172	176
ENSMUSG00000002885	3757	0.537663	Adgre5	8	adhesion G protein-coupled receptor E5 [Source:MGI Symbol;Acc:MGI:1347095]	84	117	165	83	140	292	66	89	209
ENSMUSG00000002897	8662	0.524128	Il17ra	6	interleukin 17 receptor A [Source:MGI Symbol;Acc:MGI:107399]	40	65	62	24	42	59	42	55	34
ENSMUSG00000002900	9917	0.491782	Lamb1	12	laminin B1 [Source:MGI Symbol;Acc:MGI:96743]	2462	2704	3226	2372	3631	4698	4172	4177	4088
ENSMUSG00000002908	4587	0.578156	Kcnn1	8	potassium intermediate/small conductance calcium-activated channel, subfamily N, member 1 [Source:MGI Symbol;Acc:MGI:1933993]	83	36	46	9	11	39	35	48	10
ENSMUSG00000002910	3232	0.576114	Arrdc2	8	arrestin domain containing 2 [Source:MGI Symbol;Acc:MGI:1918057]	28	11	51	14	35	35	23	10	9
ENSMUSG00000002930	1757	0.445077	Ppp1r17	6	protein phosphatase 1, regulatory subunit 17 [Source:MGI Symbol;Acc:MGI:1333876]	0	0	0	0	0	0	0	0	0
ENSMUSG00000002944	3590	0.387744	Cd36	5	CD36 molecule [Source:MGI Symbol;Acc:MGI:107899]	0	0	0	0	0	0	0	0	0
ENSMUSG00000002948	3829	0.558109	Map2k7	8	mitogen-activated protein kinase kinase 7 [Source:MGI Symbol;Acc:MGI:1346871]	116	113	129	80	121	186	150	109	122
ENSMUSG00000002949	3664	0.542576	Timm44	8	translocase of inner mitochondrial membrane 44 [Source:MGI Symbol;Acc:MGI:1343262]	440	371	603	480	454	482	438	373	452
ENSMUSG00000002957	5663	0.53311	Ap2a2	7	adaptor-related protein complex 2, alpha 2 subunit [Source:MGI Symbol;Acc:MGI:101920]	1139	1126	1114	929	1002	1265	1075	977	994
ENSMUSG00000002963	3250	0.570154	Pnkp	7	polynucleotide kinase 3'- phosphatase [Source:MGI Symbol;Acc:MGI:1891698]	118	81	89	139	144	90	117	150	115
ENSMUSG00000002968	7629	0.551317	Med25	7	mediator complex subunit 25 [Source:MGI Symbol;Acc:MGI:1922863]	1293	1314	1282	1171	1322	1083	1227	1090	1312
ENSMUSG00000002980	3199	0.589872	Bcam	7	basal cell adhesion molecule [Source:MGI Symbol;Acc:MGI:1929940]	144	172	152	168	194	274	99	250	190
ENSMUSG00000002981	6210	0.544928	Clptm1	7	cleft lip and palate associated transmembrane protein 1 [Source:MGI Symbol;Acc:MGI:1927155]	658	952	1021	947	882	818	972	822	670
ENSMUSG00000002983	3885	0.563449	Relb	7	avian reticuloendotheliosis viral (v-rel) oncogene related B [Source:MGI Symbol;Acc:MGI:103289]	26	41	16	17	12	97	21	28	4
ENSMUSG00000002984	4513	0.558165	Tomm40	7	translocase of outer mitochondrial membrane 40 [Source:MGI Symbol;Acc:MGI:1858259]	457	674	507	320	439	393	534	555	386
ENSMUSG00000002985	2138	0.573901	Apoe	7	apolipoprotein E [Source:MGI Symbol;Acc:MGI:88057]	2316	1622	1976	1202	1623	1707	1145	1445	1844
ENSMUSG00000002992	813	0.555966	Apoc2	7	apolipoprotein C-II [Source:MGI Symbol;Acc:MGI:88054]	0	0	0	0	0	0	0	0	0
ENSMUSG00000002996	6167	0.404411	Hbp1	12	high mobility group box transcription factor 1 [Source:MGI Symbol;Acc:MGI:894659]	397	375	403	243	413	507	311	316	344
ENSMUSG00000002997	3652	0.449343	Prkar2b	12	protein kinase, cAMP dependent regulatory, type II beta [Source:MGI Symbol;Acc:MGI:97760]	178	128	41	54	89	134	116	91	113
ENSMUSG00000003031	4552	0.4308	Cdkn1b	6	cyclin-dependent kinase inhibitor 1B [Source:MGI Symbol;Acc:MGI:104565]	575	443	420	323	471	494	486	459	554
ENSMUSG00000003032	3049	0.548704	Klf4	4	Kruppel-like factor 4 (gut) [Source:MGI Symbol;Acc:MGI:1342287]	62	71	74	48	103	295	45	49	86
ENSMUSG00000003033	3184	0.560616	Ap1m1	8	adaptor-related protein complex AP-1, mu subunit 1 [Source:MGI Symbol;Acc:MGI:102776]	814	747	935	774	682	690	676	589	655
ENSMUSG00000003037	4678	0.494228	Rab8a	8	RAB8A, member RAS oncogene family [Source:MGI Symbol;Acc:MGI:96960]	357	219	279	114	226	271	224	201	294
ENSMUSG00000003038	3060	0.516993	Hmgn2	4	high mobility group nucleosomal binding domain 2 [Source:MGI Symbol;Acc:MGI:96136]	848	560	619	312	637	663	421	696	664
ENSMUSG00000003039	4409	0.48401	Fam32a	8	family with sequence similarity 32, member A [Source:MGI Symbol;Acc:MGI:1915172]	351	300	349	191	231	286	213	238	224
ENSMUSG00000003051	2217	0.557961	Elf3	1	E74-like factor 3 [Source:MGI Symbol;Acc:MGI:1101781]	0	0	0	0	0	0	0	0	0
ENSMUSG00000003053	3061	0.40869	Cyp2c29	19	cytochrome P450, family 2, subfamily c, polypeptide 29 [Source:MGI Symbol;Acc:MGI:103238]	0	0	0	0	0	0	0	0	0
ENSMUSG00000003062	5600	0.486607	Stard3nl	13	STARD3 N-terminal like [Source:MGI Symbol;Acc:MGI:1923455]	151	117	107	72	137	111	102	132	28
ENSMUSG00000003068	4580	0.587555	Stk11	10	serine/threonine kinase 11 [Source:MGI Symbol;Acc:MGI:1341870]	829	810	675	439	484	554	591	522	664
ENSMUSG00000003070	2131	0.585171	Efna2	10	ephrin A2 [Source:MGI Symbol;Acc:MGI:102707]	140	62	59	52	20	90	42	71	64
ENSMUSG00000003072	1928	0.583506	Atp5d	10	ATP synthase, H+ transporting, mitochondrial F1 complex, delta subunit [Source:MGI Symbol;Acc:MGI:1913293]	759	762	665	732	897	743	828	673	733
ENSMUSG00000003099	3136	0.574936	Ppp5c	7	protein phosphatase 5, catalytic subunit [Source:MGI Symbol;Acc:MGI:102666]	580	446	612	448	481	552	443	544	574
ENSMUSG00000003119	11730	0.441517	Cdk12	11	cyclin-dependent kinase 12 [Source:MGI Symbol;Acc:MGI:1098802]	1297	900	1031	950	855	1026	939	1092	860
ENSMUSG00000003123	5886	0.550459	Lipe	7	lipase, hormone sensitive [Source:MGI Symbol;Acc:MGI:96790]	85	34	15	7	19	18	32	6	18
ENSMUSG00000003131	8266	0.461287	Pafah1b2	9	platelet-activating factor acetylhydrolase, isoform 1b, subunit 2 [Source:MGI Symbol;Acc:MGI:108415]	1228	1050	1237	1004	1313	1262	1071	1212	1198
ENSMUSG00000003134	5239	0.524337	Tbc1d8	1	TBC1 domain family, member 8 [Source:MGI Symbol;Acc:MGI:1927225]	108	75	104	20	115	97	80	45	31
ENSMUSG00000003135	3508	0.517104	Cnot11	1	CCR4-NOT transcription complex, subunit 11 [Source:MGI Symbol;Acc:MGI:106580]	447	275	421	405	270	270	268	294	266
ENSMUSG00000003153	7245	0.477571	Slc2a3	6	solute carrier family 2 (facilitated glucose transporter), member 3 [Source:MGI Symbol;Acc:MGI:95757]	140	71	16	29	20	76	28	19	5
ENSMUSG00000003154	5346	0.550692	Foxj2	6	forkhead box J2 [Source:MGI Symbol;Acc:MGI:1926805]	248	204	211	129	197	241	127	153	119
ENSMUSG00000003161	4852	0.412407	Sri	5	sorcin [Source:MGI Symbol;Acc:MGI:98419]	347	323	383	254	431	460	388	415	463
ENSMUSG00000003166	6853	0.533635	Dgcr2	16	DiGeorge syndrome critical region gene 2 [Source:MGI Symbol;Acc:MGI:892866]	409	272	523	224	255	312	260	286	323
ENSMUSG00000003184	3442	0.552876	Irf3	7	interferon regulatory factor 3 [Source:MGI Symbol;Acc:MGI:1859179]	183	135	132	160	129	181	93	198	205
ENSMUSG00000003190	1976	0.558704	Bcl2l12	7	BCL2-like 12 (proline rich) [Source:MGI Symbol;Acc:MGI:1922986]	98	64	167	53	46	59	51	68	21
ENSMUSG00000003198	2448	0.399918	Zfp959	17	zinc finger protein 959 [Source:MGI Symbol;Acc:MGI:2385058]	43	46	48	45	17	46	12	21	18
ENSMUSG00000003199	2305	0.581779	Mpnd	17	MPN domain containing [Source:MGI Symbol;Acc:MGI:1915297]	533	567	632	403	586	592	709	633	693
ENSMUSG00000003200	5012	0.538907	Sh3gl1	17	SH3-domain GRB2-like 1 [Source:MGI Symbol;Acc:MGI:700010]	338	350	312	242	260	404	259	214	324
ENSMUSG00000003206	1154	0.573657	Ebi3	17	Epstein-Barr virus induced gene 3 [Source:MGI Symbol;Acc:MGI:1354171]	0	0	0	0	0	0	0	0	0
ENSMUSG00000003208	4956	0.532688	Yju2	17	YJU2 splicing factor [Source:MGI Symbol;Acc:MGI:1920136]	129	81	99	97	98	48	92	167	121
ENSMUSG00000003226	11728	0.400324	Ranbp2	10	RAN binding protein 2 [Source:MGI Symbol;Acc:MGI:894323]	3436	3183	3260	2957	2704	2716	2500	2661	2550
ENSMUSG00000003227	3637	0.507011	Edar	10	ectodysplasin-A receptor [Source:MGI Symbol;Acc:MGI:1343498]	0	0	0	0	0	0	0	0	0
ENSMUSG00000003228	7055	0.479093	Grk5	19	G protein-coupled receptor kinase 5 [Source:MGI Symbol;Acc:MGI:109161]	255	148	177	100	132	317	157	172	178
ENSMUSG00000003233	6410	0.548674	Dvl3	16	dishevelled segment polarity protein 3 [Source:MGI Symbol;Acc:MGI:108100]	1350	1330	1131	1196	1009	1217	996	956	857
ENSMUSG00000003234	3558	0.519393	Abcf3	16	ATP-binding cassette, sub-family F (GCN20), member 3 [Source:MGI Symbol;Acc:MGI:1351656]	286	355	358	312	322	308	420	389	266
ENSMUSG00000003235	2595	0.532563	Eif2b5	16	eukaryotic translation initiation factor 2B, subunit 5 epsilon [Source:MGI Symbol;Acc:MGI:2446176]	1055	975	929	826	815	636	850	777	736
ENSMUSG00000003269	3445	0.543396	Cyth2	7	cytohesin 2 [Source:MGI Symbol;Acc:MGI:1334255]	886	682	762	593	649	512	550	537	497
ENSMUSG00000003271	3950	0.531899	Sult2b1	7	sulfotransferase family, cytosolic, 2B, member 1 [Source:MGI Symbol;Acc:MGI:1926342]	0	0	0	0	0	0	0	0	0
ENSMUSG00000003273	1926	0.596573	Car11	7	carbonic anhydrase 11 [Source:MGI Symbol;Acc:MGI:1336193]	7	15	34	68	14	21	24	20	52
ENSMUSG00000003279	17890	0.454388	Dlgap1	17	DLG associated protein 1 [Source:MGI Symbol;Acc:MGI:1346065]	64	44	48	27	20	43	27	13	51
ENSMUSG00000003282	8487	0.411688	Plag1	4	pleiomorphic adenoma gene 1 [Source:MGI Symbol;Acc:MGI:1891916]	226	185	228	140	163	240	256	161	219
ENSMUSG00000003283	2092	0.554015	Hck	2	hemopoietic cell kinase [Source:MGI Symbol;Acc:MGI:96052]	0	0	0	0	0	0	0	0	0
ENSMUSG00000003299	2617	0.569736	Mrpl4	9	mitochondrial ribosomal protein L4 [Source:MGI Symbol;Acc:MGI:2137210]	106	60	160	92	87	177	109	113	137
ENSMUSG00000003308	4693	0.590454	Keap1	9	kelch-like ECH-associated protein 1 [Source:MGI Symbol;Acc:MGI:1858732]	367	220	201	199	194	258	363	298	296
ENSMUSG00000003309	3140	0.510191	Ap1m2	9	adaptor protein complex AP-1, mu 2 subunit [Source:MGI Symbol;Acc:MGI:1336974]	0	0	0	0	0	0	0	0	0
ENSMUSG00000003316	7090	0.504231	Glg1	8	golgi apparatus protein 1 [Source:MGI Symbol;Acc:MGI:104967]	2823	2849	2608	1885	2142	2717	1953	2087	2419
ENSMUSG00000003341	4713	0.547634	Atp8b3	10	ATPase, class I, type 8B, member 3 [Source:MGI Symbol;Acc:MGI:1914581]	0	0	0	0	0	0	0	0	0
ENSMUSG00000003344	3586	0.616564	Btbd2	10	BTB (POZ) domain containing 2 [Source:MGI Symbol;Acc:MGI:1933831]	404	281	342	204	309	351	330	235	296
ENSMUSG00000003345	4835	0.585729	Csnk1g2	10	casein kinase 1, gamma 2 [Source:MGI Symbol;Acc:MGI:1920014]	1012	920	1127	740	866	1035	811	873	791
ENSMUSG00000003346	1547	0.646412	Abhd17a	10	abhydrolase domain containing 17A [Source:MGI Symbol;Acc:MGI:106388]	588	654	720	672	375	351	366	516	408
ENSMUSG00000003348	3254	0.5504	Mob3a	10	MOB kinase activator 3A [Source:MGI Symbol;Acc:MGI:3050117]	258	119	202	157	147	145	140	101	174
ENSMUSG00000003352	4010	0.605486	Cacnb3	15	calcium channel, voltage-dependent, beta 3 subunit [Source:MGI Symbol;Acc:MGI:103307]	475	197	181	44	79	284	89	83	115
ENSMUSG00000003354	1992	0.50502	Ccdc65	15	coiled-coil domain containing 65 [Source:MGI Symbol;Acc:MGI:2146001]	1	3	19	2	10	7	14	25	1
ENSMUSG00000003355	2706	0.536585	Fkbp11	15	FK506 binding protein 11 [Source:MGI Symbol;Acc:MGI:1913370]	17	19	22	6	1	56	5	4	0
ENSMUSG00000003360	6229	0.527051	Ddx23	15	DEAD box helicase 23 [Source:MGI Symbol;Acc:MGI:1921601]	1481	1034	1197	900	1010	1256	1142	1167	1006
ENSMUSG00000003363	2924	0.585157	Pld3	7	phospholipase D family, member 3 [Source:MGI Symbol;Acc:MGI:1333782]	557	658	764	611	753	738	841	788	751
ENSMUSG00000003378	5168	0.596362	Grik5	7	glutamate receptor, ionotropic, kainate 5 (gamma 2) [Source:MGI Symbol;Acc:MGI:95818]	761	661	618	439	544	822	702	667	597
ENSMUSG00000003379	1457	0.549073	Cd79a	7	CD79A antigen (immunoglobulin-associated alpha) [Source:MGI Symbol;Acc:MGI:101774]	0	0	0	0	0	0	0	0	0
ENSMUSG00000003380	1523	0.588969	Rabac1	7	Rab acceptor 1 (prenylated) [Source:MGI Symbol;Acc:MGI:1201692]	115	134	105	141	79	114	92	146	142
ENSMUSG00000003382	10274	0.499708	Etv3	3	ets variant 3 [Source:MGI Symbol;Acc:MGI:1350926]	279	289	304	174	266	305	192	223	285
ENSMUSG00000003402	4275	0.548772	Prkcsh	9	protein kinase C substrate 80K-H [Source:MGI Symbol;Acc:MGI:107877]	1163	877	1184	776	891	1140	960	1234	1190
ENSMUSG00000003410	6890	0.526705	Elavl3	9	ELAV like RNA binding protein 3 [Source:MGI Symbol;Acc:MGI:109157]	645	170	192	52	129	232	86	107	142
ENSMUSG00000003411	3524	0.491203	Rab3b	4	RAB3B, member RAS oncogene family [Source:MGI Symbol;Acc:MGI:1917158]	3	10	18	1	51	65	65	173	49
ENSMUSG00000003418	7664	0.4131	St8sia6	2	ST8 alpha-N-acetyl-neuraminide alpha-2,8-sialyltransferase 6 [Source:MGI Symbol;Acc:MGI:2386797]	16	0	2	4	21	22	10	2	22
ENSMUSG00000003420	2102	0.540913	Fcgrt	7	Fc fragment of IgG receptor and transporter [Source:MGI Symbol;Acc:MGI:103017]	68	73	68	32	39	243	23	54	30
ENSMUSG00000003421	2800	0.574286	Nosip	7	nitric oxide synthase interacting protein [Source:MGI Symbol;Acc:MGI:1913644]	234	163	190	117	249	225	186	167	150
ENSMUSG00000003423	2020	0.568317	Pih1d1	7	PIH1 domain containing 1 [Source:MGI Symbol;Acc:MGI:1916095]	185	197	161	98	143	135	147	88	131
ENSMUSG00000003429	865	0.532948	Rps11	7	ribosomal protein S11 [Source:MGI Symbol;Acc:MGI:1351329]	914	899	939	888	1251	911	1102	1170	1307
ENSMUSG00000003435	5764	0.534698	Supt5	7	suppressor of Ty 5, DSIF elongation factor subunit [Source:MGI Symbol;Acc:MGI:1202400]	1457	1129	1440	1330	1477	1414	1436	1504	1584
ENSMUSG00000003436	2850	0.602807	Dll3	7	delta like canonical Notch ligand 3 [Source:MGI Symbol;Acc:MGI:1096877]	102	76	32	39	20	15	9	4	42
ENSMUSG00000003437	3438	0.518034	Paf1	7	Paf1, RNA polymerase II complex component [Source:MGI Symbol;Acc:MGI:1923988]	641	480	542	376	709	442	608	659	751
ENSMUSG00000003438	2684	0.570417	Timm50	7	translocase of inner mitochondrial membrane 50 [Source:MGI Symbol;Acc:MGI:1913775]	297	222	206	267	112	225	150	183	157
ENSMUSG00000003444	1281	0.559719	Med29	7	mediator complex subunit 29 [Source:MGI Symbol;Acc:MGI:1914474]	161	182	213	244	136	81	148	172	126
ENSMUSG00000003452	27373	0.367406	Bicd1	6	BICD cargo adaptor 1 [Source:MGI Symbol;Acc:MGI:1101760]	552	463	406	355	274	396	360	419	458
ENSMUSG00000003458	3975	0.499874	Ncstn	1	nicastrin [Source:MGI Symbol;Acc:MGI:1891700]	866	683	596	501	774	782	808	754	690
ENSMUSG00000003464	3815	0.48021	Pex19	1	peroxisomal biogenesis factor 19 [Source:MGI Symbol;Acc:MGI:1334458]	381	298	273	164	359	357	270	371	394
ENSMUSG00000003469	2910	0.579038	Phyhip	14	phytanoyl-CoA hydroxylase interacting protein [Source:MGI Symbol;Acc:MGI:1860417]	0	0	0	0	0	0	0	0	0
ENSMUSG00000003476	5115	0.565787	Crhr2	6	corticotropin releasing hormone receptor 2 [Source:MGI Symbol;Acc:MGI:894312]	0	0	0	0	0	0	0	0	0
ENSMUSG00000003477	1600	0.5375	Inmt	6	indolethylamine N-methyltransferase [Source:MGI Symbol;Acc:MGI:102963]	0	0	0	0	0	0	0	0	0
ENSMUSG00000003484	1855	0.550943	Cyp4f18	8	cytochrome P450, family 4, subfamily f, polypeptide 18 [Source:MGI Symbol;Acc:MGI:1919304]	0	0	0	0	0	0	0	0	0
ENSMUSG00000003500	3294	0.585307	Impdh1	6	inosine monophosphate dehydrogenase 1 [Source:MGI Symbol;Acc:MGI:96567]	224	181	197	100	147	175	184	155	134
ENSMUSG00000003505	3232	0.471535	Psg18	7	pregnancy specific glycoprotein 18 [Source:MGI Symbol;Acc:MGI:1347251]	0	0	0	0	0	0	0	0	0
ENSMUSG00000003518	4682	0.496155	Dusp3	11	dual specificity phosphatase 3 (vaccinia virus phosphatase VH1-related) [Source:MGI Symbol;Acc:MGI:1919599]	584	435	607	500	440	457	474	419	462
ENSMUSG00000003526	7797	0.527126	Prodh	16	proline dehydrogenase [Source:MGI Symbol;Acc:MGI:97770]	145	148	142	43	139	152	138	92	125
ENSMUSG00000003527	4231	0.537225	Ess2	16	ess-2 splicing factor [Source:MGI Symbol;Acc:MGI:107854]	313	187	200	253	131	251	214	125	134
ENSMUSG00000003528	2164	0.605823	Slc25a1	16	solute carrier family 25 (mitochondrial carrier, citrate transporter), member 1 [Source:MGI Symbol;Acc:MGI:1345283]	173	104	116	64	180	144	145	173	135
ENSMUSG00000003531	2985	0.568174	Dgcr6	16	DiGeorge syndrome critical region gene 6 [Source:MGI Symbol;Acc:MGI:1202877]	170	108	170	60	186	205	230	241	127
ENSMUSG00000003534	4774	0.605153	Ddr1	17	discoidin domain receptor family, member 1 [Source:MGI Symbol;Acc:MGI:99216]	2617	1857	1974	1190	1790	1492	1654	1875	1684
ENSMUSG00000003541	1131	0.543767	Ier3	17	immediate early response 3 [Source:MGI Symbol;Acc:MGI:104814]	0	0	0	0	0	0	0	0	0
ENSMUSG00000003545	6243	0.558065	Fosb	7	FBJ osteosarcoma oncogene B [Source:MGI Symbol;Acc:MGI:95575]	0	0	0	0	0	0	0	0	0
ENSMUSG00000003546	2377	0.591502	Klc4	17	kinesin light chain 4 [Source:MGI Symbol;Acc:MGI:1922014]	388	167	331	213	328	324	234	261	275
ENSMUSG00000003549	3111	0.55577	Ercc1	7	excision repair cross-complementing rodent repair deficiency, complementation group 1 [Source:MGI Symbol;Acc:MGI:95412]	133	134	79	83	99	120	70	78	96
ENSMUSG00000003555	2769	0.502347	Cyp17a1	19	cytochrome P450, family 17, subfamily a, polypeptide 1 [Source:MGI Symbol;Acc:MGI:88586]	0	0	0	0	0	0	0	0	0
ENSMUSG00000003559	3212	0.465442	As3mt	19	arsenite methyltransferase [Source:MGI Symbol;Acc:MGI:1929882]	75	90	144	96	96	105	124	161	169
ENSMUSG00000003573	3440	0.57936	Homer3	8	homer scaffolding protein 3 [Source:MGI Symbol;Acc:MGI:1347359]	226	185	181	120	166	190	208	189	127
ENSMUSG00000003575	11182	0.560544	Crtc1	8	CREB regulated transcription coactivator 1 [Source:MGI Symbol;Acc:MGI:2142523]	299	321	297	291	223	407	342	306	418
ENSMUSG00000003581	2232	0.567652	Rnf215	11	ring finger protein 215 [Source:MGI Symbol;Acc:MGI:1918923]	171	126	163	152	58	150	93	97	98
ENSMUSG00000003585	3505	0.542083	Sec14l2	11	SEC14-like lipid binding 2 [Source:MGI Symbol;Acc:MGI:1915065]	26	17	11	2	6	12	3	7	22
ENSMUSG00000003604	5001	0.472306	Aven	2	apoptosis, caspase activation inhibitor [Source:MGI Symbol;Acc:MGI:1921518]	131	114	72	133	61	75	125	130	140
ENSMUSG00000003617	9566	0.397345	Cp	3	ceruloplasmin [Source:MGI Symbol;Acc:MGI:88476]	1258	1108	1070	671	1742	1323	1581	1878	2112
ENSMUSG00000003623	5456	0.447214	Crot	5	carnitine O-octanoyltransferase [Source:MGI Symbol;Acc:MGI:1921364]	420	352	361	168	179	280	165	188	292
ENSMUSG00000003644	4258	0.577736	Rps6ka1	4	ribosomal protein S6 kinase polypeptide 1 [Source:MGI Symbol;Acc:MGI:104558]	111	111	201	52	140	142	117	112	142
ENSMUSG00000003657	1743	0.530694	Calb2	8	calbindin 2 [Source:MGI Symbol;Acc:MGI:101914]	0	0	0	0	0	0	0	0	0
ENSMUSG00000003660	7819	0.503005	Snrnp200	2	small nuclear ribonucleoprotein 200 (U5) [Source:MGI Symbol;Acc:MGI:2444401]	3607	2794	3174	2336	2660	2420	2604	2380	2439
ENSMUSG00000003662	3197	0.451673	Ciao1	2	cytosolic iron-sulfur protein assembly 1 [Source:MGI Symbol;Acc:MGI:1346998]	188	202	223	201	223	181	197	175	173
ENSMUSG00000003665	4518	0.494245	Has1	17	hyaluronan synthase 1 [Source:MGI Symbol;Acc:MGI:106590]	0	0	0	0	0	0	0	0	0
ENSMUSG00000003680	5017	0.519633	Taf6l	19	TATA-box binding protein associated factor 6 like [Source:MGI Symbol;Acc:MGI:2444957]	199	171	91	81	79	107	99	124	128
ENSMUSG00000003721	3473	0.462424	Insig2	1	insulin induced gene 2 [Source:MGI Symbol;Acc:MGI:1920249]	145	110	173	99	117	114	86	107	163
ENSMUSG00000003731	6729	0.49309	Kpna6	4	karyopherin (importin) alpha 6 [Source:MGI Symbol;Acc:MGI:1100836]	546	572	579	635	503	448	527	499	415
ENSMUSG00000003746	9647	0.432362	Man1a	10	mannosidase 1, alpha [Source:MGI Symbol;Acc:MGI:104677]	280	182	338	148	341	272	176	175	264
ENSMUSG00000003752	5285	0.544939	Itpkc	7	inositol 1,4,5-trisphosphate 3-kinase C [Source:MGI Symbol;Acc:MGI:2442554]	151	64	51	53	86	72	96	86	82
ENSMUSG00000003762	5586	0.536162	Coq8b	7	coenzyme Q8B [Source:MGI Symbol;Acc:MGI:1924139]	254	160	144	117	226	215	209	187	162
ENSMUSG00000003778	10633	0.430923	Brd8	18	bromodomain containing 8 [Source:MGI Symbol;Acc:MGI:1925906]	1505	1349	1221	876	1068	1223	1184	1134	1042
ENSMUSG00000003779	4338	0.47787	Kif20a	18	kinesin family member 20A [Source:MGI Symbol;Acc:MGI:1201682]	441	403	280	97	187	346	161	225	161
ENSMUSG00000003808	4538	0.511018	Farsa	8	phenylalanyl-tRNA synthetase, alpha subunit [Source:MGI Symbol;Acc:MGI:1913840]	501	295	369	418	253	339	352	343	416
ENSMUSG00000003809	2754	0.52106	Gcdh	8	glutaryl-Coenzyme A dehydrogenase [Source:MGI Symbol;Acc:MGI:104541]	76	75	39	27	35	26	29	25	25
ENSMUSG00000003810	8049	0.522301	Mast2	4	microtubule associated serine/threonine kinase 2 [Source:MGI Symbol;Acc:MGI:894676]	1403	1092	1174	1002	1024	1151	966	1121	850
ENSMUSG00000003812	5389	0.53535	Dnase2a	8	deoxyribonuclease II alpha [Source:MGI Symbol;Acc:MGI:1329019]	41	68	56	36	11	60	41	39	67
ENSMUSG00000003813	2577	0.543655	Rad23a	8	RAD23 homolog A, nucleotide excision repair protein [Source:MGI Symbol;Acc:MGI:105126]	556	671	738	705	514	545	664	638	559
ENSMUSG00000003814	2880	0.492708	Calr	8	calreticulin [Source:MGI Symbol;Acc:MGI:88252]	6089	6546	7070	5657	6782	6734	6715	6717	6698
ENSMUSG00000003824	1968	0.520833	Syce2	8	synaptonemal complex central element protein 2 [Source:MGI Symbol;Acc:MGI:1919096]	40	21	25	5	19	21	2	10	11
ENSMUSG00000003847	18378	0.401132	Nfat5	8	nuclear factor of activated T cells 5 [Source:MGI Symbol;Acc:MGI:1859333]	2282	1909	2071	2025	2263	2956	2457	2597	2471
ENSMUSG00000003848	3486	0.520941	Nob1	8	NIN1/RPN12 binding protein 1 homolog [Source:MGI Symbol;Acc:MGI:1914869]	136	152	145	129	120	104	118	69	115
ENSMUSG00000003849	1553	0.467482	Nqo1	8	NAD(P)H dehydrogenase, quinone 1 [Source:MGI Symbol;Acc:MGI:103187]	19	8	36	3	10	19	13	0	12
ENSMUSG00000003863	7899	0.572984	Ppfia3	7	protein tyrosine phosphatase, receptor type, f polypeptide (PTPRF), interacting protein (liprin), alpha 3 [Source:MGI Symbol;Acc:MGI:1924037]	221	106	137	27	50	46	40	12	58
ENSMUSG00000003865	4789	0.538735	Gys1	7	glycogen synthase 1, muscle [Source:MGI Symbol;Acc:MGI:101805]	344	471	439	427	344	483	288	432	454
ENSMUSG00000003868	2902	0.580979	Ruvbl2	7	RuvB-like protein 2 [Source:MGI Symbol;Acc:MGI:1342299]	660	421	504	261	324	386	328	312	380
ENSMUSG00000003872	1463	0.57758	Lin7b	7	lin-7 homolog B (C. elegans) [Source:MGI Symbol;Acc:MGI:1330858]	0	0	0	0	0	0	0	0	0
ENSMUSG00000003873	1576	0.586929	Bax	7	BCL2-associated X protein [Source:MGI Symbol;Acc:MGI:99702]	90	55	141	65	42	44	43	34	46
ENSMUSG00000003882	4663	0.407677	Il7r	15	interleukin 7 receptor [Source:MGI Symbol;Acc:MGI:96562]	0	0	0	0	0	0	0	0	0
ENSMUSG00000003923	4438	0.456287	Tfam	10	transcription factor A, mitochondrial [Source:MGI Symbol;Acc:MGI:107810]	430	253	502	345	240	210	264	271	300
ENSMUSG00000003929	6790	0.377025	Zfp81	17	zinc finger protein 81 [Source:MGI Symbol;Acc:MGI:1890752]	263	235	135	84	220	200	157	146	140
ENSMUSG00000003934	3183	0.5765	Efnb3	11	ephrin B3 [Source:MGI Symbol;Acc:MGI:109196]	108	119	154	51	76	141	47	41	64
ENSMUSG00000003948	3581	0.44038	Mmd	11	monocyte to macrophage differentiation-associated [Source:MGI Symbol;Acc:MGI:1914718]	97	72	33	32	42	51	41	41	49
ENSMUSG00000003949	6681	0.453675	Hlf	11	hepatic leukemia factor [Source:MGI Symbol;Acc:MGI:96108]	62	31	25	17	142	169	71	152	128
ENSMUSG00000003955	850	0.503529	Fam162a	16	family with sequence similarity 162, member A [Source:MGI Symbol;Acc:MGI:1917436]	237	239	226	118	360	310	200	276	371
ENSMUSG00000003970	1359	0.550405	Rpl8	15	ribosomal protein L8 [Source:MGI Symbol;Acc:MGI:1350927]	4636	3973	4419	3610	5415	5174	5456	5593	5556
ENSMUSG00000003974	3049	0.475894	Grm3	5	glutamate receptor, metabotropic 3 [Source:MGI Symbol;Acc:MGI:1351340]	0	0	0	0	0	0	0	0	0
ENSMUSG00000003992	7985	0.420914	Ssbp2	13	single-stranded DNA binding protein 2 [Source:MGI Symbol;Acc:MGI:1914220]	365	316	351	325	445	348	469	393	389
ENSMUSG00000004018	3372	0.395907	Fancl	11	Fanconi anemia, complementation group L [Source:MGI Symbol;Acc:MGI:1914280]	33	16	39	14	54	35	39	46	23
ENSMUSG00000004031	8767	0.502224	Brinp2	1	bone morphogenic protein/retinoic acid inducible neural-specific 2 [Source:MGI Symbol;Acc:MGI:2443333]	130	31	53	2	41	69	11	34	15
ENSMUSG00000004032	1278	0.51252	Gstm5	3	glutathione S-transferase, mu 5 [Source:MGI Symbol;Acc:MGI:1309466]	408	307	356	290	412	425	468	471	461
ENSMUSG00000004035	1601	0.523423	Gstm7	3	glutathione S-transferase, mu 7 [Source:MGI Symbol;Acc:MGI:1915562]	76	39	60	30	121	111	190	205	115
ENSMUSG00000004038	1311	0.53013	Gstm3	3	glutathione S-transferase, mu 3 [Source:MGI Symbol;Acc:MGI:106026]	0	0	0	0	0	0	0	0	0
ENSMUSG00000004040	9527	0.517057	Stat3	11	signal transducer and activator of transcription 3 [Source:MGI Symbol;Acc:MGI:103038]	419	405	308	193	194	453	198	230	206
ENSMUSG00000004043	7133	0.558391	Stat5a	11	signal transducer and activator of transcription 5A [Source:MGI Symbol;Acc:MGI:103036]	28	41	125	65	89	79	108	83	110
ENSMUSG00000004044	3587	0.573739	Cavin1	11	caveolae associated 1 [Source:MGI Symbol;Acc:MGI:1277968]	298	437	427	348	309	1730	333	423	459
ENSMUSG00000004054	4393	0.59959	Map3k11	19	mitogen-activated protein kinase kinase kinase 11 [Source:MGI Symbol;Acc:MGI:1346880]	295	358	288	255	233	344	233	281	271
ENSMUSG00000004056	7131	0.552096	Akt2	7	thymoma viral proto-oncogene 2 [Source:MGI Symbol;Acc:MGI:104874]	669	493	631	437	556	579	452	542	493
ENSMUSG00000004069	3912	0.488497	Dnaja3	16	DnaJ heat shock protein family (Hsp40) member A3 [Source:MGI Symbol;Acc:MGI:1933786]	474	421	621	524	410	366	411	400	281
ENSMUSG00000004070	2217	0.532702	Hmox2	16	heme oxygenase 2 [Source:MGI Symbol;Acc:MGI:109373]	175	169	221	221	226	195	143	191	157
ENSMUSG00000004071	10094	0.475431	Cdip1	16	cell death inducing Trp53 target 1 [Source:MGI Symbol;Acc:MGI:1913876]	598	588	722	526	440	587	524	524	581
ENSMUSG00000004085	10175	0.462703	Map3k20	2	mitogen-activated protein kinase kinase kinase 20 [Source:MGI Symbol;Acc:MGI:2443258]	445	535	718	416	180	365	184	233	189
ENSMUSG00000004096	1571	0.458943	Cwc15	9	CWC15 spliceosome-associated protein [Source:MGI Symbol;Acc:MGI:1913320]	623	502	609	558	617	529	553	564	608
ENSMUSG00000004098	6809	0.595535	Col5a3	9	collagen, type V, alpha 3 [Source:MGI Symbol;Acc:MGI:1858212]	19	5	0	28	0	433	1	0	11
ENSMUSG00000004099	7377	0.53843	Dnmt1	9	DNA methyltransferase (cytosine-5) 1 [Source:MGI Symbol;Acc:MGI:94912]	2237	1702	1694	1029	1422	1470	1275	1538	1084
ENSMUSG00000004100	4004	0.55969	Ppan	9	peter pan homolog [Source:MGI Symbol;Acc:MGI:2178445]	255	213	276	202	188	164	283	107	186
ENSMUSG00000004105	6286	0.528476	Angptl2	2	angiopoietin-like 2 [Source:MGI Symbol;Acc:MGI:1347002]	208	222	166	50	164	526	151	225	193
ENSMUSG00000004110	25228	0.478635	Cacna1e	1	calcium channel, voltage-dependent, R type, alpha 1E subunit [Source:MGI Symbol;Acc:MGI:106217]	115	64	78	26	41	85	24	16	76
ENSMUSG00000004113	9942	0.528365	Cacna1b	2	calcium channel, voltage-dependent, N type, alpha 1B subunit [Source:MGI Symbol;Acc:MGI:88296]	259	47	94	29	52	153	35	38	14
ENSMUSG00000004127	7976	0.426404	Trmt10a	3	tRNA methyltransferase 10A [Source:MGI Symbol;Acc:MGI:1920421]	176	110	168	119	104	148	121	131	108
ENSMUSG00000004151	13296	0.401474	Etv1	12	ets variant 1 [Source:MGI Symbol;Acc:MGI:99254]	557	487	407	271	515	417	631	634	510
ENSMUSG00000004187	3932	0.593082	Kifc2	15	kinesin family member C2 [Source:MGI Symbol;Acc:MGI:109187]	44	2	17	50	18	31	44	10	37
ENSMUSG00000004207	2744	0.546647	Psap	10	prosaposin [Source:MGI Symbol;Acc:MGI:97783]	1737	1608	1651	1188	1619	1938	1462	1813	1579
ENSMUSG00000004221	8110	0.454131	Ikbkg	X	inhibitor of kappaB kinase gamma [Source:MGI Symbol;Acc:MGI:1338074]	345	350	408	360	225	214	267	376	337
ENSMUSG00000004231	5409	0.604548	Pax2	19	paired box 2 [Source:MGI Symbol;Acc:MGI:97486]	294	164	0	0	0	11	1	26	88
ENSMUSG00000004233	5946	0.475446	Wars2	3	tryptophanyl tRNA synthetase 2 (mitochondrial) [Source:MGI Symbol;Acc:MGI:1917810]	202	72	89	48	73	88	43	111	126
ENSMUSG00000004263	4600	0.624348	Atn1	6	atrophin 1 [Source:MGI Symbol;Acc:MGI:104725]	50	44	25	6	17	20	16	11	10
ENSMUSG00000004264	3718	0.52582	Phb2	6	prohibitin 2 [Source:MGI Symbol;Acc:MGI:102520]	591	486	593	487	533	660	445	726	487
ENSMUSG00000004266	2802	0.554961	Ptpn6	6	protein tyrosine phosphatase, non-receptor type 6 [Source:MGI Symbol;Acc:MGI:96055]	52	48	36	14	28	28	48	45	54
ENSMUSG00000004267	4705	0.562806	Eno2	6	enolase 2, gamma neuronal [Source:MGI Symbol;Acc:MGI:95394]	254	244	201	240	84	106	61	74	89
ENSMUSG00000004268	4632	0.467185	Emg1	6	EMG1 N1-specific pseudouridine methyltransferase [Source:MGI Symbol;Acc:MGI:1315195]	346	199	229	104	175	173	201	170	248
ENSMUSG00000004270	3268	0.535496	Lpcat3	6	lysophosphatidylcholine acyltransferase 3 [Source:MGI Symbol;Acc:MGI:1315211]	90	108	101	92	86	101	77	67	156
ENSMUSG00000004285	1063	0.548448	Atp6v1f	6	ATPase, H+ transporting, lysosomal V1 subunit F [Source:MGI Symbol;Acc:MGI:1913394]	125	144	132	136	154	124	130	115	151
ENSMUSG00000004296	1967	0.462633	Il12b	11	interleukin 12b [Source:MGI Symbol;Acc:MGI:96540]	0	0	0	0	0	0	0	0	0
ENSMUSG00000004317	11452	0.440796	Clcn5	X	chloride channel, voltage-sensitive 5 [Source:MGI Symbol;Acc:MGI:99486]	440	286	477	199	316	658	276	267	358
ENSMUSG00000004319	17071	0.400738	Clcn3	8	chloride channel, voltage-sensitive 3 [Source:MGI Symbol;Acc:MGI:103555]	655	484	686	515	571	687	716	770	683
ENSMUSG00000004328	6710	0.520864	Hif3a	7	hypoxia inducible factor 3, alpha subunit [Source:MGI Symbol;Acc:MGI:1859778]	878	642	850	360	821	1011	582	754	839
ENSMUSG00000004341	1368	0.482456	Gpx6	13	glutathione peroxidase 6 [Source:MGI Symbol;Acc:MGI:1922762]	0	0	0	0	0	0	0	0	0
ENSMUSG00000004344	1674	0.46356	Gpx5	13	glutathione peroxidase 5 [Source:MGI Symbol;Acc:MGI:104886]	0	0	0	0	0	0	0	0	0
ENSMUSG00000004347	20520	0.42768	Pde1c	6	phosphodiesterase 1C [Source:MGI Symbol;Acc:MGI:108413]	685	343	399	278	377	351	334	375	448
ENSMUSG00000004356	10199	0.465634	Utp20	10	UTP20 small subunit processome component [Source:MGI Symbol;Acc:MGI:1917933]	1215	1000	1318	962	575	575	603	494	611
ENSMUSG00000004359	3841	0.431398	Spic	10	Spi-C transcription factor (Spi-1/PU.1 related) [Source:MGI Symbol;Acc:MGI:1341168]	0	0	0	0	0	0	0	0	0
ENSMUSG00000004360	5767	0.391191	9330159F19Rik	10	RIKEN cDNA 9330159F19 gene [Source:MGI Symbol;Acc:MGI:3036239]	209	86	22	22	17	44	6	5	46
ENSMUSG00000004364	4873	0.385594	Cul3	1	cullin 3 [Source:MGI Symbol;Acc:MGI:1347360]	3161	3232	3432	4152	2734	2210	3157	3051	2684
ENSMUSG00000004366	721	0.560333	Sst	16	somatostatin [Source:MGI Symbol;Acc:MGI:98326]	116	35	25	30	3	11	0	18	1
ENSMUSG00000004371	2081	0.515137	Il11	7	interleukin 11 [Source:MGI Symbol;Acc:MGI:107613]	0	0	0	0	0	0	0	0	0
ENSMUSG00000004383	7976	0.470913	Large1	8	LARGE xylosyl- and glucuronyltransferase 1 [Source:MGI Symbol;Acc:MGI:1342270]	272	235	255	125	198	308	143	265	106
ENSMUSG00000004393	2533	0.53178	Ddx56	11	DEAD box helicase 56 [Source:MGI Symbol;Acc:MGI:1277172]	270	222	228	184	170	182	213	226	189
ENSMUSG00000004394	2178	0.5	Tmed4	11	transmembrane p24 trafficking protein 4 [Source:MGI Symbol;Acc:MGI:1915070]	350	372	491	345	366	368	453	345	354
ENSMUSG00000004415	8176	0.552838	Col26a1	5	collagen, type XXVI, alpha 1 [Source:MGI Symbol;Acc:MGI:2155345]	67	74	69	45	54	342	30	22	36
ENSMUSG00000004446	3550	0.499155	Bid	6	BH3 interacting domain death agonist [Source:MGI Symbol;Acc:MGI:108093]	111	127	67	86	129	93	174	78	74
ENSMUSG00000004451	4930	0.496552	Ralb	1	v-ral simian leukemia viral oncogene B [Source:MGI Symbol;Acc:MGI:1927244]	262	272	304	204	310	401	209	221	302
ENSMUSG00000004455	3424	0.504673	Ppp1cc	5	protein phosphatase 1 catalytic subunit gamma [Source:MGI Symbol;Acc:MGI:104872]	660	488	471	235	406	688	470	452	404
ENSMUSG00000004460	3236	0.489184	Dnajb11	16	DnaJ heat shock protein family (Hsp40) member B11 [Source:MGI Symbol;Acc:MGI:1915088]	685	674	786	662	629	606	606	782	760
ENSMUSG00000004462	6939	0.46635	Tbccd1	16	TBCC domain containing 1 [Source:MGI Symbol;Acc:MGI:1917823]	178	192	189	147	157	181	149	146	176
ENSMUSG00000004473	2978	0.526864	Clec11a	7	C-type lectin domain family 11, member a [Source:MGI Symbol;Acc:MGI:1298219]	17	18	28	20	20	71	15	13	40
ENSMUSG00000004500	4776	0.53392	Zfp324	7	zinc finger protein 324 [Source:MGI Symbol;Acc:MGI:2444641]	243	102	168	100	133	199	123	134	107
ENSMUSG00000004508	6168	0.511835	Gab2	7	growth factor receptor bound protein 2-associated protein 2 [Source:MGI Symbol;Acc:MGI:1333854]	286	137	137	84	167	268	222	217	128
ENSMUSG00000004530	9664	0.522041	Coro1c	5	coronin, actin binding protein 1C [Source:MGI Symbol;Acc:MGI:1345964]	1172	1162	1037	827	847	931	721	907	981
ENSMUSG00000004535	9991	0.402562	Tax1bp1	6	Tax1 (human T cell leukemia virus type I) binding protein 1 [Source:MGI Symbol;Acc:MGI:1289308]	1724	1916	2202	2296	1557	1499	1466	1441	1439
ENSMUSG00000004540	2100	0.48	Psg17	7	pregnancy specific glycoprotein 17 [Source:MGI Symbol;Acc:MGI:1347250]	0	0	0	0	0	0	0	0	0
ENSMUSG00000004542	3205	0.474259	Psg19	7	pregnancy specific glycoprotein 19 [Source:MGI Symbol;Acc:MGI:1347252]	0	0	0	0	0	0	0	0	0
ENSMUSG00000004552	3170	0.495584	Ctse	1	cathepsin E [Source:MGI Symbol;Acc:MGI:107361]	0	0	0	0	0	0	0	0	0
ENSMUSG00000004558	3397	0.540771	Ndrg2	14	N-myc downstream regulated gene 2 [Source:MGI Symbol;Acc:MGI:1352498]	114	27	10	20	27	108	19	8	31
ENSMUSG00000004561	3970	0.499748	Mettl17	14	methyltransferase like 17 [Source:MGI Symbol;Acc:MGI:1098577]	99	96	62	68	58	77	66	126	71
ENSMUSG00000004562	10366	0.557496	Arhgef40	14	Rho guanine nucleotide exchange factor (GEF) 40 [Source:MGI Symbol;Acc:MGI:2685515]	1275	590	775	471	487	1211	424	652	678
ENSMUSG00000004565	9698	0.52351	Pnpla6	8	patatin-like phospholipase domain containing 6 [Source:MGI Symbol;Acc:MGI:1354723]	468	530	516	537	658	762	885	888	731
ENSMUSG00000004567	7555	0.516479	Mcoln1	8	mucolipin 1 [Source:MGI Symbol;Acc:MGI:1890498]	364	431	493	534	475	364	447	412	436
ENSMUSG00000004568	13889	0.522212	Arhgef18	8	rho/rac guanine nucleotide exchange factor (GEF) 18 [Source:MGI Symbol;Acc:MGI:2142567]	547	318	413	280	338	541	422	274	339
ENSMUSG00000004591	12877	0.37897	Pkn2	3	protein kinase N2 [Source:MGI Symbol;Acc:MGI:109211]	1075	813	910	602	532	800	687	677	791
ENSMUSG00000004609	7771	0.427101	Cd33	7	CD33 antigen [Source:MGI Symbol;Acc:MGI:99440]	0	8	6	0	10	28	2	12	29
ENSMUSG00000004610	1164	0.559278	Etfb	7	electron transferring flavoprotein, beta polypeptide [Source:MGI Symbol;Acc:MGI:106098]	4	22	5	4	3	21	15	21	3
ENSMUSG00000004612	914	0.526258	Nkg7	7	natural killer cell group 7 sequence [Source:MGI Symbol;Acc:MGI:1931250]	28	35	7	1	10	8	11	29	8
ENSMUSG00000004626	4159	0.526569	Stxbp2	8	syntaxin binding protein 2 [Source:MGI Symbol;Acc:MGI:107370]	148	77	83	71	110	153	91	132	100
ENSMUSG00000004630	1828	0.509847	Pcp2	8	Purkinje cell protein 2 (L7) [Source:MGI Symbol;Acc:MGI:97508]	0	0	0	0	0	0	0	0	0
ENSMUSG00000004631	10612	0.409254	Sgce	6	sarcoglycan, epsilon [Source:MGI Symbol;Acc:MGI:1329042]	97	157	115	103	86	185	56	58	112
ENSMUSG00000004633	5812	0.490537	Chn2	6	chimerin 2 [Source:MGI Symbol;Acc:MGI:1917243]	88	82	107	43	171	156	254	107	132
ENSMUSG00000004637	10173	0.478522	Wwox	8	WW domain-containing oxidoreductase [Source:MGI Symbol;Acc:MGI:1931237]	157	109	176	106	133	154	165	223	126
ENSMUSG00000004642	6076	0.443713	Slbp	5	stem-loop binding protein [Source:MGI Symbol;Acc:MGI:108402]	458	376	352	198	265	493	281	330	253
ENSMUSG00000004651	7108	0.350732	Tyr	7	tyrosinase [Source:MGI Symbol;Acc:MGI:98880]	136	66	59	42	46	185	29	30	21
ENSMUSG00000004654	3487	0.530542	Ghrhr	6	growth hormone releasing hormone receptor [Source:MGI Symbol;Acc:MGI:95710]	0	0	0	0	0	0	0	0	0
ENSMUSG00000004655	2627	0.548534	Aqp1	6	aquaporin 1 [Source:MGI Symbol;Acc:MGI:103201]	48	49	46	39	74	209	68	54	134
ENSMUSG00000004661	7976	0.52332	Arid3b	9	AT rich interactive domain 3B (BRIGHT-like) [Source:MGI Symbol;Acc:MGI:1930768]	696	657	832	652	852	759	878	1020	835
ENSMUSG00000004665	2460	0.535772	Cnn2	10	calponin 2 [Source:MGI Symbol;Acc:MGI:105093]	226	172	256	200	180	388	68	174	184
ENSMUSG00000004667	2670	0.573408	Polr2e	10	polymerase (RNA) II (DNA directed) polypeptide E [Source:MGI Symbol;Acc:MGI:1913670]	285	212	336	176	258	239	204	212	236
ENSMUSG00000004668	19737	0.428333	Abca13	11	ATP-binding cassette, sub-family A (ABC1), member 13 [Source:MGI Symbol;Acc:MGI:2388707]	0	4	4	0	18	27	38	20	26
ENSMUSG00000004677	7496	0.562166	Myo9b	8	myosin IXb [Source:MGI Symbol;Acc:MGI:106624]	1286	1404	1295	1114	849	1463	1047	1258	1146
ENSMUSG00000004698	14838	0.423372	Hdac9	12	histone deacetylase 9 [Source:MGI Symbol;Acc:MGI:1931221]	152	104	163	118	170	134	117	178	137
ENSMUSG00000004707	3307	0.48231	Ly9	1	lymphocyte antigen 9 [Source:MGI Symbol;Acc:MGI:96885]	0	0	0	0	0	0	0	0	0
ENSMUSG00000004709	4876	0.456932	Cd244a	1	CD244 molecule A [Source:MGI Symbol;Acc:MGI:109294]	0	0	0	0	0	0	0	0	0
ENSMUSG00000004730	3238	0.471896	Adgre1	17	adhesion G protein-coupled receptor E1 [Source:MGI Symbol;Acc:MGI:106912]	11	11	29	18	53	25	17	59	32
ENSMUSG00000004748	1738	0.549482	Mtfp1	11	mitochondrial fission process 1 [Source:MGI Symbol;Acc:MGI:1916686]	36	8	43	8	6	6	0	17	13
ENSMUSG00000004768	8285	0.461316	Rab23	1	RAB23, member RAS oncogene family [Source:MGI Symbol;Acc:MGI:99833]	252	197	227	155	145	327	170	182	78
ENSMUSG00000004771	2992	0.401738	Rab11a	9	RAB11A, member RAS oncogene family [Source:MGI Symbol;Acc:MGI:1858202]	421	326	368	268	385	430	465	383	339
ENSMUSG00000004788	1885	0.544828	Eif2b2	12	eukaryotic translation initiation factor 2B, subunit 2 beta [Source:MGI Symbol;Acc:MGI:2145118]	226	167	186	159	225	199	170	153	185
ENSMUSG00000004789	9559	0.469505	Dlst	12	dihydrolipoamide S-succinyltransferase (E2 component of 2-oxo-glutarate complex) [Source:MGI Symbol;Acc:MGI:1926170]	1173	1120	969	1092	865	1047	1154	893	903
ENSMUSG00000004791	2903	0.5732	Pgf	12	placental growth factor [Source:MGI Symbol;Acc:MGI:105095]	77	63	70	20	57	125	127	119	107
ENSMUSG00000004798	5977	0.466287	Ulk2	11	unc-51 like kinase 2 [Source:MGI Symbol;Acc:MGI:1352758]	708	436	698	415	650	712	470	625	658
ENSMUSG00000004814	1295	0.511969	Ccl24	5	chemokine (C-C motif) ligand 24 [Source:MGI Symbol;Acc:MGI:1928953]	0	0	0	0	0	0	0	0	0
ENSMUSG00000004815	7189	0.541104	Dgkq	5	diacylglycerol kinase, theta [Source:MGI Symbol;Acc:MGI:102918]	101	229	99	131	101	145	74	123	77
ENSMUSG00000004821	763	0.356488	Tmed11	5	transmembrane p24 trafficking protein 11 [Source:MGI Symbol;Acc:MGI:1914616]	0	0	0	0	0	0	0	0	0
ENSMUSG00000004837	1793	0.564417	Grap	11	GRB2-related adaptor protein [Source:MGI Symbol;Acc:MGI:1918770]	8	38	39	9	16	13	30	25	32
ENSMUSG00000004842	3891	0.395785	Pou1f1	16	POU domain, class 1, transcription factor 1 [Source:MGI Symbol;Acc:MGI:97588]	0	0	0	0	0	0	0	0	0
ENSMUSG00000004843	1928	0.429979	Chmp2b	16	charged multivesicular body protein 2B [Source:MGI Symbol;Acc:MGI:1916192]	356	348	449	425	282	284	212	324	287
ENSMUSG00000004846	4519	0.568489	Plod3	5	procollagen-lysine, 2-oxoglutarate 5-dioxygenase 3 [Source:MGI Symbol;Acc:MGI:1347008]	584	408	374	336	423	385	426	431	352
ENSMUSG00000004849	2198	0.560055	Ap1s1	5	adaptor protein complex AP-1, sigma 1 [Source:MGI Symbol;Acc:MGI:1098244]	102	83	109	98	86	134	77	82	141
ENSMUSG00000004864	3150	0.553333	Mapk13	17	mitogen-activated protein kinase 13 [Source:MGI Symbol;Acc:MGI:1346864]	40	16	2	18	17	20	0	8	28
ENSMUSG00000004865	12376	0.46873	Srpk1	17	serine/arginine-rich protein specific kinase 1 [Source:MGI Symbol;Acc:MGI:106908]	798	859	914	486	673	774	678	777	789
ENSMUSG00000004872	6187	0.448198	Pax3	1	paired box 3 [Source:MGI Symbol;Acc:MGI:97487]	0	0	0	0	0	0	0	0	0
ENSMUSG00000004880	4761	0.449905	Lbr	1	lamin B receptor [Source:MGI Symbol;Acc:MGI:2138281]	519	262	343	167	203	405	219	261	224
ENSMUSG00000004885	1322	0.520424	Crabp2	3	cellular retinoic acid binding protein II [Source:MGI Symbol;Acc:MGI:88491]	268	158	156	78	87	220	99	76	63
ENSMUSG00000004891	6416	0.553148	Nes	3	nestin [Source:MGI Symbol;Acc:MGI:101784]	2640	2588	2584	1538	2185	3221	2215	2402	2679
ENSMUSG00000004892	4064	0.593996	Bcan	3	brevican [Source:MGI Symbol;Acc:MGI:1096385]	0	0	0	0	0	0	0	0	0
ENSMUSG00000004894	2371	0.575706	Hapln2	3	hyaluronan and proteoglycan link protein 2 [Source:MGI Symbol;Acc:MGI:2137300]	0	0	0	0	0	0	0	0	0
ENSMUSG00000004895	2099	0.569319	Prcc	3	papillary renal cell carcinoma (translocation-associated) [Source:MGI Symbol;Acc:MGI:2137738]	494	561	496	405	419	467	484	438	319
ENSMUSG00000004896	6342	0.50883	Rrnad1	3	ribosomal RNA adenine dimethylase domain containing 1 [Source:MGI Symbol;Acc:MGI:2387197]	221	169	158	91	113	245	201	131	108
ENSMUSG00000004897	2873	0.561434	Hdgf	3	heparin binding growth factor [Source:MGI Symbol;Acc:MGI:1194494]	2368	2401	2466	2232	2272	1898	2196	2067	2144
ENSMUSG00000004902	1911	0.535845	Slc25a18	6	solute carrier family 25 (mitochondrial carrier), member 18 [Source:MGI Symbol;Acc:MGI:1919053]	0	0	0	0	0	0	0	0	0
ENSMUSG00000004929	5059	0.585689	Thop1	10	thimet oligopeptidase 1 [Source:MGI Symbol;Acc:MGI:1354165]	687	618	659	512	595	543	796	544	458
ENSMUSG00000004931	2890	0.591696	Apba3	10	amyloid beta (A4) precursor protein-binding, family A, member 3 [Source:MGI Symbol;Acc:MGI:1888527]	211	139	163	204	150	134	129	142	209
ENSMUSG00000004933	4594	0.590771	Matk	10	megakaryocyte-associated tyrosine kinase [Source:MGI Symbol;Acc:MGI:99259]	9	20	12	8	12	45	24	5	6
ENSMUSG00000004934	3695	0.580244	Pias4	10	protein inhibitor of activated STAT 4 [Source:MGI Symbol;Acc:MGI:2136940]	371	387	251	187	223	268	294	278	249
ENSMUSG00000004936	3391	0.511354	Map2k1	9	mitogen-activated protein kinase kinase 1 [Source:MGI Symbol;Acc:MGI:1346866]	534	519	464	363	472	454	398	453	488
ENSMUSG00000004937	2876	0.581015	Sgta	10	small glutamine-rich tetratricopeptide repeat (TPR)-containing, alpha [Source:MGI Symbol;Acc:MGI:1098703]	850	818	986	724	816	914	806	942	975
ENSMUSG00000004939	1854	0.498382	Nmrk2	10	nicotinamide riboside kinase 2 [Source:MGI Symbol;Acc:MGI:1916814]	0	0	0	0	0	0	0	0	0
ENSMUSG00000004945	1837	0.468155	Tmem242	17	transmembrane protein 242 [Source:MGI Symbol;Acc:MGI:1917794]	140	107	134	140	179	147	192	180	223
ENSMUSG00000004947	7032	0.549772	Dtx2	5	deltex 2, E3 ubiquitin ligase [Source:MGI Symbol;Acc:MGI:1921448]	193	81	154	106	173	217	196	187	109
ENSMUSG00000004948	1323	0.560847	Zp3	5	zona pellucida glycoprotein 3 [Source:MGI Symbol;Acc:MGI:99215]	0	0	0	0	0	0	0	0	0
ENSMUSG00000004951	1031	0.612027	Hspb1	5	heat shock protein 1 [Source:MGI Symbol;Acc:MGI:96240]	25	28	0	6	29	210	43	88	135
ENSMUSG00000004952	7485	0.54322	Rasa4	5	RAS p21 protein activator 4 [Source:MGI Symbol;Acc:MGI:1858600]	493	244	325	136	214	345	150	231	218
ENSMUSG00000004961	2380	0.57437	Syt5	7	synaptotagmin V [Source:MGI Symbol;Acc:MGI:1926368]	98	147	108	164	34	78	98	42	72
ENSMUSG00000004980	6584	0.396112	Hnrnpa2b1	6	heterogeneous nuclear ribonucleoprotein A2/B1 [Source:MGI Symbol;Acc:MGI:104819]	8684	6494	7140	4430	6746	7567	6904	6937	6741
ENSMUSG00000004988	1957	0.497701	Fxyd4	6	FXYD domain-containing ion transport regulator 4 [Source:MGI Symbol;Acc:MGI:1889005]	0	0	0	0	0	0	0	0	0
ENSMUSG00000004994	2694	0.542316	Ccdc130	8	coiled-coil domain containing 130 [Source:MGI Symbol;Acc:MGI:1914986]	158	137	232	213	83	68	98	65	112
ENSMUSG00000004996	3273	0.509319	Mri1	8	methylthioribose-1-phosphate isomerase 1 [Source:MGI Symbol;Acc:MGI:1915123]	58	89	91	77	124	111	94	111	134
ENSMUSG00000005034	8772	0.443228	Prkacb	3	protein kinase, cAMP dependent, catalytic, beta [Source:MGI Symbol;Acc:MGI:97594]	546	599	565	379	557	789	419	465	584
ENSMUSG00000005043	4414	0.559357	Sgsh	11	N-sulfoglucosamine sulfohydrolase (sulfamidase) [Source:MGI Symbol;Acc:MGI:1350341]	215	148	170	286	153	122	84	173	104
ENSMUSG00000005045	9583	0.573724	Chd5	4	chromodomain helicase DNA binding protein 5 [Source:MGI Symbol;Acc:MGI:3036258]	106	94	30	34	1	23	53	17	17
ENSMUSG00000005054	603	0.492537	Cstb	10	cystatin B [Source:MGI Symbol;Acc:MGI:109514]	25	45	58	46	10	10	29	46	39
ENSMUSG00000005057	5406	0.564558	Sh2b2	5	SH2B adaptor protein 2 [Source:MGI Symbol;Acc:MGI:1345171]	44	22	24	43	15	62	24	20	28
ENSMUSG00000005069	3943	0.549074	Pex5	6	peroxisomal biogenesis factor 5 [Source:MGI Symbol;Acc:MGI:1098808]	336	290	333	199	233	333	220	190	183
ENSMUSG00000005078	2692	0.456538	Jkamp	12	JNK1/MAPK8-associated membrane protein [Source:MGI Symbol;Acc:MGI:1915057]	179	95	66	56	62	98	55	92	90
ENSMUSG00000005087	6776	0.451151	Cd44	2	CD44 antigen [Source:MGI Symbol;Acc:MGI:88338]	249	364	421	305	205	742	179	147	147
ENSMUSG00000005089	13133	0.455418	Slc1a2	2	solute carrier family 1 (glial high affinity glutamate transporter), member 2 [Source:MGI Symbol;Acc:MGI:101931]	286	58	37	11	93	77	99	68	65
ENSMUSG00000005102	7457	0.496983	Eif2ak4	2	eukaryotic translation initiation factor 2 alpha kinase 4 [Source:MGI Symbol;Acc:MGI:1353427]	471	434	429	389	364	464	403	480	435
ENSMUSG00000005103	8899	0.519721	Wdr1	5	WD repeat domain 1 [Source:MGI Symbol;Acc:MGI:1337100]	1897	1928	1912	1767	1904	2321	1980	2169	2176
ENSMUSG00000005107	5083	0.506787	Slc2a9	5	solute carrier family 2 (facilitated glucose transporter), member 9 [Source:MGI Symbol;Acc:MGI:2152844]	0	0	0	0	0	0	0	0	0
ENSMUSG00000005124	5565	0.466487	Ccn4	15	cellular communication network factor 4 [Source:MGI Symbol;Acc:MGI:1197008]	0	0	0	0	0	0	0	0	0
ENSMUSG00000005125	6596	0.500455	Ndrg1	15	N-myc downstream regulated gene 1 [Source:MGI Symbol;Acc:MGI:1341799]	552	694	615	608	1589	1253	1485	1535	1787
ENSMUSG00000005131	3539	0.422436	4930550C14Rik	9	RIKEN cDNA 4930550C14 gene [Source:MGI Symbol;Acc:MGI:1922561]	0	0	0	0	0	0	0	0	0
ENSMUSG00000005142	8026	0.503613	Man2b1	8	mannosidase 2, alpha B1 [Source:MGI Symbol;Acc:MGI:107286]	247	264	340	151	272	206	234	282	200
ENSMUSG00000005148	5201	0.457027	Klf5	14	Kruppel-like factor 5 [Source:MGI Symbol;Acc:MGI:1338056]	8	18	32	23	6	75	0	29	3
ENSMUSG00000005150	2818	0.528034	Wdr83	8	WD repeat domain containing 83 [Source:MGI Symbol;Acc:MGI:1915086]	128	79	90	88	48	105	110	113	83
ENSMUSG00000005161	3050	0.510492	Prdx2	8	peroxiredoxin 2 [Source:MGI Symbol;Acc:MGI:109486]	1663	1129	1657	1175	1800	1474	1768	1650	1956
ENSMUSG00000005198	7067	0.523419	Polr2a	11	polymerase (RNA) II (DNA directed) polypeptide A [Source:MGI Symbol;Acc:MGI:98086]	3321	2823	3021	2617	2891	2638	2491	2673	3035
ENSMUSG00000005202	1506	0.539841	Shbg	11	sex hormone binding globulin [Source:MGI Symbol;Acc:MGI:98295]	0	0	0	0	0	0	0	0	0
ENSMUSG00000005204	3632	0.517621	Senp3	11	SUMO/sentrin specific peptidase 3 [Source:MGI Symbol;Acc:MGI:2158736]	808	825	740	506	636	720	705	694	637
ENSMUSG00000005220	5400	0.481296	Corin	5	corin, serine peptidase [Source:MGI Symbol;Acc:MGI:1349451]	19	32	52	45	13	12	9	20	24
ENSMUSG00000005225	7005	0.461527	Plekha8	6	pleckstrin homology domain containing, family A (phosphoinositide binding specific) member 8 [Source:MGI Symbol;Acc:MGI:2681164]	429	358	305	250	335	309	363	308	316
ENSMUSG00000005232	1974	0.449848	G6pc2	2	glucose-6-phosphatase, catalytic, 2 [Source:MGI Symbol;Acc:MGI:1277193]	0	0	0	0	0	0	0	0	0
ENSMUSG00000005233	3188	0.44542	Spc25	2	SPC25, NDC80 kinetochore complex component, homolog (S. cerevisiae) [Source:MGI Symbol;Acc:MGI:1913692]	321	178	221	52	187	173	69	224	119
ENSMUSG00000005237	14968	0.534407	Dnah2	11	dynein, axonemal, heavy chain 2 [Source:MGI Symbol;Acc:MGI:107731]	152	60	52	61	60	98	60	66	69
ENSMUSG00000005251	3591	0.537455	Ripk4	16	receptor-interacting serine-threonine kinase 4 [Source:MGI Symbol;Acc:MGI:1919638]	1	1	10	19	1	35	17	13	11
ENSMUSG00000005262	4336	0.467251	Ufd1	16	ubiquitin recognition factor in ER-associated degradation 1 [Source:MGI Symbol;Acc:MGI:109353]	375	479	435	360	240	251	263	220	246
ENSMUSG00000005267	7632	0.457547	Zfp287	11	zinc finger protein 287 [Source:MGI Symbol;Acc:MGI:2176561]	172	114	176	135	135	173	175	208	137
ENSMUSG00000005268	15339	0.404068	Prlr	15	prolactin receptor [Source:MGI Symbol;Acc:MGI:97763]	0	0	0	0	0	0	0	0	0
ENSMUSG00000005299	9650	0.492124	Letm1	5	leucine zipper-EF-hand containing transmembrane protein 1 [Source:MGI Symbol;Acc:MGI:1932557]	886	1003	998	1196	1077	1016	1002	1018	1107
ENSMUSG00000005312	4406	0.472537	Ubqln1	13	ubiquilin 1 [Source:MGI Symbol;Acc:MGI:1860276]	1836	2027	2212	2424	1462	1449	1494	1664	1472
ENSMUSG00000005320	3542	0.586392	Fgfr4	13	fibroblast growth factor receptor 4 [Source:MGI Symbol;Acc:MGI:95525]	0	0	0	0	0	0	0	0	0
ENSMUSG00000005338	7248	0.513107	Cadm3	1	cell adhesion molecule 3 [Source:MGI Symbol;Acc:MGI:2137858]	246	106	145	10	18	115	89	26	28
ENSMUSG00000005339	998	0.430862	Fcer1a	1	Fc receptor, IgE, high affinity I, alpha polypeptide [Source:MGI Symbol;Acc:MGI:95494]	0	0	0	0	0	0	0	0	0
ENSMUSG00000005354	4208	0.515922	Txn2	15	thioredoxin 2 [Source:MGI Symbol;Acc:MGI:1929468]	469	327	384	368	364	433	341	393	322
ENSMUSG00000005355	2394	0.472431	Casp14	10	caspase 14 [Source:MGI Symbol;Acc:MGI:1335092]	0	0	0	0	0	0	0	0	0
ENSMUSG00000005357	2152	0.563662	Slc1a6	10	solute carrier family 1 (high affinity aspartate/glutamate transporter), member 6 [Source:MGI Symbol;Acc:MGI:1096331]	0	0	0	0	0	0	0	0	0
ENSMUSG00000005360	8537	0.442544	Slc1a3	15	solute carrier family 1 (glial high affinity glutamate transporter), member 3 [Source:MGI Symbol;Acc:MGI:99917]	1144	474	323	157	181	277	89	211	278
ENSMUSG00000005362	6982	0.404469	Crbn	6	cereblon [Source:MGI Symbol;Acc:MGI:1913277]	213	179	253	257	251	180	196	177	231
ENSMUSG00000005364	3575	0.426573	Il5ra	6	interleukin 5 receptor, alpha [Source:MGI Symbol;Acc:MGI:96558]	0	0	0	0	0	0	0	0	0
ENSMUSG00000005370	4346	0.489876	Msh6	17	mutS homolog 6 [Source:MGI Symbol;Acc:MGI:1343961]	802	625	632	384	488	527	355	519	379
ENSMUSG00000005371	4397	0.430976	Fbxo11	17	F-box protein 11 [Source:MGI Symbol;Acc:MGI:2147134]	1044	774	765	555	752	998	717	748	812
ENSMUSG00000005373	5538	0.560491	Mlxipl	5	MLX interacting protein-like [Source:MGI Symbol;Acc:MGI:1927999]	2	19	9	12	7	9	18	4	36
ENSMUSG00000005374	7855	0.490006	Tbl2	5	transducin (beta)-like 2 [Source:MGI Symbol;Acc:MGI:1351652]	270	283	205	165	226	323	207	209	246
ENSMUSG00000005378	3386	0.549911	Bud23	5	BUD23, rRNA methyltransferase and ribosome maturation factor [Source:MGI Symbol;Acc:MGI:1913388]	182	202	228	192	194	194	212	186	163
ENSMUSG00000005397	6943	0.480772	Nid1	13	nidogen 1 [Source:MGI Symbol;Acc:MGI:97342]	8847	11230	12340	10568	16734	14772	18311	17943	16939
ENSMUSG00000005410	3993	0.520411	Mcm5	8	minichromosome maintenance complex component 5 [Source:MGI Symbol;Acc:MGI:103197]	459	295	288	102	283	317	235	253	194
ENSMUSG00000005413	1751	0.523701	Hmox1	8	heme oxygenase 1 [Source:MGI Symbol;Acc:MGI:96163]	63	102	200	96	440	447	507	503	609
ENSMUSG00000005417	13327	0.522173	Mprip	11	myosin phosphatase Rho interacting protein [Source:MGI Symbol;Acc:MGI:1349438]	3591	2718	3689	2119	2904	3739	2990	3055	3033
ENSMUSG00000005442	10294	0.623373	Cic	7	capicua transcriptional repressor [Source:MGI Symbol;Acc:MGI:1918972]	3633	2634	2775	2220	2370	3060	2267	2209	1954
ENSMUSG00000005447	2107	0.545325	Pafah1b3	7	platelet-activating factor acetylhydrolase, isoform 1b, subunit 3 [Source:MGI Symbol;Acc:MGI:108414]	196	121	185	47	137	159	134	131	187
ENSMUSG00000005465	3495	0.545637	Il27ra	8	interleukin 27 receptor, alpha [Source:MGI Symbol;Acc:MGI:1355318]	0	0	0	0	0	0	0	0	0
ENSMUSG00000005469	2488	0.550643	Prkaca	8	protein kinase, cAMP dependent, catalytic, alpha [Source:MGI Symbol;Acc:MGI:97592]	920	937	866	731	736	1101	936	806	875
ENSMUSG00000005470	2338	0.503849	Asf1b	8	anti-silencing function 1B histone chaperone [Source:MGI Symbol;Acc:MGI:1914179]	68	26	55	15	17	79	34	41	40
ENSMUSG00000005474	1203	0.541147	Myl10	5	myosin, light chain 10, regulatory [Source:MGI Symbol;Acc:MGI:1891705]	0	0	0	0	0	0	0	0	0
ENSMUSG00000005481	5155	0.539088	Ddx39a	8	DEAD box helicase 39a [Source:MGI Symbol;Acc:MGI:1915528]	384	313	387	262	356	235	334	427	416
ENSMUSG00000005483	3204	0.539014	Dnajb1	8	DnaJ heat shock protein family (Hsp40) member B1 [Source:MGI Symbol;Acc:MGI:1931874]	575	758	792	773	800	677	995	730	891
ENSMUSG00000005493	6895	0.441479	Msh4	3	mutS homolog 4 [Source:MGI Symbol;Acc:MGI:1860077]	0	0	0	0	0	0	0	0	0
ENSMUSG00000005501	11871	0.44158	Usp40	1	ubiquitin specific peptidase 40 [Source:MGI Symbol;Acc:MGI:2443184]	744	806	820	705	798	690	847	743	858
ENSMUSG00000005503	2877	0.612096	Evx1	6	even-skipped homeobox 1 [Source:MGI Symbol;Acc:MGI:95461]	0	0	0	0	0	0	0	0	0
ENSMUSG00000005505	3139	0.491876	Kbtbd4	2	kelch repeat and BTB (POZ) domain containing 4 [Source:MGI Symbol;Acc:MGI:1914386]	190	188	178	119	133	114	176	159	130
ENSMUSG00000005506	8446	0.462586	Celf1	2	CUGBP, Elav-like family member 1 [Source:MGI Symbol;Acc:MGI:1342295]	3746	3873	4419	4974	5620	3999	6226	5945	5396
ENSMUSG00000005510	2178	0.484848	Ndufs3	2	NADH:ubiquinone oxidoreductase core subunit S3 [Source:MGI Symbol;Acc:MGI:1915599]	332	284	251	231	217	210	216	266	304
ENSMUSG00000005514	4021	0.579458	Por	5	P450 (cytochrome) oxidoreductase [Source:MGI Symbol;Acc:MGI:97744]	616	595	660	477	640	743	711	693	844
ENSMUSG00000005533	16791	0.486987	Igf1r	7	insulin-like growth factor I receptor [Source:MGI Symbol;Acc:MGI:96433]	3296	2480	2461	1836	2039	2330	1848	1932	1955
ENSMUSG00000005534	13746	0.443329	Insr	8	insulin receptor [Source:MGI Symbol;Acc:MGI:96575]	1143	859	1030	674	938	1232	837	937	928
ENSMUSG00000005540	3092	0.510349	Fcer2a	8	Fc receptor, IgE, low affinity II, alpha polypeptide [Source:MGI Symbol;Acc:MGI:95497]	0	0	0	0	0	0	0	0	0
ENSMUSG00000005547	2073	0.488664	Cyp2a5	7	cytochrome P450, family 2, subfamily a, polypeptide 5 [Source:MGI Symbol;Acc:MGI:88597]	0	0	0	0	0	0	0	0	0
ENSMUSG00000005553	3761	0.561021	Atp4a	7	ATPase, H+/K+ exchanging, gastric, alpha polypeptide [Source:MGI Symbol;Acc:MGI:88113]	0	0	0	0	0	0	0	0	0
ENSMUSG00000005566	4158	0.570707	Trim28	7	tripartite motif-containing 28 [Source:MGI Symbol;Acc:MGI:109274]	3429	2997	3361	2492	2338	2044	2036	2168	2413
ENSMUSG00000005575	2357	0.592703	Ube2m	7	ubiquitin-conjugating enzyme E2M [Source:MGI Symbol;Acc:MGI:108278]	613	588	500	688	479	406	510	475	348
ENSMUSG00000005580	5197	0.569175	Adcy9	16	adenylate cyclase 9 [Source:MGI Symbol;Acc:MGI:108450]	258	303	496	245	448	362	628	540	439
ENSMUSG00000005583	15715	0.386064	Mef2c	13	myocyte enhancer factor 2C [Source:MGI Symbol;Acc:MGI:99458]	120	76	112	84	86	671	42	94	212
ENSMUSG00000005609	8000	0.468625	Ctr9	7	CTR9 homolog, Paf1/RNA polymerase II complex component [Source:MGI Symbol;Acc:MGI:109345]	988	749	866	633	828	940	1117	1018	998
ENSMUSG00000005610	10166	0.421011	Eif4g2	7	eukaryotic translation initiation factor 4, gamma 2 [Source:MGI Symbol;Acc:MGI:109207]	12517	10680	11315	10868	9283	8543	9656	8958	9848
ENSMUSG00000005611	6827	0.521166	Irag1	7	inositol 1,4,5-triphosphate receptor associated 1 [Source:MGI Symbol;Acc:MGI:1338023]	30	32	33	28	35	154	16	42	23
ENSMUSG00000005615	7412	0.47504	Pcyt1a	16	phosphate cytidylyltransferase 1, choline, alpha isoform [Source:MGI Symbol;Acc:MGI:88557]	502	430	522	477	323	360	286	325	206
ENSMUSG00000005621	7412	0.520103	Zfp592	7	zinc finger protein 592 [Source:MGI Symbol;Acc:MGI:2443541]	522	522	423	405	240	551	317	447	427
ENSMUSG00000005625	2808	0.537037	Psmd4	3	proteasome (prosome, macropain) 26S subunit, non-ATPase, 4 [Source:MGI Symbol;Acc:MGI:1201670]	2291	2218	2401	2427	2117	1828	2174	1917	2091
ENSMUSG00000005628	1717	0.522423	Tmod4	3	tropomodulin 4 [Source:MGI Symbol;Acc:MGI:1355285]	0	0	0	0	0	0	0	0	0
ENSMUSG00000005640	5714	0.565103	Insrr	3	insulin receptor-related receptor [Source:MGI Symbol;Acc:MGI:1346037]	0	0	0	0	0	0	0	0	0
ENSMUSG00000005649	2526	0.445368	Cabp5	7	calcium binding protein 5 [Source:MGI Symbol;Acc:MGI:1352746]	13	3	18	2	99	39	63	112	117
ENSMUSG00000005656	2998	0.481988	Snx6	12	sorting nexin 6 [Source:MGI Symbol;Acc:MGI:1919433]	833	685	751	756	726	633	601	590	712
ENSMUSG00000005667	3487	0.491253	Mthfd2	6	methylenetetrahydrofolate dehydrogenase (NAD+ dependent), methenyltetrahydrofolate cyclohydrolase [Source:MGI Symbol;Acc:MGI:1338850]	109	58	68	26	206	117	215	122	189
ENSMUSG00000005672	8911	0.460442	Kit	5	KIT proto-oncogene receptor tyrosine kinase [Source:MGI Symbol;Acc:MGI:96677]	144	98	80	11	61	206	100	62	116
ENSMUSG00000005674	5135	0.520935	Tomm40l	1	translocase of outer mitochondrial membrane 40-like [Source:MGI Symbol;Acc:MGI:3589112]	76	124	255	97	170	209	88	159	123
ENSMUSG00000005677	4414	0.523108	Nr1i3	1	nuclear receptor subfamily 1, group I, member 3 [Source:MGI Symbol;Acc:MGI:1346307]	11	6	9	23	29	32	82	71	48
ENSMUSG00000005681	537	0.517691	Apoa2	1	apolipoprotein A-II [Source:MGI Symbol;Acc:MGI:88050]	0	0	0	0	0	0	0	0	0
ENSMUSG00000005682	8472	0.488196	Pan2	10	PAN2 poly(A) specific ribonuclease subunit [Source:MGI Symbol;Acc:MGI:1918984]	436	371	356	269	329	388	365	335	357
ENSMUSG00000005683	5779	0.488839	Cs	10	citrate synthase [Source:MGI Symbol;Acc:MGI:88529]	851	681	808	642	805	1022	730	655	680
ENSMUSG00000005686	5627	0.511996	Ampd3	7	adenosine monophosphate deaminase 3 [Source:MGI Symbol;Acc:MGI:1096344]	17	10	3	4	10	27	0	13	0
ENSMUSG00000005687	4390	0.428702	Bcas2	3	breast carcinoma amplified sequence 2 [Source:MGI Symbol;Acc:MGI:1915433]	454	374	403	335	263	300	251	256	339
ENSMUSG00000005696	5505	0.389282	Sh2d1a	X	SH2 domain containing 1A [Source:MGI Symbol;Acc:MGI:1328352]	0	0	0	0	0	0	0	0	0
ENSMUSG00000005698	4860	0.485185	Ctcf	8	CCCTC-binding factor [Source:MGI Symbol;Acc:MGI:109447]	994	655	681	437	657	638	677	690	503
ENSMUSG00000005699	1582	0.57775	Pard6a	8	par-6 family cell polarity regulator alpha [Source:MGI Symbol;Acc:MGI:1927223]	20	29	3	16	20	22	17	10	4
ENSMUSG00000005705	1013	0.548865	Agrp	8	agouti related neuropeptide [Source:MGI Symbol;Acc:MGI:892013]	0	0	0	0	0	0	0	0	0
ENSMUSG00000005716	1041	0.497598	Pvalb	15	parvalbumin [Source:MGI Symbol;Acc:MGI:97821]	0	0	0	0	0	0	0	0	0
ENSMUSG00000005718	2541	0.554506	Tfap4	16	transcription factor AP4 [Source:MGI Symbol;Acc:MGI:103239]	114	88	100	54	98	82	88	101	103
ENSMUSG00000005732	1666	0.511405	Ranbp1	16	RAN binding protein 1 [Source:MGI Symbol;Acc:MGI:96269]	143	204	215	221	191	143	121	210	208
ENSMUSG00000005763	5329	0.463126	Cd247	1	CD247 antigen [Source:MGI Symbol;Acc:MGI:88334]	17	16	15	0	16	9	2	7	6
ENSMUSG00000005774	5497	0.49718	Rfx5	3	regulatory factor X, 5 (influences HLA class II expression) [Source:MGI Symbol;Acc:MGI:1858421]	132	108	109	82	171	199	98	107	105
ENSMUSG00000005779	1951	0.512045	Psmb4	3	proteasome (prosome, macropain) subunit, beta type 4 [Source:MGI Symbol;Acc:MGI:1098257]	586	633	603	779	831	533	857	735	785
ENSMUSG00000005800	2425	0.434227	Mmp8	9	matrix metallopeptidase 8 [Source:MGI Symbol;Acc:MGI:1202395]	0	0	0	0	0	0	0	0	0
ENSMUSG00000005802	5482	0.413353	Slc30a4	2	solute carrier family 30 (zinc transporter), member 4 [Source:MGI Symbol;Acc:MGI:1345282]	259	390	390	296	215	369	338	256	222
ENSMUSG00000005803	4084	0.483105	Sqor	2	sulfide quinone oxidoreductase [Source:MGI Symbol;Acc:MGI:1929899]	82	120	143	141	125	82	190	155	171
ENSMUSG00000005804	3899	0.456527	Bloc1s6	2	biogenesis of lysosomal organelles complex-1, subunit 6, pallidin [Source:MGI Symbol;Acc:MGI:1927580]	234	243	263	187	182	124	156	185	188
ENSMUSG00000005813	7000	0.415143	Metap1	3	methionyl aminopeptidase 1 [Source:MGI Symbol;Acc:MGI:1922874]	1062	1158	1354	1381	1552	987	1547	1444	1517
ENSMUSG00000005823	2862	0.554158	Gpr108	17	G protein-coupled receptor 108 [Source:MGI Symbol;Acc:MGI:1925558]	166	136	95	87	132	120	102	136	196
ENSMUSG00000005824	1847	0.554954	Tnfsf14	17	tumor necrosis factor (ligand) superfamily, member 14 [Source:MGI Symbol;Acc:MGI:1355317]	0	0	0	0	0	0	0	0	0
ENSMUSG00000005836	6508	0.518746	Gata6	18	GATA binding protein 6 [Source:MGI Symbol;Acc:MGI:107516]	0	0	0	0	0	0	0	0	0
ENSMUSG00000005846	2258	0.435341	Rsl1d1	16	ribosomal L1 domain containing 1 [Source:MGI Symbol;Acc:MGI:1913659]	889	1130	1178	1007	646	694	642	730	677
ENSMUSG00000005864	3095	0.48433	Cnga2	X	cyclic nucleotide gated channel alpha 2 [Source:MGI Symbol;Acc:MGI:108040]	0	0	0	0	0	0	0	0	0
ENSMUSG00000005871	16116	0.432986	Apc	18	APC, WNT signaling pathway regulator [Source:MGI Symbol;Acc:MGI:88039]	3437	2066	2476	1859	1731	2066	1740	1681	1988
ENSMUSG00000005873	3151	0.461758	Reep5	18	receptor accessory protein 5 [Source:MGI Symbol;Acc:MGI:1270152]	303	254	376	354	236	326	260	238	198
ENSMUSG00000005881	2121	0.571429	Ergic3	2	ERGIC and golgi 3 [Source:MGI Symbol;Acc:MGI:1913616]	643	682	656	792	772	719	815	744	924
ENSMUSG00000005882	6044	0.478491	Uqcc1	2	ubiquinol-cytochrome c reductase complex assembly factor 1 [Source:MGI Symbol;Acc:MGI:1929472]	217	128	163	133	147	158	182	164	149
ENSMUSG00000005883	3921	0.465698	Spo11	2	SPO11 initiator of meiotic double stranded breaks [Source:MGI Symbol;Acc:MGI:1349669]	0	0	0	0	0	0	0	0	0
ENSMUSG00000005886	15642	0.476218	Ncoa2	1	nuclear receptor coactivator 2 [Source:MGI Symbol;Acc:MGI:1276533]	1498	1384	1214	1265	1515	1484	1616	1541	1975
ENSMUSG00000005891	876	0.441781	Prl4a1	13	prolactin family 4, subfamily a, member 1 [Source:MGI Symbol;Acc:MGI:1206587]	0	0	0	0	0	0	0	0	0
ENSMUSG00000005892	1384	0.544798	Trh	6	thyrotropin releasing hormone [Source:MGI Symbol;Acc:MGI:98823]	0	0	0	0	0	0	0	0	0
ENSMUSG00000005893	14935	0.433278	Nr2c2	6	nuclear receptor subfamily 2, group C, member 2 [Source:MGI Symbol;Acc:MGI:1352466]	1205	918	797	750	913	1071	1050	881	937
ENSMUSG00000005897	4607	0.435424	Nr2c1	10	nuclear receptor subfamily 2, group C, member 1 [Source:MGI Symbol;Acc:MGI:1352465]	121	119	112	103	130	121	180	87	83
ENSMUSG00000005899	9034	0.482732	Smpd4	16	sphingomyelin phosphodiesterase 4 [Source:MGI Symbol;Acc:MGI:1924876]	389	225	288	275	407	321	331	389	229
ENSMUSG00000005907	10356	0.445732	Pex1	5	peroxisomal biogenesis factor 1 [Source:MGI Symbol;Acc:MGI:1918632]	227	208	142	134	188	172	218	169	150
ENSMUSG00000005917	5422	0.552748	Otx1	11	orthodenticle homeobox 1 [Source:MGI Symbol;Acc:MGI:97450]	494	395	415	228	554	388	296	394	438
ENSMUSG00000005936	7821	0.496995	Kctd20	17	potassium channel tetramerisation domain containing 20 [Source:MGI Symbol;Acc:MGI:1914239]	712	575	652	450	439	554	422	639	450
ENSMUSG00000005947	4581	0.505566	Itgae	11	integrin alpha E, epithelial-associated [Source:MGI Symbol;Acc:MGI:1298377]	0	0	0	0	0	0	0	0	0
ENSMUSG00000005949	3391	0.49248	Ctns	11	cystinosis, nephropathic [Source:MGI Symbol;Acc:MGI:1932872]	118	54	85	94	73	53	73	58	48
ENSMUSG00000005950	2395	0.546973	P2rx5	11	purinergic receptor P2X, ligand-gated ion channel, 5 [Source:MGI Symbol;Acc:MGI:2137026]	0	0	0	0	0	0	0	0	0
ENSMUSG00000005951	2985	0.534003	Shpk	11	sedoheptulokinase [Source:MGI Symbol;Acc:MGI:1921887]	0	0	0	0	0	0	0	0	0
ENSMUSG00000005952	3681	0.527574	Trpv1	11	transient receptor potential cation channel, subfamily V, member 1 [Source:MGI Symbol;Acc:MGI:1341787]	0	0	0	0	0	0	0	0	0
ENSMUSG00000005958	6641	0.576419	Ephb3	16	Eph receptor B3 [Source:MGI Symbol;Acc:MGI:104770]	413	480	436	281	321	531	275	348	370
ENSMUSG00000005968	3117	0.515881	Tuft1	3	tuftelin 1 [Source:MGI Symbol;Acc:MGI:109572]	101	150	202	101	48	93	89	118	101
ENSMUSG00000005973	3196	0.475282	Rcn1	2	reticulocalbin 1 [Source:MGI Symbol;Acc:MGI:104559]	1864	1723	1802	1575	1963	1843	2096	2011	2265
ENSMUSG00000005980	3083	0.510217	Dnase1	16	deoxyribonuclease I [Source:MGI Symbol;Acc:MGI:103157]	0	0	0	0	0	0	0	0	0
ENSMUSG00000005981	2573	0.525068	Trap1	16	TNF receptor-associated protein 1 [Source:MGI Symbol;Acc:MGI:1915265]	625	594	594	500	543	567	573	545	568
ENSMUSG00000005982	3765	0.513413	Naa60	16	N(alpha)-acetyltransferase 60, NatF catalytic subunit [Source:MGI Symbol;Acc:MGI:1922013]	327	144	293	248	154	158	202	114	240
ENSMUSG00000005983	3227	0.537031	1700037C18Rik	16	RIKEN cDNA 1700037C18 gene [Source:MGI Symbol;Acc:MGI:1920511]	21	24	30	12	1	18	11	36	17
ENSMUSG00000005986	2460	0.565041	Ankrd13d	19	ankyrin repeat domain 13 family, member D [Source:MGI Symbol;Acc:MGI:1915673]	89	68	99	21	43	40	62	48	98
ENSMUSG00000005994	2828	0.455799	Tyrp1	4	tyrosinase-related protein 1 [Source:MGI Symbol;Acc:MGI:98881]	97	62	40	23	56	158	6	69	142
ENSMUSG00000006005	10496	0.431117	Tpr	1	translocated promoter region, nuclear basket protein [Source:MGI Symbol;Acc:MGI:1922066]	3914	3115	3651	2757	2950	3490	2920	2839	3212
ENSMUSG00000006007	3350	0.378507	Pdc	1	phosducin [Source:MGI Symbol;Acc:MGI:98090]	0	0	0	0	0	0	0	0	0
ENSMUSG00000006010	4100	0.421707	Odr4	1	odr4 GPCR localization factor homolog [Source:MGI Symbol;Acc:MGI:2385108]	308	350	375	227	354	318	316	358	336
ENSMUSG00000006014	4280	0.477804	Prg4	1	proteoglycan 4 (megakaryocyte stimulating factor, articular superficial zone protein) [Source:MGI Symbol;Acc:MGI:1891344]	0	0	0	0	0	0	0	0	0
ENSMUSG00000006019	4596	0.592472	Dhx34	7	DEAH (Asp-Glu-Ala-His) box polypeptide 34 [Source:MGI Symbol;Acc:MGI:1918973]	231	160	267	291	166	170	169	192	241
ENSMUSG00000006021	3341	0.535169	Kptn	7	kaptin [Source:MGI Symbol;Acc:MGI:1890380]	52	40	37	43	52	92	66	24	43
ENSMUSG00000006024	3786	0.550185	Napa	7	N-ethylmaleimide sensitive fusion protein attachment protein alpha [Source:MGI Symbol;Acc:MGI:104563]	611	723	1088	1007	777	651	885	860	1070
ENSMUSG00000006050	2279	0.472137	Sra1	18	steroid receptor RNA activator 1 [Source:MGI Symbol;Acc:MGI:1344414]	266	266	260	293	319	268	202	291	260
ENSMUSG00000006056	1621	0.497224	Calcoco2	11	calcium binding and coiled-coil domain 2 [Source:MGI Symbol;Acc:MGI:1343177]	0	0	0	0	0	0	0	0	0
ENSMUSG00000006057	4912	0.47272	Atp5g1	11	ATP synthase, H+ transporting, mitochondrial F0 complex, subunit C1 (subunit 9) [Source:MGI Symbol;Acc:MGI:107653]	214	110	133	133	142	164	235	184	150
ENSMUSG00000006058	2677	0.476653	Snf8	11	SNF8, ESCRT-II complex subunit, homolog (S. cerevisiae) [Source:MGI Symbol;Acc:MGI:1343161]	142	86	66	82	140	128	131	103	145
ENSMUSG00000006095	1442	0.560333	Tbcb	7	tubulin folding cofactor B [Source:MGI Symbol;Acc:MGI:1913661]	449	411	463	433	587	397	683	527	483
ENSMUSG00000006127	5728	0.502793	Inpp5k	11	inositol polyphosphate 5-phosphatase K [Source:MGI Symbol;Acc:MGI:1194899]	157	161	145	163	148	163	141	87	118
ENSMUSG00000006134	5042	0.484133	Crkl	16	v-crk avian sarcoma virus CT10 oncogene homolog-like [Source:MGI Symbol;Acc:MGI:104686]	848	809	996	881	589	654	531	608	479
ENSMUSG00000006143	1303	0.56792	Upk3bl	5	uroplakin 3B-like [Source:MGI Symbol;Acc:MGI:1916915]	6	26	1	9	1	11	3	0	19
ENSMUSG00000006154	6036	0.556329	Eps8l1	7	EPS8-like 1 [Source:MGI Symbol;Acc:MGI:1914675]	24	24	18	29	51	19	7	24	11
ENSMUSG00000006169	7033	0.453292	Clint1	11	clathrin interactor 1 [Source:MGI Symbol;Acc:MGI:2144243]	1044	868	1178	859	847	1108	826	919	1054
ENSMUSG00000006179	4183	0.523548	Prss16	13	protease, serine 16 (thymus) [Source:MGI Symbol;Acc:MGI:1859181]	0	0	0	0	0	0	0	0	0
ENSMUSG00000006191	12799	0.420658	Cdkal1	13	CDK5 regulatory subunit associated protein 1-like 1 [Source:MGI Symbol;Acc:MGI:1921765]	312	211	224	169	239	231	232	246	200
ENSMUSG00000006200	1010	0.538614	Rhox6	X	reproductive homeobox 6 [Source:MGI Symbol;Acc:MGI:1202888]	0	0	0	0	0	0	0	0	0
ENSMUSG00000006204	9202	0.52043	Cdcp3	7	CUB domain containing protein 3 [Source:MGI Symbol;Acc:MGI:1918645]	0	0	0	0	0	0	0	0	0
ENSMUSG00000006205	2879	0.548107	Htra1	7	HtrA serine peptidase 1 [Source:MGI Symbol;Acc:MGI:1929076]	145	210	241	204	359	417	238	273	441
ENSMUSG00000006215	3877	0.588342	Zbtb17	4	zinc finger and BTB domain containing 17 [Source:MGI Symbol;Acc:MGI:107410]	431	337	347	218	214	334	225	309	394
ENSMUSG00000006216	2639	0.569155	Clcnkb	4	chloride channel, voltage-sensitive Kb [Source:MGI Symbol;Acc:MGI:1930643]	0	0	0	0	0	0	0	0	0
ENSMUSG00000006218	1433	0.623168	Fam131c	4	family with sequence similarity 131, member C [Source:MGI Symbol;Acc:MGI:2685539]	0	0	0	0	0	0	0	0	0
ENSMUSG00000006219	4457	0.54162	Fblim1	4	filamin binding LIM protein 1 [Source:MGI Symbol;Acc:MGI:1921452]	82	42	71	30	23	153	29	23	27
ENSMUSG00000006221	2769	0.574576	Hspb7	4	heat shock protein family, member 7 (cardiovascular) [Source:MGI Symbol;Acc:MGI:1352494]	0	1	4	10	11	65	0	11	0
ENSMUSG00000006235	1989	0.597285	Epor	9	erythropoietin receptor [Source:MGI Symbol;Acc:MGI:95408]	0	0	0	0	0	0	0	0	0
ENSMUSG00000006241	2183	0.543289	Ccdc159	9	coiled-coil domain containing 159 [Source:MGI Symbol;Acc:MGI:1914369]	77	15	9	40	18	81	50	44	78
ENSMUSG00000006262	15033	0.377104	Mob1b	5	MOB kinase activator 1B [Source:MGI Symbol;Acc:MGI:1915723]	383	307	401	296	338	370	321	355	278
ENSMUSG00000006269	4381	0.501712	Atp6v1b1	6	ATPase, H+ transporting, lysosomal V1 subunit B1 [Source:MGI Symbol;Acc:MGI:103285]	15	5	36	0	0	5	10	4	16
ENSMUSG00000006270	1117	0.653536	Vax1	19	ventral anterior homeobox 1 [Source:MGI Symbol;Acc:MGI:1277163]	0	0	0	0	0	0	0	0	0
ENSMUSG00000006273	5305	0.458435	Atp6v1b2	8	ATPase, H+ transporting, lysosomal V1 subunit B2 [Source:MGI Symbol;Acc:MGI:109618]	908	842	944	1029	1027	772	1100	972	1069
ENSMUSG00000006276	6739	0.5069	Eps15l1	8	epidermal growth factor receptor pathway substrate 15-like 1 [Source:MGI Symbol;Acc:MGI:104582]	657	455	797	338	690	934	757	695	746
ENSMUSG00000006281	9568	0.528533	Tep1	14	telomerase associated protein 1 [Source:MGI Symbol;Acc:MGI:109573]	262	352	263	297	334	331	433	310	252
ENSMUSG00000006288	4065	0.478229	Ttc5	14	tetratricopeptide repeat domain 5 [Source:MGI Symbol;Acc:MGI:2683584]	317	221	259	298	251	300	317	389	205
ENSMUSG00000006289	4933	0.473343	Osgep	14	O-sialoglycoprotein endopeptidase [Source:MGI Symbol;Acc:MGI:1913496]	147	118	216	147	131	170	196	177	148
ENSMUSG00000006299	3458	0.544534	Aamp	1	angio-associated migratory protein [Source:MGI Symbol;Acc:MGI:107809]	915	823	902	714	739	898	1157	1070	910
ENSMUSG00000006301	12659	0.523738	Tmbim1	1	transmembrane BAX inhibitor motif containing 1 [Source:MGI Symbol;Acc:MGI:1916910]	120	179	190	238	134	188	143	113	136
ENSMUSG00000006304	2033	0.51697	Arpc2	1	actin related protein 2/3 complex, subunit 2 [Source:MGI Symbol;Acc:MGI:1923959]	1066	863	1074	1037	1007	945	889	814	1034
ENSMUSG00000006307	9596	0.581805	Kmt2b	7	lysine (K)-specific methyltransferase 2B [Source:MGI Symbol;Acc:MGI:109565]	1518	1471	1377	1272	1112	1397	1368	1210	1369
ENSMUSG00000006310	2357	0.552397	Zbtb32	7	zinc finger and BTB domain containing 32 [Source:MGI Symbol;Acc:MGI:1891838]	0	0	0	0	0	0	0	0	0
ENSMUSG00000006311	1048	0.591603	Etv2	7	ets variant 2 [Source:MGI Symbol;Acc:MGI:99253]	0	0	0	0	0	0	0	0	0
ENSMUSG00000006313	1421	0.554539	Upk1a	7	uroplakin 1A [Source:MGI Symbol;Acc:MGI:98911]	0	0	0	0	0	0	0	0	0
ENSMUSG00000006315	1112	0.566547	Tmem147	7	transmembrane protein 147 [Source:MGI Symbol;Acc:MGI:1915011]	135	35	98	103	44	59	97	123	78
ENSMUSG00000006333	2522	0.487312	Rps9	7	ribosomal protein S9 [Source:MGI Symbol;Acc:MGI:1924096]	2966	2358	2850	2083	3011	3142	2798	3206	3041
ENSMUSG00000006335	1201	0.566195	Tfpt	7	TCF3 (E2A) fusion partner [Source:MGI Symbol;Acc:MGI:1916964]	94	96	109	77	71	70	61	76	116
ENSMUSG00000006342	3435	0.56361	Susd2	10	sushi domain containing 2 [Source:MGI Symbol;Acc:MGI:1918983]	32	21	46	44	129	169	151	126	198
ENSMUSG00000006344	5922	0.521108	Ggt5	10	gamma-glutamyltransferase 5 [Source:MGI Symbol;Acc:MGI:1346063]	8	13	21	0	20	32	16	5	18
ENSMUSG00000006345	3411	0.559367	Ggt1	10	gamma-glutamyltransferase 1 [Source:MGI Symbol;Acc:MGI:95706]	120	189	213	124	118	65	114	180	131
ENSMUSG00000006356	2099	0.606003	Crip2	12	cysteine rich protein 2 [Source:MGI Symbol;Acc:MGI:1915587]	243	166	122	52	139	251	86	145	121
ENSMUSG00000006360	2280	0.551754	Crip1	12	cysteine-rich protein 1 (intestinal) [Source:MGI Symbol;Acc:MGI:88501]	0	12	15	12	2	27	15	6	35
ENSMUSG00000006362	8373	0.565269	Cbfa2t3	8	CBFA2/RUNX1 translocation partner 3 [Source:MGI Symbol;Acc:MGI:1338013]	97	100	38	70	138	166	83	40	89
ENSMUSG00000006369	4368	0.549908	Fbln1	15	fibulin 1 [Source:MGI Symbol;Acc:MGI:95487]	499	394	518	211	326	1260	300	333	246
ENSMUSG00000006373	1857	0.448573	Pgrmc1	X	progesterone receptor membrane component 1 [Source:MGI Symbol;Acc:MGI:1858305]	766	692	909	593	694	717	687	563	638
ENSMUSG00000006378	2384	0.567114	Gcat	15	glycine C-acetyltransferase (2-amino-3-ketobutyrate-coenzyme A ligase) [Source:MGI Symbol;Acc:MGI:1349389]	0	0	0	0	0	0	0	0	0
ENSMUSG00000006386	4712	0.469652	Tek	4	TEK receptor tyrosine kinase [Source:MGI Symbol;Acc:MGI:98664]	123	92	213	90	247	589	139	186	221
ENSMUSG00000006389	3155	0.543265	Mpl	4	myeloproliferative leukemia virus oncogene [Source:MGI Symbol;Acc:MGI:97076]	0	0	0	0	0	0	0	0	0
ENSMUSG00000006390	2726	0.530814	Elovl1	4	elongation of very long chain fatty acids (FEN1/Elo2, SUR4/Elo3, yeast)-like 1 [Source:MGI Symbol;Acc:MGI:1858959]	68	91	55	76	113	72	75	84	88
ENSMUSG00000006392	3001	0.494169	Med8	4	mediator complex subunit 8 [Source:MGI Symbol;Acc:MGI:1915269]	499	352	460	419	366	278	412	414	406
ENSMUSG00000006395	2209	0.574921	Hyi	4	hydroxypyruvate isomerase (putative) [Source:MGI Symbol;Acc:MGI:1915430]	65	58	85	108	60	97	77	58	30
ENSMUSG00000006398	1868	0.552463	Cdc20	4	cell division cycle 20 [Source:MGI Symbol;Acc:MGI:1859866]	305	166	231	55	159	259	118	102	178
ENSMUSG00000006403	4810	0.552391	Adamts4	1	a disintegrin-like and metallopeptidase (reprolysin type) with thrombospondin type 1 motif, 4 [Source:MGI Symbol;Acc:MGI:1339949]	157	93	106	76	203	297	209	143	351
ENSMUSG00000006411	3746	0.548585	Nectin4	1	nectin cell adhesion molecule 4 [Source:MGI Symbol;Acc:MGI:1918990]	80	50	62	84	57	38	71	28	33
ENSMUSG00000006412	1937	0.478059	Pfdn2	1	prefoldin 2 [Source:MGI Symbol;Acc:MGI:1276111]	116	101	176	83	154	129	165	138	147
ENSMUSG00000006418	3356	0.561085	Rnf114	2	ring finger protein 114 [Source:MGI Symbol;Acc:MGI:1933159]	610	455	556	508	317	346	312	381	332
ENSMUSG00000006423	7424	0.429688	C330007P06Rik	X	RIKEN cDNA C330007P06 gene [Source:MGI Symbol;Acc:MGI:1924894]	296	295	245	187	261	336	313	163	219
ENSMUSG00000006435	7284	0.587864	Neurl1a	19	neuralized E3 ubiquitin protein ligase 1A [Source:MGI Symbol;Acc:MGI:1334263]	53	32	31	17	26	79	20	50	23
ENSMUSG00000006442	1599	0.604753	Srm	4	spermidine synthase [Source:MGI Symbol;Acc:MGI:102690]	418	377	317	689	220	242	263	254	329
ENSMUSG00000006445	4674	0.557766	Epha2	4	Eph receptor A2 [Source:MGI Symbol;Acc:MGI:95278]	1469	2229	2197	2192	769	606	1031	772	700
ENSMUSG00000006456	3910	0.55243	Rbm14	19	RNA binding motif protein 14 [Source:MGI Symbol;Acc:MGI:1929092]	262	173	193	154	159	259	198	170	211
ENSMUSG00000006457	2901	0.569114	Actn3	19	actinin alpha 3 [Source:MGI Symbol;Acc:MGI:99678]	17	1	20	1	45	94	82	66	49
ENSMUSG00000006462	5964	0.529175	A530013C23Rik	2	RIKEN cDNA A530013C23 gene [Source:MGI Symbol;Acc:MGI:3041178]	0	0	0	0	0	0	0	0	0
ENSMUSG00000006463	2916	0.528807	Zdhhc24	19	zinc finger, DHHC domain containing 24 [Source:MGI Symbol;Acc:MGI:1917855]	167	91	127	139	134	106	137	180	132
ENSMUSG00000006464	7674	0.50417	Bbs1	19	Bardet-Biedl syndrome 1 (human) [Source:MGI Symbol;Acc:MGI:1277215]	273	251	250	138	164	229	237	150	143
ENSMUSG00000006469	2358	0.563189	Slc34a3	2	solute carrier family 34 (sodium phosphate), member 3 [Source:MGI Symbol;Acc:MGI:2159410]	0	0	0	0	0	0	0	0	0
ENSMUSG00000006471	5835	0.551842	Ndor1	2	NADPH dependent diflavin oxidoreductase 1 [Source:MGI Symbol;Acc:MGI:1926047]	22	27	8	18	22	22	38	34	38
ENSMUSG00000006476	4896	0.579044	Nsmf	2	NMDA receptor synaptonuclear signaling and neuronal migration factor [Source:MGI Symbol;Acc:MGI:1861755]	482	592	598	494	484	534	477	446	465
ENSMUSG00000006488	1621	0.360888	Prl7a1	13	prolactin family 7, subfamily a, member 1 [Source:MGI Symbol;Acc:MGI:1206572]	0	0	0	0	0	0	0	0	0
ENSMUSG00000006490	942	0.402335	Prl8a9	13	prolactin family8, subfamily a, member 9 [Source:MGI Symbol;Acc:MGI:1914560]	0	0	0	0	0	0	0	0	0
ENSMUSG00000006494	7779	0.463427	Pdk1	2	pyruvate dehydrogenase kinase, isoenzyme 1 [Source:MGI Symbol;Acc:MGI:1926119]	262	125	205	131	410	409	244	356	532
ENSMUSG00000006498	4740	0.550633	Ptbp1	10	polypyrimidine tract binding protein 1 [Source:MGI Symbol;Acc:MGI:97791]	2285	1768	2032	1315	1569	1721	1630	1738	1648
ENSMUSG00000006517	1859	0.59064	Mvd	8	mevalonate (diphospho) decarboxylase [Source:MGI Symbol;Acc:MGI:2179327]	133	60	68	71	204	84	207	111	173
ENSMUSG00000006519	1039	0.578441	Cyba	8	cytochrome b-245, alpha polypeptide [Source:MGI Symbol;Acc:MGI:1316658]	76	86	107	98	123	78	94	76	98
ENSMUSG00000006522	3638	0.517867	Itih3	14	inter-alpha trypsin inhibitor, heavy chain 3 [Source:MGI Symbol;Acc:MGI:96620]	0	0	0	0	0	0	0	0	0
ENSMUSG00000006526	4362	0.532095	Stimate	14	STIM activating enhancer [Source:MGI Symbol;Acc:MGI:1921500]	91	162	120	125	128	114	139	107	141
ENSMUSG00000006527	8637	0.445525	Sfmbt1	14	Scm-like with four mbt domains 1 [Source:MGI Symbol;Acc:MGI:1859609]	617	490	556	489	429	343	328	513	334
ENSMUSG00000006529	3293	0.527179	Itih1	14	inter-alpha trypsin inhibitor, heavy chain 1 [Source:MGI Symbol;Acc:MGI:96618]	0	0	0	0	0	0	0	0	0
ENSMUSG00000006538	3048	0.623688	Ihh	1	Indian hedgehog [Source:MGI Symbol;Acc:MGI:96533]	0	0	0	0	0	0	0	0	0
ENSMUSG00000006542	3682	0.527702	Prkag3	1	protein kinase, AMP-activated, gamma 3 non-catalytic subunit [Source:MGI Symbol;Acc:MGI:1891343]	0	0	0	0	0	0	0	0	0
ENSMUSG00000006546	1193	0.575021	Cryba2	1	crystallin, beta A2 [Source:MGI Symbol;Acc:MGI:104336]	14060	17436	19466	21377	35191	22526	36173	34733	36157
ENSMUSG00000006567	6505	0.534973	Atp7b	8	ATPase, Cu++ transporting, beta polypeptide [Source:MGI Symbol;Acc:MGI:103297]	68	16	42	5	21	32	19	6	68
ENSMUSG00000006570	305	0.468852	Defb2	8	defensin beta 2 [Source:MGI Symbol;Acc:MGI:1338754]	0	0	0	0	0	0	0	0	0
ENSMUSG00000006574	4891	0.550808	Slc4a1	11	solute carrier family 4 (anion exchanger), member 1 [Source:MGI Symbol;Acc:MGI:109393]	28	39	66	73	117	71	53	58	49
ENSMUSG00000006575	2941	0.600136	Rundc3a	11	RUN domain containing 3A [Source:MGI Symbol;Acc:MGI:1858752]	276	66	114	33	36	42	35	38	51
ENSMUSG00000006576	8599	0.567624	Slc4a3	1	solute carrier family 4 (anion exchanger), member 3 [Source:MGI Symbol;Acc:MGI:109350]	437	291	274	256	230	439	371	265	308
ENSMUSG00000006585	3140	0.573567	Cdt1	8	chromatin licensing and DNA replication factor 1 [Source:MGI Symbol;Acc:MGI:1914427]	328	169	105	91	166	148	117	154	106
ENSMUSG00000006586	7959	0.44968	Runx1t1	4	RUNX1 translocation partner 1 [Source:MGI Symbol;Acc:MGI:104793]	332	87	88	66	183	361	195	174	167
ENSMUSG00000006587	1628	0.592138	Snai3	8	snail family zinc finger 3 [Source:MGI Symbol;Acc:MGI:1353563]	0	0	0	0	0	0	0	0	0
ENSMUSG00000006589	1615	0.586378	Aprt	8	adenine phosphoribosyl transferase [Source:MGI Symbol;Acc:MGI:88061]	350	364	504	402	635	441	475	552	433
ENSMUSG00000006599	2984	0.446046	Gtf2h1	7	general transcription factor II H, polypeptide 1 [Source:MGI Symbol;Acc:MGI:1277216]	408	491	663	471	332	350	252	386	288
ENSMUSG00000006611	3572	0.476764	Hfe	13	homeostatic iron regulator [Source:MGI Symbol;Acc:MGI:109191]	60	74	33	77	101	77	113	112	70
ENSMUSG00000006638	1352	0.546598	Abhd1	5	abhydrolase domain containing 1 [Source:MGI Symbol;Acc:MGI:1931013]	0	0	0	0	0	0	0	0	0
ENSMUSG00000006641	3991	0.552493	Slc5a6	5	solute carrier family 5 (sodium-dependent vitamin transporter), member 6 [Source:MGI Symbol;Acc:MGI:2660847]	39	80	112	79	22	33	33	102	16
ENSMUSG00000006642	4116	0.520894	Tcf23	5	transcription factor 23 [Source:MGI Symbol;Acc:MGI:1934960]	0	0	0	0	0	0	0	0	0
ENSMUSG00000006649	6620	0.539124	Nphs1	7	nephrosis 1, nephrin [Source:MGI Symbol;Acc:MGI:1859637]	0	0	0	0	0	0	0	0	0
ENSMUSG00000006651	3017	0.591316	Aplp1	7	amyloid beta (A4) precursor-like protein 1 [Source:MGI Symbol;Acc:MGI:88046]	808	433	573	541	303	416	365	384	532
ENSMUSG00000006673	7918	0.478151	Qrich1	9	glutamine-rich 1 [Source:MGI Symbol;Acc:MGI:1916482]	1416	1213	1083	1181	1156	1093	1044	998	1017
ENSMUSG00000006675	3890	0.566324	P4htm	9	prolyl 4-hydroxylase, transmembrane (endoplasmic reticulum) [Source:MGI Symbol;Acc:MGI:1921693]	85	64	128	91	129	67	93	73	63
ENSMUSG00000006676	7048	0.552639	Usp19	9	ubiquitin specific peptidase 19 [Source:MGI Symbol;Acc:MGI:1918722]	1431	1141	1329	1044	1006	1188	1006	1319	1079
ENSMUSG00000006678	8813	0.411665	Pola1	X	polymerase (DNA directed), alpha 1 [Source:MGI Symbol;Acc:MGI:99660]	480	233	405	192	379	296	293	263	268
ENSMUSG00000006699	2966	0.410991	Cdc42	4	cell division cycle 42 [Source:MGI Symbol;Acc:MGI:106211]	805	773	759	601	683	953	648	669	614
ENSMUSG00000006705	6933	0.491562	Pknox1	17	Pbx/knotted 1 homeobox [Source:MGI Symbol;Acc:MGI:1201409]	282	243	258	151	153	155	156	219	226
ENSMUSG00000006711	5276	0.521418	D130043K22Rik	13	RIKEN cDNA D130043K22 gene [Source:MGI Symbol;Acc:MGI:3036268]	5	10	23	19	12	13	3	22	15
ENSMUSG00000006715	1465	0.518771	Gmnn	13	geminin [Source:MGI Symbol;Acc:MGI:1927344]	82	42	67	23	96	44	55	76	74
ENSMUSG00000006717	744	0.50672	Acot13	13	acyl-CoA thioesterase 13 [Source:MGI Symbol;Acc:MGI:1914084]	65	96	47	129	133	130	74	106	97
ENSMUSG00000006720	3513	0.455167	Zfp184	13	zinc finger protein 184 (Kruppel-like) [Source:MGI Symbol;Acc:MGI:1922244]	92	80	58	52	83	74	61	42	105
ENSMUSG00000006724	2574	0.535742	Cyp27b1	10	cytochrome P450, family 27, subfamily b, polypeptide 1 [Source:MGI Symbol;Acc:MGI:1098274]	0	0	0	0	0	0	0	0	0
ENSMUSG00000006728	3249	0.519852	Cdk4	10	cyclin-dependent kinase 4 [Source:MGI Symbol;Acc:MGI:88357]	855	796	862	554	736	775	618	810	807
ENSMUSG00000006731	3454	0.575565	B4galnt1	10	beta-1,4-N-acetyl-galactosaminyl transferase 1 [Source:MGI Symbol;Acc:MGI:1342057]	32	22	20	0	29	45	39	15	24
ENSMUSG00000006732	2907	0.541108	Mettl1	10	methyltransferase like 1 [Source:MGI Symbol;Acc:MGI:1339986]	248	145	145	133	87	122	89	100	116
ENSMUSG00000006736	2193	0.495668	Tspan31	10	tetraspanin 31 [Source:MGI Symbol;Acc:MGI:1914375]	339	504	468	282	376	263	384	334	401
ENSMUSG00000006740	7981	0.403709	Kif5b	18	kinesin family member 5B [Source:MGI Symbol;Acc:MGI:1098268]	3049	3147	3427	3103	2472	2436	2285	2241	2324
ENSMUSG00000006763	8080	0.465594	Saal1	7	serum amyloid A-like 1 [Source:MGI Symbol;Acc:MGI:1926185]	281	196	145	186	205	314	196	190	201
ENSMUSG00000006764	2879	0.467176	Tph2	10	tryptophan hydroxylase 2 [Source:MGI Symbol;Acc:MGI:2651811]	0	0	0	0	0	0	0	0	0
ENSMUSG00000006777	1565	0.514377	Krt23	11	keratin 23 [Source:MGI Symbol;Acc:MGI:2148866]	0	0	0	0	0	0	0	0	0
ENSMUSG00000006782	3639	0.546579	Cnp	11	2',3'-cyclic nucleotide 3' phosphodiesterase [Source:MGI Symbol;Acc:MGI:88437]	92	48	20	6	46	112	36	14	37
ENSMUSG00000006784	6147	0.524972	Odad4	11	outer dynein arm complex subunit 4 [Source:MGI Symbol;Acc:MGI:1921657]	22	28	22	34	49	38	35	33	68
ENSMUSG00000006800	5871	0.549991	Sulf2	2	sulfatase 2 [Source:MGI Symbol;Acc:MGI:1919293]	2524	2301	2784	1554	1338	2488	791	1139	1355
ENSMUSG00000006818	10008	0.459233	Sod2	17	superoxide dismutase 2, mitochondrial [Source:MGI Symbol;Acc:MGI:98352]	470	339	412	322	424	521	393	382	485
ENSMUSG00000006850	3363	0.512638	Tmco6	18	transmembrane and coiled-coil domains 6 [Source:MGI Symbol;Acc:MGI:1919233]	70	20	36	12	58	25	80	39	67
ENSMUSG00000006906	10426	0.476885	Stambp	6	STAM binding protein [Source:MGI Symbol;Acc:MGI:1917777]	150	93	148	110	177	136	127	97	110
ENSMUSG00000006920	7440	0.492742	Ezh1	11	enhancer of zeste 1 polycomb repressive complex 2 subunit [Source:MGI Symbol;Acc:MGI:1097695]	245	223	231	161	176	247	198	194	215
ENSMUSG00000006930	3766	0.578864	Hap1	11	huntingtin-associated protein 1 [Source:MGI Symbol;Acc:MGI:1261831]	250	284	197	116	278	177	226	287	198
ENSMUSG00000006931	2178	0.586318	P3h4	11	prolyl 3-hydroxylase family member 4 (non-enzymatic) [Source:MGI Symbol;Acc:MGI:1913430]	174	140	105	77	243	247	177	189	154
ENSMUSG00000006932	5192	0.502311	Ctnnb1	9	catenin (cadherin associated protein), beta 1 [Source:MGI Symbol;Acc:MGI:88276]	5759	5031	5520	4465	5062	5074	4874	5133	5216
ENSMUSG00000006941	1125	0.537778	Eif1b	9	eukaryotic translation initiation factor 1B [Source:MGI Symbol;Acc:MGI:1916219]	448	373	493	381	350	294	208	290	245
ENSMUSG00000006948	1249	0.543635	Klk4	7	kallikrein related-peptidase 4 (prostase, enamel matrix, prostate) [Source:MGI Symbol;Acc:MGI:1861379]	0	0	0	0	0	0	0	0	0
ENSMUSG00000006958	6258	0.559124	Chrd	16	chordin [Source:MGI Symbol;Acc:MGI:1313268]	26	32	6	3	29	79	12	19	30
ENSMUSG00000006998	4038	0.499505	Psmd2	16	proteasome (prosome, macropain) 26S subunit, non-ATPase, 2 [Source:MGI Symbol;Acc:MGI:1096584]	1797	2062	2109	2142	1751	1472	1834	1681	1845
ENSMUSG00000007021	2071	0.564462	Syngr3	17	synaptogyrin 3 [Source:MGI Symbol;Acc:MGI:1341881]	28	6	3	15	0	12	2	11	17
ENSMUSG00000007029	5608	0.60271	Vars	17	valyl-tRNA synthetase [Source:MGI Symbol;Acc:MGI:90675]	1162	785	1140	774	952	1130	1056	872	892
ENSMUSG00000007030	4313	0.574542	Vwa7	17	von Willebrand factor A domain containing 7 [Source:MGI Symbol;Acc:MGI:1306798]	24	17	17	3	7	29	31	26	7
ENSMUSG00000007033	2472	0.531958	Hspa1l	17	heat shock protein 1-like [Source:MGI Symbol;Acc:MGI:96231]	0	0	0	0	0	0	0	0	0
ENSMUSG00000007034	3112	0.522815	Slc44a4	17	solute carrier family 44, member 4 [Source:MGI Symbol;Acc:MGI:1917379]	0	0	0	0	0	0	0	0	0
ENSMUSG00000007035	5526	0.508867	Msh5	17	mutS homolog 5 [Source:MGI Symbol;Acc:MGI:1329021]	50	28	23	19	40	47	21	45	33
ENSMUSG00000007036	3220	0.564907	Abhd16a	17	abhydrolase domain containing 16A [Source:MGI Symbol;Acc:MGI:99476]	201	167	174	122	234	353	200	245	136
ENSMUSG00000007038	3733	0.534155	Neu1	17	neuraminidase 1 [Source:MGI Symbol;Acc:MGI:97305]	85	139	133	89	204	147	274	103	117
ENSMUSG00000007039	1593	0.591337	Ddah2	17	dimethylarginine dimethylaminohydrolase 2 [Source:MGI Symbol;Acc:MGI:1859016]	680	431	327	260	557	527	291	370	467
ENSMUSG00000007041	1799	0.543079	Clic1	17	chloride intracellular channel 1 [Source:MGI Symbol;Acc:MGI:2148924]	552	444	500	282	413	518	396	445	389
ENSMUSG00000007050	3152	0.492069	Lsm2	17	LSM2 homolog, U6 small nuclear RNA and mRNA degradation associated [Source:MGI Symbol;Acc:MGI:90676]	94	96	79	77	113	88	102	61	118
ENSMUSG00000007080	11160	0.483423	Pole	5	polymerase (DNA directed), epsilon [Source:MGI Symbol;Acc:MGI:1196391]	588	267	339	175	277	441	239	327	420
ENSMUSG00000007097	7038	0.522876	Atp1a2	1	ATPase, Na+/K+ transporting, alpha 2 polypeptide [Source:MGI Symbol;Acc:MGI:88106]	289	216	122	111	273	505	161	186	364
ENSMUSG00000007107	3667	0.499864	Atp1a4	1	ATPase, Na+/K+ transporting, alpha 4 polypeptide [Source:MGI Symbol;Acc:MGI:1351335]	0	0	0	0	0	0	0	0	0
ENSMUSG00000007122	1951	0.521784	Casq1	1	calsequestrin 1 [Source:MGI Symbol;Acc:MGI:1309468]	1	3	8	7	25	279	5	29	11
ENSMUSG00000007207	2666	0.593023	Stx1a	5	syntaxin 1A (brain) [Source:MGI Symbol;Acc:MGI:109355]	259	106	89	55	107	130	91	120	78
ENSMUSG00000007209	1411	0.503189	Ceacam9	7	carcinoembryonic antigen-related cell adhesion molecule 9 [Source:MGI Symbol;Acc:MGI:1347247]	0	0	0	0	0	0	0	0	0
ENSMUSG00000007216	4244	0.564326	Zfp775	6	zinc finger protein 775 [Source:MGI Symbol;Acc:MGI:2683557]	59	120	118	76	68	58	78	83	74
ENSMUSG00000007279	4153	0.519865	Scube2	7	signal peptide, CUB domain, EGF-like 2 [Source:MGI Symbol;Acc:MGI:1928765]	21	48	45	11	7	14	9	6	6
ENSMUSG00000007338	1876	0.493603	Mrpl49	19	mitochondrial ribosomal protein L49 [Source:MGI Symbol;Acc:MGI:108180]	178	148	144	102	184	197	125	134	142
ENSMUSG00000007379	6858	0.450131	Dennd2c	3	DENN/MADD domain containing 2C [Source:MGI Symbol;Acc:MGI:3036254]	25	61	66	19	35	60	21	21	10
ENSMUSG00000007411	9700	0.443505	Mark3	12	MAP/microtubule affinity regulating kinase 3 [Source:MGI Symbol;Acc:MGI:1341865]	1706	1785	2117	1539	1186	1260	1516	1392	1289
ENSMUSG00000007415	4168	0.475528	Gatad1	5	GATA zinc finger domain containing 1 [Source:MGI Symbol;Acc:MGI:1914460]	632	650	569	638	588	450	524	542	463
ENSMUSG00000007440	5359	0.470797	Pcdha11	18	protocadherin alpha 11 [Source:MGI Symbol;Acc:MGI:1298372]	0	0	0	0	0	0	0	0	0
ENSMUSG00000007457	1603	0.386151	2310003L06Rik	5	RIKEN cDNA 2310003L06 gene [Source:MGI Symbol;Acc:MGI:1921498]	0	0	0	0	0	0	0	0	0
ENSMUSG00000007458	4170	0.453477	M6pr	6	mannose-6-phosphate receptor, cation dependent [Source:MGI Symbol;Acc:MGI:96904]	273	247	395	230	259	358	234	275	290
ENSMUSG00000007476	4308	0.547354	Lrrc8a	2	leucine rich repeat containing 8A VRAC subunit A [Source:MGI Symbol;Acc:MGI:2652847]	51	25	35	47	55	48	45	31	19
ENSMUSG00000007480	3904	0.440574	Mc5r	18	melanocortin 5 receptor [Source:MGI Symbol;Acc:MGI:99420]	0	0	0	0	0	0	0	0	0
ENSMUSG00000007564	3411	0.5236	Ppp2r1a	17	protein phosphatase 2, regulatory subunit A, alpha [Source:MGI Symbol;Acc:MGI:1926334]	1556	1533	1550	1551	1227	1389	1443	1328	1474
ENSMUSG00000007570	3192	0.601817	Fance	17	Fanconi anemia, complementation group E [Source:MGI Symbol;Acc:MGI:1920025]	101	46	95	39	58	100	88	45	97
ENSMUSG00000007589	4938	0.497975	Tinf2	14	Terf1 (TRF1)-interacting nuclear factor 2 [Source:MGI Symbol;Acc:MGI:107246]	214	98	190	75	119	158	113	151	153
ENSMUSG00000007591	1717	0.5265	Tssk4	14	testis-specific serine kinase 4 [Source:MGI Symbol;Acc:MGI:1918349]	4	0	18	12	17	29	1	0	1
ENSMUSG00000007594	3924	0.575178	Hapln4	8	hyaluronan and proteoglycan link protein 4 [Source:MGI Symbol;Acc:MGI:2679531]	0	0	0	0	0	0	0	0	0
ENSMUSG00000007603	2944	0.590693	Dus3l	17	dihydrouridine synthase 3-like (S. cerevisiae) [Source:MGI Symbol;Acc:MGI:2147092]	200	271	233	163	152	192	138	136	174
ENSMUSG00000007610	3984	0.556727	Gtpbp3	8	GTP binding protein 3 [Source:MGI Symbol;Acc:MGI:1917609]	222	151	185	219	193	217	98	132	119
ENSMUSG00000007613	6534	0.423018	Tgfbr1	4	transforming growth factor, beta receptor I [Source:MGI Symbol;Acc:MGI:98728]	758	557	672	425	723	736	521	604	566
ENSMUSG00000007617	11976	0.394205	Homer1	13	homer scaffolding protein 1 [Source:MGI Symbol;Acc:MGI:1347345]	351	276	348	301	317	334	336	338	171
ENSMUSG00000007646	4384	0.449361	Rad51c	11	RAD51 paralog C [Source:MGI Symbol;Acc:MGI:2150020]	56	29	43	43	27	38	33	37	32
ENSMUSG00000007653	6360	0.413522	Gabrb2	11	gamma-aminobutyric acid (GABA) A receptor, subunit beta 2 [Source:MGI Symbol;Acc:MGI:95620]	0	0	0	0	0	0	0	0	0
ENSMUSG00000007655	3444	0.446574	Cav1	6	caveolin 1, caveolae protein [Source:MGI Symbol;Acc:MGI:102709]	26	49	44	20	63	304	55	21	101
ENSMUSG00000007656	4957	0.432721	Arpp19	9	cAMP-regulated phosphoprotein 19 [Source:MGI Symbol;Acc:MGI:1891691]	338	270	266	314	346	394	295	353	326
ENSMUSG00000007659	4586	0.53925	Bcl2l1	2	BCL2-like 1 [Source:MGI Symbol;Acc:MGI:88139]	631	650	753	667	503	316	504	541	470
ENSMUSG00000007670	4319	0.570966	Khsrp	17	KH-type splicing regulatory protein [Source:MGI Symbol;Acc:MGI:1336214]	2512	1981	2303	1272	1771	1884	1610	1707	1791
ENSMUSG00000007682	5815	0.433534	Dio2	12	deiodinase, iodothyronine, type II [Source:MGI Symbol;Acc:MGI:1338833]	0	0	0	0	0	0	0	0	0
ENSMUSG00000007721	1696	0.602594	Ccdc124	8	coiled-coil domain containing 124 [Source:MGI Symbol;Acc:MGI:1916403]	160	191	215	115	266	191	238	194	225
ENSMUSG00000007739	4201	0.441323	Cct4	11	chaperonin containing Tcp1, subunit 4 (delta) [Source:MGI Symbol;Acc:MGI:104689]	1262	998	1259	937	802	796	771	788	741
ENSMUSG00000007777	998	0.460922	0610009B22Rik	11	RIKEN cDNA 0610009B22 gene [Source:MGI Symbol;Acc:MGI:1913300]	11	3	8	21	10	32	22	9	8
ENSMUSG00000007783	5605	0.551829	Cpt1c	7	carnitine palmitoyltransferase 1c [Source:MGI Symbol;Acc:MGI:2446526]	358	303	284	220	201	272	204	261	348
ENSMUSG00000007805	3174	0.515438	Twist2	1	twist basic helix-loop-helix transcription factor 2 [Source:MGI Symbol;Acc:MGI:104685]	35	40	27	57	0	22	5	0	0
ENSMUSG00000007812	5598	0.41104	Zfp655	5	zinc finger protein 655 [Source:MGI Symbol;Acc:MGI:1919861]	380	249	424	335	324	324	198	347	363
ENSMUSG00000007815	7494	0.433947	Rhoa	9	ras homolog family member A [Source:MGI Symbol;Acc:MGI:1096342]	1878	1645	1999	1626	1777	1623	1553	1669	1522
ENSMUSG00000007817	12523	0.544678	Zmiz1	14	zinc finger, MIZ-type containing 1 [Source:MGI Symbol;Acc:MGI:3040693]	3397	2075	2656	1701	1829	3168	1782	2021	2037
ENSMUSG00000007827	7253	0.440645	Ankrd26	6	ankyrin repeat domain 26 [Source:MGI Symbol;Acc:MGI:1917887]	555	323	406	219	337	426	368	263	274
ENSMUSG00000007833	5622	0.541622	Aldh16a1	7	aldehyde dehydrogenase 16 family, member A1 [Source:MGI Symbol;Acc:MGI:1916998]	194	111	96	63	121	114	92	100	135
ENSMUSG00000007836	2678	0.553771	Hnrnpa0	13	heterogeneous nuclear ribonucleoprotein A0 [Source:MGI Symbol;Acc:MGI:1924384]	1755	1248	1431	686	1221	1352	1082	1192	1160
ENSMUSG00000007837	2581	0.538938	Prrg2	7	proline-rich Gla (G-carboxyglutamic acid) polypeptide 2 [Source:MGI Symbol;Acc:MGI:1929596]	125	114	116	54	75	55	44	84	65
ENSMUSG00000007850	5842	0.372989	Hnrnph1	11	heterogeneous nuclear ribonucleoprotein H1 [Source:MGI Symbol;Acc:MGI:1891925]	4155	3051	3639	1931	2879	3172	2641	2787	2807
ENSMUSG00000007867	1651	0.526348	Ift43	12	intraflagellar transport 43 [Source:MGI Symbol;Acc:MGI:1923661]	149	115	124	68	132	95	138	97	82
ENSMUSG00000007872	1791	0.54383	Id3	4	inhibitor of DNA binding 3 [Source:MGI Symbol;Acc:MGI:96398]	510	253	456	130	301	337	206	267	164
ENSMUSG00000007877	948	0.612869	Tcap	11	titin-cap [Source:MGI Symbol;Acc:MGI:1330233]	0	0	0	0	0	0	0	0	0
ENSMUSG00000007880	11476	0.53198	Arid1a	4	AT rich interactive domain 1A (SWI-like) [Source:MGI Symbol;Acc:MGI:1935147]	7147	5701	6441	5670	4844	4983	4973	4893	4554
ENSMUSG00000007888	1644	0.625912	Crlf1	8	cytokine receptor-like factor 1 [Source:MGI Symbol;Acc:MGI:1340030]	0	0	0	0	0	0	0	0	0
ENSMUSG00000007891	2351	0.555934	Ctsd	7	cathepsin D [Source:MGI Symbol;Acc:MGI:88562]	667	910	742	884	704	668	652	730	567
ENSMUSG00000007892	499	0.573146	Rplp1	9	ribosomal protein, large, P1 [Source:MGI Symbol;Acc:MGI:1927099]	4141	3807	4467	3939	4027	5097	3903	4217	4172
ENSMUSG00000007907	1505	0.42392	Cabs1	5	calcium binding protein, spermatid specific 1 [Source:MGI Symbol;Acc:MGI:1918227]	0	0	0	0	0	0	0	0	0
ENSMUSG00000007908	5449	0.387961	Hmgcll1	9	3-hydroxymethyl-3-methylglutaryl-Coenzyme A lyase-like 1 [Source:MGI Symbol;Acc:MGI:2446108]	121	112	72	70	72	53	64	53	70
ENSMUSG00000007944	2052	0.609649	Ttc9b	7	tetratricopeptide repeat domain 9B [Source:MGI Symbol;Acc:MGI:1920282]	0	0	0	0	0	0	0	0	0
ENSMUSG00000007946	2035	0.620147	Phox2a	7	paired-like homeobox 2a [Source:MGI Symbol;Acc:MGI:106633]	0	0	0	0	0	0	0	0	0
ENSMUSG00000007950	4079	0.551606	Abhd8	8	abhydrolase domain containing 8 [Source:MGI Symbol;Acc:MGI:1918946]	232	295	280	281	197	114	258	164	255
ENSMUSG00000007987	3608	0.509424	Ift22	5	intraflagellar transport 22 [Source:MGI Symbol;Acc:MGI:1914536]	177	125	166	107	108	161	125	104	76
ENSMUSG00000007989	12804	0.403077	Fzd3	14	frizzled class receptor 3 [Source:MGI Symbol;Acc:MGI:108476]	1839	1192	1157	827	1050	755	1203	1032	1024
ENSMUSG00000008028	3675	0.518367	1700008O03Rik	7	RIKEN cDNA 1700008O03 gene [Source:MGI Symbol;Acc:MGI:1916599]	0	16	19	3	0	15	5	2	17
ENSMUSG00000008035	2128	0.56062	Mid1ip1	X	Mid1 interacting protein 1 (gastrulation specific G12-like (zebrafish)) [Source:MGI Symbol;Acc:MGI:1915291]	177	94	114	91	126	165	85	195	193
ENSMUSG00000008036	1472	0.576766	Ap2s1	7	adaptor-related protein complex 2, sigma 1 subunit [Source:MGI Symbol;Acc:MGI:2141861]	233	171	263	212	315	235	285	324	268
ENSMUSG00000008090	2782	0.595974	Fgfrl1	5	fibroblast growth factor receptor-like 1 [Source:MGI Symbol;Acc:MGI:2150920]	1199	1455	1756	2109	1682	1289	1910	1734	1814
ENSMUSG00000008129	2406	0.557772	Brme1	8	break repair meiotic recombinase recruitment factor 1 [Source:MGI Symbol;Acc:MGI:1921916]	17	4	11	3	29	25	10	7	8
ENSMUSG00000008136	1897	0.522404	Fhl2	1	four and a half LIM domains 2 [Source:MGI Symbol;Acc:MGI:1338762]	8	21	15	56	29	73	26	54	14
ENSMUSG00000008140	2917	0.582105	Emc10	7	ER membrane protein complex subunit 10 [Source:MGI Symbol;Acc:MGI:1916933]	196	146	183	111	282	216	234	202	150
ENSMUSG00000008153	5867	0.552241	Clstn3	6	calsyntenin 3 [Source:MGI Symbol;Acc:MGI:2178323]	61	62	51	36	28	94	43	66	34
ENSMUSG00000008167	3383	0.545965	Fbxw9	8	F-box and WD-40 domain protein 9 [Source:MGI Symbol;Acc:MGI:1915878]	169	123	147	189	38	147	103	62	78
ENSMUSG00000008193	2868	0.550907	Spib	7	Spi-B transcription factor (Spi-1/PU.1 related) [Source:MGI Symbol;Acc:MGI:892986]	0	0	0	0	0	0	0	0	0
ENSMUSG00000008200	6583	0.461947	Fnbp4	2	formin binding protein 4 [Source:MGI Symbol;Acc:MGI:1860513]	926	798	729	508	730	835	806	879	1085
ENSMUSG00000008206	12264	0.448304	Cers4	8	ceramide synthase 4 [Source:MGI Symbol;Acc:MGI:1914510]	344	219	261	110	197	301	241	257	153
ENSMUSG00000008226	4815	0.422845	Scrn3	2	secernin 3 [Source:MGI Symbol;Acc:MGI:1921866]	62	73	60	55	65	37	60	76	129
ENSMUSG00000008301	2223	0.524067	Phax	18	phosphorylated adaptor for RNA export [Source:MGI Symbol;Acc:MGI:1891839]	387	221	251	219	219	228	297	251	272
ENSMUSG00000008305	8711	0.472047	Tle1	4	transducin-like enhancer of split 1 [Source:MGI Symbol;Acc:MGI:104636]	1121	749	940	488	307	514	395	265	490
ENSMUSG00000008307	3062	0.435336	1700109H08Rik	5	RIKEN cDNA 1700109H08 gene [Source:MGI Symbol;Acc:MGI:1924286]	148	56	45	57	86	85	95	78	59
ENSMUSG00000008318	3280	0.580488	Relt	7	RELT tumor necrosis factor receptor [Source:MGI Symbol;Acc:MGI:2443373]	16	8	7	18	14	9	22	5	12
ENSMUSG00000008333	2857	0.40847	Snrpb2	2	U2 small nuclear ribonucleoprotein B [Source:MGI Symbol;Acc:MGI:104805]	229	270	180	88	245	155	198	248	174
ENSMUSG00000008348	2893	0.567923	Ubc	5	ubiquitin C [Source:MGI Symbol;Acc:MGI:98889]	519	438	364	527	241	345	167	151	196
ENSMUSG00000008373	5439	0.490531	Prpf31	7	pre-mRNA processing factor 31 [Source:MGI Symbol;Acc:MGI:1916238]	612	351	521	354	461	345	439	590	391
ENSMUSG00000008384	1344	0.602679	Sertad1	7	SERTA domain containing 1 [Source:MGI Symbol;Acc:MGI:1913438]	34	43	48	90	49	42	46	64	64
ENSMUSG00000008393	2858	0.524493	Carhsp1	16	calcium regulated heat stable protein 1 [Source:MGI Symbol;Acc:MGI:1196368]	2229	1858	2303	2399	2999	1728	2753	2523	2703
ENSMUSG00000008398	4550	0.490549	Elk3	10	ELK3, member of ETS oncogene family [Source:MGI Symbol;Acc:MGI:101762]	169	92	159	50	135	335	205	123	179
ENSMUSG00000008429	5857	0.432645	Herpud2	9	HERPUD family member 2 [Source:MGI Symbol;Acc:MGI:1915393]	402	306	477	391	348	444	299	337	252
ENSMUSG00000008435	6595	0.490978	Rdh13	7	retinol dehydrogenase 13 (all-trans and 9-cis) [Source:MGI Symbol;Acc:MGI:1918732]	158	170	176	79	116	89	98	83	124
ENSMUSG00000008438	2911	0.438337	Adam21	12	a disintegrin and metallopeptidase domain 21 [Source:MGI Symbol;Acc:MGI:1861229]	0	0	0	0	0	0	0	0	0
ENSMUSG00000008450	2034	0.518682	Nutf2	8	nuclear transport factor 2 [Source:MGI Symbol;Acc:MGI:1915301]	161	183	165	165	117	130	158	222	244
ENSMUSG00000008461	2786	0.531228	Fut1	7	fucosyltransferase 1 [Source:MGI Symbol;Acc:MGI:109375]	0	0	0	0	0	0	0	0	0
ENSMUSG00000008475	2276	0.445079	Arpc5	1	actin related protein 2/3 complex, subunit 5 [Source:MGI Symbol;Acc:MGI:1915021]	267	179	306	220	212	248	192	182	254
ENSMUSG00000008482	1195	0.536402	Rnf151	17	ring finger protein 151 [Source:MGI Symbol;Acc:MGI:1914754]	0	0	0	0	0	0	0	0	0
ENSMUSG00000008489	8313	0.437026	Elavl2	4	ELAV like RNA binding protein 1 [Source:MGI Symbol;Acc:MGI:1100887]	99	31	72	32	35	48	9	19	15
ENSMUSG00000008496	8243	0.545675	Pou2f2	7	POU domain, class 2, transcription factor 2 [Source:MGI Symbol;Acc:MGI:101897]	134	20	72	4	25	36	13	58	6
ENSMUSG00000008540	2013	0.463984	Mgst1	6	microsomal glutathione S-transferase 1 [Source:MGI Symbol;Acc:MGI:1913850]	55	21	35	14	34	57	46	15	39
ENSMUSG00000008575	14957	0.418934	Nfib	4	nuclear factor I/B [Source:MGI Symbol;Acc:MGI:103188]	1073	1118	996	737	1082	2960	963	1046	1112
ENSMUSG00000008590	2411	0.47781	Htr3b	9	5-hydroxytryptamine (serotonin) receptor 3B [Source:MGI Symbol;Acc:MGI:1861899]	0	0	0	0	0	0	0	0	0
ENSMUSG00000008601	1673	0.540944	Rab25	3	RAB25, member RAS oncogene family [Source:MGI Symbol;Acc:MGI:1858203]	0	0	0	0	0	0	0	0	0
ENSMUSG00000008604	4147	0.55076	Ubqln4	3	ubiquilin 4 [Source:MGI Symbol;Acc:MGI:2150152]	889	714	789	539	577	759	739	789	679
ENSMUSG00000008658	4400	0.483182	Rbfox1	16	RNA binding protein, fox-1 homolog (C. elegans) 1 [Source:MGI Symbol;Acc:MGI:1926224]	75	24	26	14	63	66	22	45	82
ENSMUSG00000008668	2451	0.527948	Rps18	17	ribosomal protein S18 [Source:MGI Symbol;Acc:MGI:98146]	1592	1962	1744	1526	2187	1796	1883	2165	2304
ENSMUSG00000008682	2053	0.463225	Rpl10	X	ribosomal protein L10 [Source:MGI Symbol;Acc:MGI:105943]	2133	2047	2021	1681	2540	2370	2067	1980	2386
ENSMUSG00000008683	6270	0.46571	Rps15a	7	ribosomal protein S15A [Source:MGI Symbol;Acc:MGI:2389091]	876	892	889	664	891	960	898	1043	885
ENSMUSG00000008690	4198	0.558361	Ncaph2	15	non-SMC condensin II complex, subunit H2 [Source:MGI Symbol;Acc:MGI:1289164]	1154	675	801	745	794	892	722	864	831
ENSMUSG00000008730	10914	0.463625	Hipk1	3	homeodomain interacting protein kinase 1 [Source:MGI Symbol;Acc:MGI:1314873]	1941	1960	2075	1806	1626	1694	1584	1651	1650
ENSMUSG00000008734	4630	0.531749	Gprc5b	7	G protein-coupled receptor, family C, group 5, member B [Source:MGI Symbol;Acc:MGI:1927596]	1475	1704	1911	1980	2301	1473	2476	2387	2282
ENSMUSG00000008763	7969	0.430041	Man1a2	3	mannosidase, alpha, class 1A, member 2 [Source:MGI Symbol;Acc:MGI:104676]	913	589	850	542	720	820	615	694	629
ENSMUSG00000008789	3273	0.431408	Ceacam5	7	carcinoembryonic antigen-related cell adhesion molecule 5 [Source:MGI Symbol;Acc:MGI:1920500]	0	0	0	0	0	0	0	0	0
ENSMUSG00000008813	742	0.502695	Tppp2	14	tubulin polymerization-promoting protein family member 2 [Source:MGI Symbol;Acc:MGI:2684923]	0	0	0	0	0	0	0	0	0
ENSMUSG00000008822	1380	0.516667	Acyp1	12	acylphosphatase 1, erythrocyte (common) type [Source:MGI Symbol;Acc:MGI:1913454]	8	12	2	16	5	24	22	7	28
ENSMUSG00000008843	1067	0.52015	Cldn13	5	claudin 13 [Source:MGI Symbol;Acc:MGI:1913102]	0	0	0	0	0	0	0	0	0
ENSMUSG00000008845	5461	0.468046	Cd163	6	CD163 antigen [Source:MGI Symbol;Acc:MGI:2135946]	14	22	1	12	13	62	26	8	15
ENSMUSG00000008855	8780	0.581777	Hdac5	11	histone deacetylase 5 [Source:MGI Symbol;Acc:MGI:1333784]	661	447	385	288	298	690	343	331	406
ENSMUSG00000008859	2899	0.461538	Rala	13	v-ral simian leukemia viral oncogene A (ras related) [Source:MGI Symbol;Acc:MGI:1927243]	876	929	1119	821	651	729	779	736	672
ENSMUSG00000008874	591	0.516074	Clec3a	8	C-type lectin domain family 3, member a [Source:MGI Symbol;Acc:MGI:2685642]	0	0	0	0	0	0	0	0	0
ENSMUSG00000008892	5420	0.406089	Vdac3	8	voltage-dependent anion channel 3 [Source:MGI Symbol;Acc:MGI:106922]	616	517	596	376	506	508	475	544	604
ENSMUSG00000008932	3360	0.547619	Slc1a7	4	solute carrier family 1 (glutamate transporter), member 7 [Source:MGI Symbol;Acc:MGI:2444087]	0	0	0	0	0	0	0	0	0
ENSMUSG00000008958	3639	0.488046	Vps72	3	vacuolar protein sorting 72 [Source:MGI Symbol;Acc:MGI:1202305]	519	347	435	322	332	492	296	289	264
ENSMUSG00000008976	5687	0.411992	Gabpa	16	GA repeat binding protein, alpha [Source:MGI Symbol;Acc:MGI:95610]	804	652	687	510	592	672	628	666	606
ENSMUSG00000008999	4019	0.550634	Bmp7	2	bone morphogenetic protein 7 [Source:MGI Symbol;Acc:MGI:103302]	355	386	511	222	445	375	462	432	425
ENSMUSG00000009013	3890	0.505398	Dynll1	5	dynein light chain LC8-type 1 [Source:MGI Symbol;Acc:MGI:1861457]	693	425	526	393	654	584	544	571	614
ENSMUSG00000009030	3751	0.438816	Pdcl	2	phosducin-like [Source:MGI Symbol;Acc:MGI:1914716]	323	223	308	180	228	318	194	245	212
ENSMUSG00000009035	4702	0.582093	Tmem184b	15	transmembrane protein 184b [Source:MGI Symbol;Acc:MGI:2445179]	572	725	720	410	602	827	601	636	521
ENSMUSG00000009047	833	0.535414	Gm5965	16	predicted gene 5965 [Source:MGI Symbol;Acc:MGI:3645197]	0	0	0	0	0	0	0	0	0
ENSMUSG00000009070	3012	0.510956	Rsph14	10	radial spoke head homolog 14 (Chlamydomonas) [Source:MGI Symbol;Acc:MGI:1918486]	0	0	0	0	0	0	0	0	0
ENSMUSG00000009073	6825	0.511648	Nf2	11	neurofibromin 2 [Source:MGI Symbol;Acc:MGI:97307]	1308	1015	1092	863	960	980	1069	1090	993
ENSMUSG00000009075	2628	0.56621	Cabp7	11	calcium binding protein 7 [Source:MGI Symbol;Acc:MGI:2183437]	0	0	0	0	0	0	0	0	0
ENSMUSG00000009076	1248	0.56891	Zmat5	11	zinc finger, matrin type 5 [Source:MGI Symbol;Acc:MGI:1914428]	74	76	48	76	33	30	53	56	44
ENSMUSG00000009079	5907	0.456746	Ewsr1	11	Ewing sarcoma breakpoint region 1 [Source:MGI Symbol;Acc:MGI:99960]	2914	2399	2453	1989	2908	3122	3200	3293	3163
ENSMUSG00000009090	4957	0.540851	Ap1b1	11	adaptor protein complex AP-1, beta 1 subunit [Source:MGI Symbol;Acc:MGI:1096368]	672	576	956	621	635	775	559	640	619
ENSMUSG00000009092	1993	0.577521	Derl3	10	Der1-like domain family, member 3 [Source:MGI Symbol;Acc:MGI:1917627]	0	0	0	0	0	0	0	0	0
ENSMUSG00000009093	989	0.507583	Gstt4	10	glutathione S-transferase, theta 4 [Source:MGI Symbol;Acc:MGI:1923136]	0	0	0	0	0	0	0	0	0
ENSMUSG00000009097	3517	0.637475	Tbx1	16	T-box 1 [Source:MGI Symbol;Acc:MGI:98493]	30	64	33	40	36	100	69	58	142
ENSMUSG00000009108	2995	0.464775	Gnat2	3	guanine nucleotide binding protein, alpha transducing 2 [Source:MGI Symbol;Acc:MGI:95779]	0	0	0	0	0	0	0	0	0
ENSMUSG00000009112	9089	0.47431	Bcl2l13	6	BCL2-like 13 (apoptosis facilitator) [Source:MGI Symbol;Acc:MGI:2136959]	1079	997	1021	805	1823	1245	2152	2189	1800
ENSMUSG00000009114	1705	0.560704	2610028H24Rik	10	RIKEN cDNA 2610028H24 gene [Source:MGI Symbol;Acc:MGI:1924214]	0	0	0	0	0	0	0	0	0
ENSMUSG00000009115	1332	0.572072	Spatc1l	10	spermatogenesis and centriole associated 1 like [Source:MGI Symbol;Acc:MGI:1923823]	0	0	0	0	0	0	0	0	0
ENSMUSG00000009145	3419	0.531442	Dqx1	6	DEAQ RNA-dependent ATPase [Source:MGI Symbol;Acc:MGI:2136388]	0	0	0	0	0	0	0	0	0
ENSMUSG00000009185	511	0.475538	Ccl8	11	chemokine (C-C motif) ligand 8 [Source:MGI Symbol;Acc:MGI:101878]	0	0	0	0	0	0	0	0	0
ENSMUSG00000009207	9154	0.369019	Lnpk	2	lunapark, ER junction formation factor [Source:MGI Symbol;Acc:MGI:1918115]	718	821	859	1096	1143	722	1035	1023	1104
ENSMUSG00000009210	1724	0.575986	Prr29	11	proline rich 29 [Source:MGI Symbol;Acc:MGI:1922823]	0	0	0	0	0	0	0	0	0
ENSMUSG00000009214	1511	0.542687	Mymk	2	myomaker, myoblast fusion factor [Source:MGI Symbol;Acc:MGI:1913389]	0	0	0	0	0	0	0	0	0
ENSMUSG00000009216	2959	0.572153	Fam163b	2	family with sequence similarity 163, member B [Source:MGI Symbol;Acc:MGI:1926106]	0	0	0	0	0	0	0	0	0
ENSMUSG00000009246	6398	0.552048	Trpm5	7	transient receptor potential cation channel, subfamily M, member 5 [Source:MGI Symbol;Acc:MGI:1861718]	33	26	25	50	67	324	93	76	70
ENSMUSG00000009248	1623	0.594578	Ascl2	7	achaete-scute family bHLH transcription factor 2 [Source:MGI Symbol;Acc:MGI:96920]	0	0	0	0	0	0	0	0	0
ENSMUSG00000009281	2656	0.506777	Rarres2	6	retinoic acid receptor responder (tazarotene induced) 2 [Source:MGI Symbol;Acc:MGI:1918910]	0	0	0	0	0	0	0	0	0
ENSMUSG00000009291	3877	0.516379	Pttg1ip	10	pituitary tumor-transforming 1 interacting protein [Source:MGI Symbol;Acc:MGI:2652132]	375	295	276	285	292	562	232	215	272
ENSMUSG00000009292	12459	0.52131	Trpm2	10	transient receptor potential cation channel, subfamily M, member 2 [Source:MGI Symbol;Acc:MGI:1351901]	0	0	0	0	0	0	0	0	0
ENSMUSG00000009293	2431	0.534759	Ube2g2	10	ubiquitin-conjugating enzyme E2G 2 [Source:MGI Symbol;Acc:MGI:1343188]	142	117	154	175	121	112	112	129	174
ENSMUSG00000009350	3424	0.540304	Mpo	11	myeloperoxidase [Source:MGI Symbol;Acc:MGI:97137]	0	0	0	0	0	0	0	0	0
ENSMUSG00000009356	3135	0.53748	Lpo	11	lactoperoxidase [Source:MGI Symbol;Acc:MGI:1923363]	0	0	0	0	0	0	0	0	0
ENSMUSG00000009376	7679	0.446282	Met	6	met proto-oncogene [Source:MGI Symbol;Acc:MGI:96969]	218	46	77	27	13	134	38	39	35
ENSMUSG00000009378	4170	0.441727	Slc16a12	19	solute carrier family 16 (monocarboxylic acid transporters), member 12 [Source:MGI Symbol;Acc:MGI:2147716]	341	330	469	239	392	320	330	331	443
ENSMUSG00000009394	7031	0.50192	Syn2	6	synapsin II [Source:MGI Symbol;Acc:MGI:103020]	120	167	215	420	204	152	307	332	277
ENSMUSG00000009406	5381	0.474819	Elk1	X	ELK1, member of ETS oncogene family [Source:MGI Symbol;Acc:MGI:101833]	203	191	198	95	146	256	210	136	198
ENSMUSG00000009418	18814	0.512756	Nav1	1	neuron navigator 1 [Source:MGI Symbol;Acc:MGI:2183683]	1076	889	932	380	840	1550	781	889	683
ENSMUSG00000009470	11212	0.414199	Tnpo1	13	transportin 1 [Source:MGI Symbol;Acc:MGI:2681523]	1949	1503	1478	1159	1511	1667	1449	1252	1432
ENSMUSG00000009471	1861	0.589468	Myod1	7	myogenic differentiation 1 [Source:MGI Symbol;Acc:MGI:97275]	0	0	0	0	0	0	0	0	0
ENSMUSG00000009487	10349	0.579283	Otog	7	otogelin [Source:MGI Symbol;Acc:MGI:1202064]	17	2	0	0	28	26	18	6	34
ENSMUSG00000009535	7339	0.429214	Rnmt	18	RNA (guanine-7-) methyltransferase [Source:MGI Symbol;Acc:MGI:1915147]	436	295	514	289	266	301	203	414	279
ENSMUSG00000009545	4093	0.565111	Kcnq1	7	potassium voltage-gated channel, subfamily Q, member 1 [Source:MGI Symbol;Acc:MGI:108083]	8	19	24	3	33	18	21	39	88
ENSMUSG00000009549	1195	0.502929	Srp14	2	signal recognition particle 14 [Source:MGI Symbol;Acc:MGI:107169]	902	815	1022	922	1141	994	1240	1123	1230
ENSMUSG00000009551	1431	0.503843	6330409D20Rik	2	RIKEN cDNA 6330409D20 gene [Source:MGI Symbol;Acc:MGI:1917980]	0	0	0	0	0	0	0	0	0
ENSMUSG00000009555	4611	0.544784	Cdk9	2	cyclin-dependent kinase 9 (CDC2-related kinase) [Source:MGI Symbol;Acc:MGI:1328368]	394	340	408	363	313	509	350	366	408
ENSMUSG00000009563	3050	0.548852	Tor2a	2	torsin family 2, member A [Source:MGI Symbol;Acc:MGI:1353596]	128	115	94	66	106	133	119	156	135
ENSMUSG00000009566	3802	0.571015	Fpgs	2	folylpolyglutamyl synthetase [Source:MGI Symbol;Acc:MGI:95576]	70	108	140	66	80	110	84	72	97
ENSMUSG00000009569	8990	0.497553	Mrtfb	16	myocardin related transcription factor B [Source:MGI Symbol;Acc:MGI:3050795]	682	607	556	344	568	790	510	517	669
ENSMUSG00000009575	9006	0.43038	Cbx5	15	chromobox 5 [Source:MGI Symbol;Acc:MGI:109372]	3242	2234	2570	1586	2414	2528	2221	2415	2437
ENSMUSG00000009580	1376	0.411337	Odam	5	odontogenic, ameloblast asssociated [Source:MGI Symbol;Acc:MGI:1916842]	0	0	0	0	0	0	0	0	0
ENSMUSG00000009585	9454	0.506981	Apobec3	15	apolipoprotein B mRNA editing enzyme, catalytic polypeptide 3 [Source:MGI Symbol;Acc:MGI:1933111]	50	32	25	23	24	13	26	10	1
ENSMUSG00000009588	2392	0.5	St6galnac1	11	ST6 (alpha-N-acetyl-neuraminyl-2,3-beta-galactosyl-1,3)-N-acetylgalactosaminide alpha-2,6-sialyltransferase 1 [Source:MGI Symbol;Acc:MGI:1341826]	0	0	0	0	0	0	0	0	0
ENSMUSG00000009596	2245	0.442316	Taf7l	X	TATA-box binding protein associated factor 7 like [Source:MGI Symbol;Acc:MGI:1921719]	0	0	0	0	0	0	0	0	0
ENSMUSG00000009614	5432	0.563144	Sardh	2	sarcosine dehydrogenase [Source:MGI Symbol;Acc:MGI:2183102]	287	225	382	287	265	286	415	279	339
ENSMUSG00000009621	6915	0.554591	Vav2	2	vav 2 oncogene [Source:MGI Symbol;Acc:MGI:102718]	842	924	987	892	881	528	979	697	783
ENSMUSG00000009628	9622	0.386926	Tex15	8	testis expressed gene 15 [Source:MGI Symbol;Acc:MGI:1934816]	23	12	72	41	18	65	19	10	3
ENSMUSG00000009630	1469	0.542546	Ppp2cb	8	protein phosphatase 2 (formerly 2A), catalytic subunit, beta isoform [Source:MGI Symbol;Acc:MGI:1321161]	455	380	430	352	372	298	302	427	360
ENSMUSG00000009633	871	0.56372	G0s2	1	G0/G1 switch gene 2 [Source:MGI Symbol;Acc:MGI:1316737]	0	0	0	0	0	0	0	0	0
ENSMUSG00000009640	2636	0.558801	Dmap1	4	DNA methyltransferase 1-associated protein 1 [Source:MGI Symbol;Acc:MGI:1913483]	249	178	253	268	133	174	208	136	107
ENSMUSG00000009646	1182	0.541455	Pla2g12b	10	phospholipase A2, group XIIB [Source:MGI Symbol;Acc:MGI:1917086]	0	0	0	0	0	0	0	0	0
ENSMUSG00000009647	6936	0.450404	Mcu	10	mitochondrial calcium uniporter [Source:MGI Symbol;Acc:MGI:3026965]	148	213	280	317	219	327	159	192	178
ENSMUSG00000009654	2788	0.507891	Oit3	10	oncoprotein induced transcript 3 [Source:MGI Symbol;Acc:MGI:1201782]	0	0	0	0	0	0	0	0	0
ENSMUSG00000009670	3624	0.393212	Tex11	X	testis expressed gene 11 [Source:MGI Symbol;Acc:MGI:1933237]	0	0	0	0	0	0	0	0	0
ENSMUSG00000009681	8191	0.565132	Bcr	10	BCR activator of RhoGEF and GTPase [Source:MGI Symbol;Acc:MGI:88141]	1232	1275	1321	1054	948	1091	1075	1101	1175
ENSMUSG00000009687	4192	0.541031	Fxyd5	7	FXYD domain-containing ion transport regulator 5 [Source:MGI Symbol;Acc:MGI:1201785]	24	44	7	7	33	46	44	44	13
ENSMUSG00000009731	5287	0.537923	Kcnd1	X	potassium voltage-gated channel, Shal-related family, member 1 [Source:MGI Symbol;Acc:MGI:96671]	28	11	8	15	4	47	29	20	6
ENSMUSG00000009733	8063	0.473397	Tfcp2	15	transcription factor CP2 [Source:MGI Symbol;Acc:MGI:98509]	377	228	256	266	220	300	209	189	177
ENSMUSG00000009734	6985	0.446242	Pou6f2	13	POU domain, class 6, transcription factor 2 [Source:MGI Symbol;Acc:MGI:2443631]	337	32	29	7	51	30	34	38	55
ENSMUSG00000009739	6949	0.556051	Pou6f1	15	POU domain, class 6, transcription factor 1 [Source:MGI Symbol;Acc:MGI:102935]	75	82	93	27	21	164	25	36	23
ENSMUSG00000009741	4757	0.495691	Ubp1	9	upstream binding protein 1 [Source:MGI Symbol;Acc:MGI:104889]	653	529	550	334	538	695	479	532	519
ENSMUSG00000009772	3920	0.539541	Nuak2	1	NUAK family, SNF1-like kinase, 2 [Source:MGI Symbol;Acc:MGI:1921387]	487	217	390	210	234	248	410	257	318
ENSMUSG00000009828	11524	0.462079	Cilk1	9	ciliogenesis associated kinase 1 [Source:MGI Symbol;Acc:MGI:1934157]	347	251	291	206	264	335	236	254	374
ENSMUSG00000009863	2239	0.552479	Sdhb	4	succinate dehydrogenase complex, subunit B, iron sulfur (Ip) [Source:MGI Symbol;Acc:MGI:1914930]	760	819	839	872	763	480	823	689	723
ENSMUSG00000009876	788	0.568528	Cox4i2	2	cytochrome c oxidase subunit 4I2 [Source:MGI Symbol;Acc:MGI:2135755]	22	19	2	0	13	34	12	1	2
ENSMUSG00000009894	2651	0.524708	Snap47	11	synaptosomal-associated protein, 47 [Source:MGI Symbol;Acc:MGI:1915076]	544	656	826	880	551	555	507	653	726
ENSMUSG00000009900	2761	0.570445	Wnt3a	11	wingless-type MMTV integration site family, member 3A [Source:MGI Symbol;Acc:MGI:98956]	0	0	0	0	0	0	0	0	0
ENSMUSG00000009905	8147	0.438444	Kdsr	1	3-ketodihydrosphingosine reductase [Source:MGI Symbol;Acc:MGI:1918000]	307	186	267	196	319	252	257	306	205
ENSMUSG00000009907	8905	0.41078	Vps4b	1	vacuolar protein sorting 4B [Source:MGI Symbol;Acc:MGI:1100499]	415	343	430	298	313	457	339	367	397
ENSMUSG00000009927	2691	0.486065	Rps25	9	ribosomal protein S25 [Source:MGI Symbol;Acc:MGI:1922867]	646	675	796	606	914	840	866	864	703
ENSMUSG00000009941	2568	0.441199	Nxf2	X	nuclear RNA export factor 2 [Source:MGI Symbol;Acc:MGI:1933192]	0	0	0	0	0	0	0	0	0
ENSMUSG00000009995	5364	0.480239	Taz	X	tafazzin [Source:MGI Symbol;Acc:MGI:109626]	208	176	203	146	240	252	154	145	147
ENSMUSG00000010021	4068	0.592675	Kif19a	11	kinesin family member 19A [Source:MGI Symbol;Acc:MGI:2447024]	104	63	20	7	2	64	4	10	49
ENSMUSG00000010025	5619	0.48158	Aldh3a2	11	aldehyde dehydrogenase family 3, subfamily A2 [Source:MGI Symbol;Acc:MGI:1353452]	147	173	122	144	105	138	112	80	110
ENSMUSG00000010044	2129	0.565524	Zmynd10	9	zinc finger, MYND domain containing 10 [Source:MGI Symbol;Acc:MGI:2387863]	0	0	0	0	0	0	0	0	0
ENSMUSG00000010045	2194	0.603008	Tmem115	9	transmembrane protein 115 [Source:MGI Symbol;Acc:MGI:1930765]	222	122	137	180	143	90	132	162	156
ENSMUSG00000010047	3293	0.558457	Hyal2	9	hyaluronoglucosaminidase 2 [Source:MGI Symbol;Acc:MGI:1196334]	144	158	158	101	184	156	113	199	100
ENSMUSG00000010048	2637	0.580205	Ifrd2	9	interferon-related developmental regulator 2 [Source:MGI Symbol;Acc:MGI:1316708]	76	83	91	63	106	66	77	102	93
ENSMUSG00000010051	3777	0.527138	Hyal1	9	hyaluronoglucosaminidase 1 [Source:MGI Symbol;Acc:MGI:96298]	14	42	16	10	77	58	28	25	21
ENSMUSG00000010054	1785	0.545098	Tusc2	9	tumor suppressor 2, mitochondrial calcium regulator [Source:MGI Symbol;Acc:MGI:1931086]	192	239	171	285	158	82	159	128	129
ENSMUSG00000010057	2013	0.533035	Nprl2	9	NPR2 like, GATOR1 complex subunit [Source:MGI Symbol;Acc:MGI:1914482]	104	93	94	79	59	114	96	53	118
ENSMUSG00000010064	5277	0.563578	Slc38a3	9	solute carrier family 38, member 3 [Source:MGI Symbol;Acc:MGI:1923507]	270	250	311	147	519	527	578	502	801
ENSMUSG00000010066	7947	0.557821	Cacna2d2	9	calcium channel, voltage-dependent, alpha 2/delta subunit 2 [Source:MGI Symbol;Acc:MGI:1929813]	202	66	107	51	71	69	41	33	26
ENSMUSG00000010067	5845	0.508982	Rassf1	9	Ras association (RalGDS/AF-6) domain family member 1 [Source:MGI Symbol;Acc:MGI:1928386]	239	170	212	95	95	165	172	121	169
ENSMUSG00000010080	4067	0.575363	Epn3	11	epsin 3 [Source:MGI Symbol;Acc:MGI:1919139]	46	111	147	40	128	110	104	95	25
ENSMUSG00000010086	3923	0.568188	Rnf112	11	ring finger protein 112 [Source:MGI Symbol;Acc:MGI:106611]	0	0	0	0	0	0	0	0	0
ENSMUSG00000010095	3529	0.527628	Slc3a2	19	solute carrier family 3 (activators of dibasic and neutral amino acid transport), member 2 [Source:MGI Symbol;Acc:MGI:96955]	1337	1357	1795	1323	2300	1631	2459	2289	2005
ENSMUSG00000010097	4427	0.504857	Nxf1	19	nuclear RNA export factor 1 [Source:MGI Symbol;Acc:MGI:1858330]	855	710	850	725	759	739	715	652	764
ENSMUSG00000010110	5808	0.481921	Stx5a	19	syntaxin 5A [Source:MGI Symbol;Acc:MGI:1928483]	361	239	340	186	166	417	247	383	328
ENSMUSG00000010122	3383	0.50872	Slc47a1	11	solute carrier family 47, member 1 [Source:MGI Symbol;Acc:MGI:1914723]	0	0	0	0	0	0	0	0	0
ENSMUSG00000010136	1127	0.464951	Pifo	3	primary cilia formation [Source:MGI Symbol;Acc:MGI:1923670]	0	0	0	0	0	0	0	0	0
ENSMUSG00000010142	2836	0.503526	Tnfrsf13b	11	tumor necrosis factor receptor superfamily, member 13b [Source:MGI Symbol;Acc:MGI:1889411]	0	0	0	0	0	0	0	0	0
ENSMUSG00000010154	2510	0.605976	Spire2	8	spire type actin nucleation factor 2 [Source:MGI Symbol;Acc:MGI:2446256]	51	15	45	32	30	53	2	15	15
ENSMUSG00000010175	8390	0.460191	Prox1	1	prospero homeobox 1 [Source:MGI Symbol;Acc:MGI:97772]	5128	6437	7370	8778	7917	5396	9745	9099	8500
ENSMUSG00000010205	3470	0.584438	Raver1	9	ribonucleoprotein, PTB-binding 1 [Source:MGI Symbol;Acc:MGI:1919016]	0	0	0	0	0	0	0	0	0
ENSMUSG00000010277	8798	0.503637	2610507B11Rik	11	RIKEN cDNA 2610507B11 gene [Source:MGI Symbol;Acc:MGI:1919753]	2844	2382	2328	1947	1921	2161	2408	1940	2021
ENSMUSG00000010290	3458	0.427993	AI597479	1	expressed sequence AI597479 [Source:MGI Symbol;Acc:MGI:2138299]	284	153	129	149	186	221	196	212	208
ENSMUSG00000010307	1887	0.569157	Tmem86a	7	transmembrane protein 86A [Source:MGI Symbol;Acc:MGI:1915143]	48	28	45	30	36	50	2	51	18
ENSMUSG00000010311	2575	0.52	Optc	1	opticin [Source:MGI Symbol;Acc:MGI:2151113]	1202	1269	1417	1366	671	424	359	439	572
ENSMUSG00000010342	5014	0.475668	Tex14	11	testis expressed gene 14 [Source:MGI Symbol;Acc:MGI:1933227]	6	2	22	1	2	35	18	19	13
ENSMUSG00000010358	1727	0.54835	Ifi35	11	interferon-induced protein 35 [Source:MGI Symbol;Acc:MGI:1917360]	32	4	52	16	22	23	23	24	50
ENSMUSG00000010362	1575	0.568889	Rdm1	11	RAD52 motif 1 [Source:MGI Symbol;Acc:MGI:1913849]	39	55	57	14	32	53	36	39	44
ENSMUSG00000010376	1261	0.511499	Nedd8	14	neural precursor cell expressed, developmentally down-regulated gene 8 [Source:MGI Symbol;Acc:MGI:97301]	345	319	238	278	427	318	330	392	417
ENSMUSG00000010392	4289	0.462812	Gosr1	11	golgi SNAP receptor complex member 1 [Source:MGI Symbol;Acc:MGI:1858260]	296	187	166	218	203	217	158	186	191
ENSMUSG00000010406	1109	0.518485	Mrpl52	14	mitochondrial ribosomal protein L52 [Source:MGI Symbol;Acc:MGI:1916086]	556	583	604	472	444	463	484	602	430
ENSMUSG00000010435	979	0.47191	Spaca7	8	sperm acrosome associated 7 [Source:MGI Symbol;Acc:MGI:1925884]	0	0	0	0	0	0	0	0	0
ENSMUSG00000010453	6742	0.509196	Kansl3	1	KAT8 regulatory NSL complex subunit 3 [Source:MGI Symbol;Acc:MGI:1918055]	1196	906	897	741	904	846	769	825	604
ENSMUSG00000010461	9418	0.421215	Eya4	10	EYA transcriptional coactivator and phosphatase 4 [Source:MGI Symbol;Acc:MGI:1337104]	37	27	12	12	19	217	36	45	53
ENSMUSG00000010476	9227	0.495611	Ebf3	7	early B cell factor 3 [Source:MGI Symbol;Acc:MGI:894289]	779	129	204	79	150	958	58	105	76
ENSMUSG00000010492	2522	0.538065	Uckl1os	2	uridine-cytidine kinase 1-like 1, opposite strand [Source:MGI Symbol;Acc:MGI:3801877]	0	0	0	0	0	0	0	0	0
ENSMUSG00000010505	7191	0.481018	Myt1	2	myelin transcription factor 1 [Source:MGI Symbol;Acc:MGI:1100535]	566	148	256	112	115	143	75	98	47
ENSMUSG00000010517	5093	0.452189	Faf1	4	Fas-associated factor 1 [Source:MGI Symbol;Acc:MGI:109419]	1001	959	1172	1390	554	638	771	765	634
ENSMUSG00000010529	1215	0.575309	Gm266	12	predicted gene 266 [Source:MGI Symbol;Acc:MGI:2685112]	44	38	45	41	52	3	53	51	54
ENSMUSG00000010538	1112	0.517086	Tsacc	3	TSSK6 activating co-chaperone [Source:MGI Symbol;Acc:MGI:1924177]	0	0	0	0	0	0	0	0	0
ENSMUSG00000010554	13817	0.445104	Mettl16	11	methyltransferase like 16 [Source:MGI Symbol;Acc:MGI:1914743]	483	401	367	329	337	356	451	383	217
ENSMUSG00000010592	3820	0.372513	Dazl	17	deleted in azoospermia-like [Source:MGI Symbol;Acc:MGI:1342328]	0	0	0	0	0	0	0	0	0
ENSMUSG00000010601	3029	0.48795	Apol7a	15	apolipoprotein L 7a [Source:MGI Symbol;Acc:MGI:1923011]	0	0	0	0	0	0	0	0	0
ENSMUSG00000010607	777	0.593308	Pigyl	9	phosphatidylinositol glycan anchor biosynthesis, class Y-like [Source:MGI Symbol;Acc:MGI:1913518]	72	87	57	53	69	25	36	17	25
ENSMUSG00000010608	17376	0.380064	Rbm25	12	RNA binding motif protein 25 [Source:MGI Symbol;Acc:MGI:1914289]	2612	2039	2482	1735	2573	2945	2416	2259	2508
ENSMUSG00000010609	4332	0.539705	Psen2	1	presenilin 2 [Source:MGI Symbol;Acc:MGI:109284]	68	77	63	84	74	119	106	102	123
ENSMUSG00000010651	1962	0.585627	Acaa1b	9	acetyl-Coenzyme A acyltransferase 1B [Source:MGI Symbol;Acc:MGI:3605455]	0	0	0	0	0	0	0	0	0
ENSMUSG00000010660	3093	0.57226	Plcd1	9	phospholipase C, delta 1 [Source:MGI Symbol;Acc:MGI:97614]	96	67	53	16	32	87	0	35	16
ENSMUSG00000010663	4812	0.524314	Fads1	19	fatty acid desaturase 1 [Source:MGI Symbol;Acc:MGI:1923517]	605	393	447	219	750	603	583	649	630
ENSMUSG00000010721	5850	0.433675	Lmbr1	5	limb region 1 [Source:MGI Symbol;Acc:MGI:1861746]	72	70	110	50	58	119	53	87	105
ENSMUSG00000010751	4217	0.484942	Tnfrsf22	7	tumor necrosis factor receptor superfamily, member 22 [Source:MGI Symbol;Acc:MGI:1930270]	137	142	213	291	148	73	80	116	112
ENSMUSG00000010755	6583	0.527723	Cars	7	cysteinyl-tRNA synthetase [Source:MGI Symbol;Acc:MGI:1351477]	751	843	890	1041	1280	1108	1863	1599	1440
ENSMUSG00000010760	1121	0.5843	Phlda2	7	pleckstrin homology like domain, family A, member 2 [Source:MGI Symbol;Acc:MGI:1202307]	0	0	0	0	0	0	0	0	0
ENSMUSG00000010796	2829	0.373277	Asz1	6	ankyrin repeat, SAM and basic leucine zipper domain containing 1 [Source:MGI Symbol;Acc:MGI:1921318]	0	0	0	0	0	0	0	0	0
ENSMUSG00000010797	2255	0.521064	Wnt2	6	wingless-type MMTV integration site family, member 2 [Source:MGI Symbol;Acc:MGI:98954]	0	0	0	0	0	0	0	0	0
ENSMUSG00000010803	7326	0.375512	Gabra1	11	gamma-aminobutyric acid (GABA) A receptor, subunit alpha 1 [Source:MGI Symbol;Acc:MGI:95613]	0	0	0	0	0	0	0	0	0
ENSMUSG00000010825	6773	0.578769	Grid2ip	5	glutamate receptor, ionotropic, delta 2 (Grid2) interacting protein 1 [Source:MGI Symbol;Acc:MGI:2176213]	61	74	20	44	29	9	17	41	65
ENSMUSG00000010830	1411	0.51382	Kdelr3	15	KDEL (Lys-Asp-Glu-Leu) endoplasmic reticulum protein retention receptor 3 [Source:MGI Symbol;Acc:MGI:2145953]	17	0	10	2	23	112	5	15	4
ENSMUSG00000010841	798	0.449875	Cfap97d1	11	CFAP97 domain containing 1 [Source:MGI Symbol;Acc:MGI:1922687]	0	0	0	0	0	0	0	0	0
ENSMUSG00000010911	1000	0.484	Apip	2	APAF1 interacting protein [Source:MGI Symbol;Acc:MGI:1926788]	73	51	68	65	57	85	47	68	20
ENSMUSG00000010914	3930	0.428753	Pdhx	2	pyruvate dehydrogenase complex, component X [Source:MGI Symbol;Acc:MGI:1351627]	279	225	237	225	239	310	207	244	218
ENSMUSG00000010936	6960	0.550431	Vac14	8	Vac14 homolog (S. cerevisiae) [Source:MGI Symbol;Acc:MGI:2157980]	415	358	503	458	286	327	374	400	480
ENSMUSG00000011008	3288	0.484489	Mcoln2	3	mucolipin 2 [Source:MGI Symbol;Acc:MGI:1915529]	0	0	0	0	0	0	0	0	0
ENSMUSG00000011034	4104	0.47807	Slc5a1	5	solute carrier family 5 (sodium/glucose cotransporter), member 1 [Source:MGI Symbol;Acc:MGI:107678]	0	0	0	0	0	0	0	0	0
ENSMUSG00000011096	3072	0.607096	Akt1s1	7	AKT1 substrate 1 (proline-rich) [Source:MGI Symbol;Acc:MGI:1914855]	340	437	439	300	294	434	350	347	384
ENSMUSG00000011114	3901	0.467316	Tbrg1	9	transforming growth factor beta regulated gene 1 [Source:MGI Symbol;Acc:MGI:1100877]	413	401	505	332	417	367	295	352	389
ENSMUSG00000011118	3434	0.455154	Panx3	9	pannexin 3 [Source:MGI Symbol;Acc:MGI:1918881]	0	0	0	0	0	0	0	0	0
ENSMUSG00000011148	2090	0.55933	Adssl1	12	adenylosuccinate synthetase like 1 [Source:MGI Symbol;Acc:MGI:87947]	23	11	14	11	1	37	5	21	2
ENSMUSG00000011154	3188	0.457654	Cfap161	7	cilia and flagella associated protein 161 [Source:MGI Symbol;Acc:MGI:1922806]	0	0	0	0	0	0	0	0	0
ENSMUSG00000011158	7788	0.525937	Brf1	12	BRF1, RNA polymerase III transcription initiation factor 90 kDa subunit [Source:MGI Symbol;Acc:MGI:1919558]	606	590	673	656	640	686	564	644	662
ENSMUSG00000011171	4463	0.488461	Vipr2	12	vasoactive intestinal peptide receptor 2 [Source:MGI Symbol;Acc:MGI:107166]	72	27	27	2	33	94	55	20	80
ENSMUSG00000011179	3405	0.511601	Odc1	12	ornithine decarboxylase, structural 1 [Source:MGI Symbol;Acc:MGI:97402]	1746	1713	2183	1998	1101	845	1030	1227	1120
ENSMUSG00000011254	3015	0.47728	Thg1l	11	tRNA-histidine guanylyltransferase 1-like (S. cerevisiae) [Source:MGI Symbol;Acc:MGI:1913878]	93	90	98	88	62	51	142	74	45
ENSMUSG00000011256	7115	0.524947	Adam19	11	a disintegrin and metallopeptidase domain 19 (meltrin beta) [Source:MGI Symbol;Acc:MGI:105377]	321	228	173	89	122	724	97	97	99
ENSMUSG00000011257	4027	0.522473	Pabpc4	4	poly(A) binding protein, cytoplasmic 4 [Source:MGI Symbol;Acc:MGI:2385206]	952	870	709	743	709	652	643	635	674
ENSMUSG00000011263	4016	0.619522	Exoc3l2	7	exocyst complex component 3-like 2 [Source:MGI Symbol;Acc:MGI:1921713]	23	104	89	22	48	91	42	102	47
ENSMUSG00000011267	2037	0.589593	Zfp296	7	zinc finger protein 296 [Source:MGI Symbol;Acc:MGI:1926956]	14	19	10	10	4	17	1	0	21
ENSMUSG00000011305	2087	0.589842	Plin5	17	perilipin 5 [Source:MGI Symbol;Acc:MGI:1914218]	0	0	0	0	0	0	0	0	0
ENSMUSG00000011306	6109	0.498445	Sugp1	8	SURP and G patch domain containing 1 [Source:MGI Symbol;Acc:MGI:1917866]	339	199	288	351	269	360	262	348	331
ENSMUSG00000011349	1619	0.558369	Dmrtc2	7	doublesex and mab-3 related transcription factor like family C2 [Source:MGI Symbol;Acc:MGI:1918491]	0	0	0	0	0	0	0	0	0
ENSMUSG00000011350	2087	0.496885	Gm5893	7	predicted gene 5893 [Source:MGI Symbol;Acc:MGI:3645761]	0	0	0	0	0	0	0	0	0
ENSMUSG00000011382	7408	0.469627	Dhdh	7	dihydrodiol dehydrogenase (dimeric) [Source:MGI Symbol;Acc:MGI:1919005]	71	94	100	24	79	97	67	85	113
ENSMUSG00000011427	3658	0.47895	Zfp790	7	zinc finger protein 790 [Source:MGI Symbol;Acc:MGI:1923431]	243	217	172	179	80	157	182	141	130
ENSMUSG00000011463	3284	0.398599	Cpb1	3	carboxypeptidase B1 (tissue) [Source:MGI Symbol;Acc:MGI:1923953]	0	0	0	0	0	0	0	0	0
ENSMUSG00000011486	1331	0.549962	Slc25a41	17	solute carrier family 25, member 41 [Source:MGI Symbol;Acc:MGI:2144215]	0	0	0	0	0	0	0	0	0
ENSMUSG00000011589	2493	0.583634	Fsd1	17	fibronectin type 3 and SPRY domain-containing protein [Source:MGI Symbol;Acc:MGI:1934858]	106	140	130	126	106	103	93	128	92
ENSMUSG00000011632	843	0.557533	Pinlyp	7	phospholipase A2 inhibitor and LY6/PLAUR domain containing [Source:MGI Symbol;Acc:MGI:3615324]	0	0	0	0	0	0	0	0	0
ENSMUSG00000011658	5003	0.565461	Fuz	7	fuzzy planar cell polarity protein [Source:MGI Symbol;Acc:MGI:1917550]	159	117	61	79	137	123	217	199	149
ENSMUSG00000011751	9563	0.631601	Sptbn4	7	spectrin beta, non-erythrocytic 4 [Source:MGI Symbol;Acc:MGI:1890574]	110	100	47	39	46	72	44	20	22
ENSMUSG00000011752	1982	0.519677	Pgam1	19	phosphoglycerate mutase 1 [Source:MGI Symbol;Acc:MGI:97552]	820	706	762	401	1140	963	919	1082	967
ENSMUSG00000011831	8060	0.427792	Evi5	5	ecotropic viral integration site 5 [Source:MGI Symbol;Acc:MGI:104736]	925	939	936	768	865	986	882	857	939
ENSMUSG00000011832	8524	0.554904	Evi5l	8	ecotropic viral integration site 5 like [Source:MGI Symbol;Acc:MGI:2442167]	285	280	245	196	218	466	352	339	417
ENSMUSG00000011837	1769	0.583946	Snapc2	8	small nuclear RNA activating complex, polypeptide 2 [Source:MGI Symbol;Acc:MGI:1914861]	104	49	139	148	67	97	114	137	121
ENSMUSG00000011877	4838	0.583712	Git1	11	GIT ArfGAP 1 [Source:MGI Symbol;Acc:MGI:1927140]	1007	868	798	553	683	827	537	615	680
ENSMUSG00000011884	1762	0.54143	Gltp	5	glycolipid transfer protein [Source:MGI Symbol;Acc:MGI:1929253]	104	78	70	57	90	131	116	138	203
ENSMUSG00000011958	3455	0.443705	Bnip2	9	BCL2/adenovirus E1B interacting protein 2 [Source:MGI Symbol;Acc:MGI:109327]	524	343	369	217	357	514	345	392	323
ENSMUSG00000011960	9157	0.437589	Ccnt1	15	cyclin T1 [Source:MGI Symbol;Acc:MGI:1328363]	661	502	417	437	395	501	454	372	571
ENSMUSG00000012017	3839	0.654077	Scarf2	16	scavenger receptor class F, member 2 [Source:MGI Symbol;Acc:MGI:1858430]	173	225	157	151	146	615	84	187	135
ENSMUSG00000012042	2379	0.483817	4930579F01Rik	3	RIKEN cDNA 4930579F01 gene [Source:MGI Symbol;Acc:MGI:1914991]	0	0	0	0	0	0	0	0	0
ENSMUSG00000012076	3455	0.451809	Brms1l	12	breast cancer metastasis-suppressor 1-like [Source:MGI Symbol;Acc:MGI:1196337]	217	261	304	262	288	345	217	270	209
ENSMUSG00000012114	11642	0.490981	Med15	16	mediator complex subunit 15 [Source:MGI Symbol;Acc:MGI:2137379]	719	639	698	734	472	752	591	492	549
ENSMUSG00000012117	3784	0.520613	Dhdds	4	dehydrodolichyl diphosphate synthase [Source:MGI Symbol;Acc:MGI:1914672]	220	201	258	156	270	345	234	277	188
ENSMUSG00000012123	7801	0.566594	Crybg2	4	crystallin beta-gamma domain containing 2 [Source:MGI Symbol;Acc:MGI:1334463]	0	0	0	0	0	0	0	0	0
ENSMUSG00000012126	4742	0.569169	Ubxn11	4	UBX domain protein 11 [Source:MGI Symbol;Acc:MGI:1914836]	49	104	44	44	92	78	17	81	36
ENSMUSG00000012187	1558	0.493582	Mogat1	1	monoacylglycerol O-acyltransferase 1 [Source:MGI Symbol;Acc:MGI:1915643]	0	0	0	0	0	0	0	0	0
ENSMUSG00000012211	1270	0.596063	Tex22	12	testis expressed gene 22 [Source:MGI Symbol;Acc:MGI:1922921]	0	0	0	0	0	0	0	0	0
ENSMUSG00000012282	1746	0.553837	Wnt8a	18	wingless-type MMTV integration site family, member 8A [Source:MGI Symbol;Acc:MGI:107924]	0	0	0	0	0	0	0	0	0
ENSMUSG00000012296	4701	0.576899	Tjap1	17	tight junction associated protein 1 [Source:MGI Symbol;Acc:MGI:1921344]	446	378	349	264	298	445	387	325	339
ENSMUSG00000012350	5576	0.434362	Ehf	2	ets homologous factor [Source:MGI Symbol;Acc:MGI:1270840]	0	0	0	0	0	0	0	0	0
ENSMUSG00000012396	2242	0.460303	Nanog	6	Nanog homeobox [Source:MGI Symbol;Acc:MGI:1919200]	0	0	0	0	0	0	0	0	0
ENSMUSG00000012405	2473	0.468662	Rpl15	14	ribosomal protein L15 [Source:MGI Symbol;Acc:MGI:1913730]	1457	1199	1147	1045	1107	1122	1117	1164	1075
ENSMUSG00000012422	10807	0.394744	Tmem167	13	transmembrane protein 167 [Source:MGI Symbol;Acc:MGI:1913324]	463	390	413	398	322	430	319	414	321
ENSMUSG00000012428	3155	0.447227	Steap4	5	STEAP family member 4 [Source:MGI Symbol;Acc:MGI:1923560]	0	0	0	0	0	0	0	0	0
ENSMUSG00000012429	4503	0.401288	Mplkip	13	M-phase specific PLK1 intereacting protein [Source:MGI Symbol;Acc:MGI:1913558]	220	122	213	152	100	242	175	193	159
ENSMUSG00000012443	7461	0.41804	Kif11	19	kinesin family member 11 [Source:MGI Symbol;Acc:MGI:1098231]	757	549	606	111	477	501	353	457	367
ENSMUSG00000012483	1136	0.350352	Rpa3	6	replication protein A3 [Source:MGI Symbol;Acc:MGI:1915490]	41	35	35	33	36	35	24	41	73
ENSMUSG00000012519	2303	0.476769	Mlkl	8	mixed lineage kinase domain-like [Source:MGI Symbol;Acc:MGI:1921818]	0	0	0	0	0	0	0	0	0
ENSMUSG00000012520	3645	0.519616	Phox2b	5	paired-like homeobox 2b [Source:MGI Symbol;Acc:MGI:1100882]	0	0	0	0	0	0	0	0	0
ENSMUSG00000012535	13100	0.407481	Tnpo3	6	transportin 3 [Source:MGI Symbol;Acc:MGI:1196412]	1120	977	902	952	961	842	844	931	687
ENSMUSG00000012609	15875	0.472756	Ttll5	12	tubulin tyrosine ligase-like family, member 5 [Source:MGI Symbol;Acc:MGI:2443657]	412	363	445	195	384	505	437	458	428
ENSMUSG00000012640	5119	0.419027	Zfp715	7	zinc finger protein 715 [Source:MGI Symbol;Acc:MGI:1917180]	128	123	126	125	97	122	141	183	111
ENSMUSG00000012705	1579	0.49715	Retn	8	resistin [Source:MGI Symbol;Acc:MGI:1888506]	0	0	0	0	0	0	0	0	0
ENSMUSG00000012777	1749	0.608348	Acp4	7	acid phosphatase 4 [Source:MGI Symbol;Acc:MGI:3644563]	0	0	0	0	0	0	0	0	0
ENSMUSG00000012819	16939	0.553811	Cdh23	10	cadherin 23 (otocadherin) [Source:MGI Symbol;Acc:MGI:1890219]	66	22	50	14	33	91	64	78	92
ENSMUSG00000012848	1734	0.512111	Rps5	7	ribosomal protein S5 [Source:MGI Symbol;Acc:MGI:1097682]	1871	1622	1699	1402	2108	1846	1649	1919	1740
ENSMUSG00000012889	3549	0.580445	Podnl1	8	podocan-like 1 [Source:MGI Symbol;Acc:MGI:2685352]	1	3	0	12	10	14	0	18	0
ENSMUSG00000013033	8587	0.591126	Adgrl1	8	adhesion G protein-coupled receptor L1 [Source:MGI Symbol;Acc:MGI:1929461]	1740	1239	1638	869	1311	1953	1466	1601	1405
ENSMUSG00000013076	10064	0.513116	Amotl1	9	angiomotin-like 1 [Source:MGI Symbol;Acc:MGI:1922973]	1513	1249	1275	863	1143	2250	1138	1338	1450
ENSMUSG00000013083	616	0.517857	2200002J24Rik	7	RIKEN cDNA 2200002J24 gene [Source:MGI Symbol;Acc:MGI:1916397]	0	0	0	0	0	0	0	0	0
ENSMUSG00000013089	4103	0.516695	Etv5	16	ets variant 5 [Source:MGI Symbol;Acc:MGI:1096867]	880	919	1049	892	728	632	835	718	750
ENSMUSG00000013091	871	0.552239	Tmem190	7	transmembrane protein 190 [Source:MGI Symbol;Acc:MGI:1925302]	0	0	0	0	0	0	0	0	0
ENSMUSG00000013150	4608	0.525608	Gfod2	8	glucose-fructose oxidoreductase domain containing 2 [Source:MGI Symbol;Acc:MGI:1917825]	185	166	137	116	114	78	125	93	166
ENSMUSG00000013155	3659	0.545778	Enkd1	8	enkurin domain containing 1 [Source:MGI Symbol;Acc:MGI:2142593]	101	65	50	51	74	78	48	71	91
ENSMUSG00000013158	1487	0.589778	4933405L10Rik	8	RIKEN cDNA 4933405L10 gene [Source:MGI Symbol;Acc:MGI:1918296]	0	0	0	0	0	0	0	0	0
ENSMUSG00000013160	1793	0.5343	Atp6v0d1	8	ATPase, H+ transporting, lysosomal V0 subunit D1 [Source:MGI Symbol;Acc:MGI:1201778]	486	512	417	306	379	418	390	414	305
ENSMUSG00000013236	14990	0.587859	Ptprs	17	protein tyrosine phosphatase, receptor type, S [Source:MGI Symbol;Acc:MGI:97815]	8137	5612	5530	3392	4253	6364	3665	4083	4150
ENSMUSG00000013275	4912	0.538274	Slc41a1	1	solute carrier family 41, member 1 [Source:MGI Symbol;Acc:MGI:2444823]	177	184	197	123	132	191	153	147	147
ENSMUSG00000013338	6896	0.56859	Fer1l4	2	fer-1-like 4 (C. elegans) [Source:MGI Symbol;Acc:MGI:1921812]	0	0	0	0	0	0	0	0	0
ENSMUSG00000013353	5633	0.492633	4931406B18Rik	7	RIKEN cDNA 4931406B18 gene [Source:MGI Symbol;Acc:MGI:1921304]	0	0	0	0	0	0	0	0	0
ENSMUSG00000013367	2622	0.602212	Iglon5	7	IgLON family member 5 [Source:MGI Symbol;Acc:MGI:2686277]	128	106	96	59	48	85	11	37	65
ENSMUSG00000013415	9682	0.503822	Igf2bp1	11	insulin-like growth factor 2 mRNA binding protein 1 [Source:MGI Symbol;Acc:MGI:1890357]	2722	2191	2316	1557	1636	1385	1717	1426	1390
ENSMUSG00000013418	1722	0.504065	B4galnt2	11	beta-1,4-N-acetyl-galactosaminyl transferase 2 [Source:MGI Symbol;Acc:MGI:1342058]	0	0	0	0	0	0	0	0	0
ENSMUSG00000013419	7063	0.584879	Zfp651	9	zinc finger protein 651 [Source:MGI Symbol;Acc:MGI:2670992]	304	379	434	271	316	398	278	288	315
ENSMUSG00000013465	3432	0.55303	Nelfb	2	negative elongation factor complex member B [Source:MGI Symbol;Acc:MGI:1931035]	485	428	421	294	357	338	450	421	363
ENSMUSG00000013483	4605	0.565689	Card14	11	caspase recruitment domain family, member 14 [Source:MGI Symbol;Acc:MGI:2386258]	6	13	4	37	13	24	19	17	1
ENSMUSG00000013495	5928	0.483806	Tmem175	5	transmembrane protein 175 [Source:MGI Symbol;Acc:MGI:1919642]	103	127	156	144	151	119	132	131	105
ENSMUSG00000013523	3775	0.501192	Bcas1	2	breast carcinoma amplified sequence 1 [Source:MGI Symbol;Acc:MGI:1924210]	0	0	0	0	0	0	0	0	0
ENSMUSG00000013539	7910	0.499494	Tango2	16	transport and golgi organization 2 [Source:MGI Symbol;Acc:MGI:101825]	66	76	56	43	42	116	27	56	87
ENSMUSG00000013562	1373	0.513474	4833413E03Rik	17	RIKEN cDNA 4833413E03 gene [Source:MGI Symbol;Acc:MGI:1925354]	0	0	0	0	0	0	0	0	0
ENSMUSG00000013584	2264	0.505742	Aldh1a2	9	aldehyde dehydrogenase family 1, subfamily A2 [Source:MGI Symbol;Acc:MGI:107928]	11	27	12	1	0	333	2	0	30
ENSMUSG00000013593	2313	0.538694	Ndufs2	1	NADH:ubiquinone oxidoreductase core subunit S2 [Source:MGI Symbol;Acc:MGI:2385112]	1117	1120	1202	755	965	1292	1320	1122	1238
ENSMUSG00000013611	2935	0.474957	Snx31	15	sorting nexin 31 [Source:MGI Symbol;Acc:MGI:1913946]	0	0	0	0	0	0	0	0	0
ENSMUSG00000013622	2082	0.520173	Atraid	5	all-trans retinoic acid induced differentiation factor [Source:MGI Symbol;Acc:MGI:1918918]	114	134	125	98	196	99	119	115	82
ENSMUSG00000013629	8183	0.571917	Cad	5	carbamoyl-phosphate synthetase 2, aspartate transcarbamylase, and dihydroorotase [Source:MGI Symbol;Acc:MGI:1916969]	1190	1182	1194	797	874	836	887	882	825
ENSMUSG00000013643	1284	0.503115	Lypd8	11	LY6/PLAUR domain containing 8 [Source:MGI Symbol;Acc:MGI:1917413]	0	0	0	0	0	0	0	0	0
ENSMUSG00000013646	6352	0.49937	Sh3bp5l	11	SH3 binding domain protein 5 like [Source:MGI Symbol;Acc:MGI:1933124]	252	232	228	239	193	216	198	236	143
ENSMUSG00000013653	926	0.480562	1810065E05Rik	11	RIKEN cDNA 1810065E05 gene [Source:MGI Symbol;Acc:MGI:1917114]	0	0	0	0	0	0	0	0	0
ENSMUSG00000013662	5995	0.402002	Atad1	19	ATPase family, AAA domain containing 1 [Source:MGI Symbol;Acc:MGI:1915229]	600	477	488	297	369	236	342	371	420
ENSMUSG00000013663	11507	0.402711	Pten	19	phosphatase and tensin homolog [Source:MGI Symbol;Acc:MGI:109583]	1530	1187	1265	990	979	1041	914	917	1042
ENSMUSG00000013668	1826	0.480285	4933402N03Rik	7	RIKEN cDNA 4933402N03 gene [Source:MGI Symbol;Acc:MGI:1914681]	0	0	0	0	0	0	0	0	0
ENSMUSG00000013698	3861	0.507641	Pea15a	1	phosphoprotein enriched in astrocytes 15A [Source:MGI Symbol;Acc:MGI:104799]	2278	1974	2208	1560	2221	1914	2091	1967	2225
ENSMUSG00000013701	1786	0.466405	Timm23	14	translocase of inner mitochondrial membrane 23 [Source:MGI Symbol;Acc:MGI:1858317]	233	250	309	245	201	247	290	302	199
ENSMUSG00000013707	1122	0.572193	Tnfaip8l2	3	tumor necrosis factor, alpha-induced protein 8-like 2 [Source:MGI Symbol;Acc:MGI:1917019]	21	0	0	8	14	14	0	13	0
ENSMUSG00000013736	4413	0.41831	Trnt1	6	tRNA nucleotidyl transferase, CCA-adding, 1 [Source:MGI Symbol;Acc:MGI:1917297]	335	185	311	201	178	207	168	228	195
ENSMUSG00000013766	1273	0.549882	Ly6g6e	17	lymphocyte antigen 6 complex, locus G6E [Source:MGI Symbol;Acc:MGI:1917524]	0	0	0	0	0	0	0	0	0
ENSMUSG00000013787	5489	0.603389	Ehmt2	17	euchromatic histone lysine N-methyltransferase 2 [Source:MGI Symbol;Acc:MGI:2148922]	1372	1125	1300	885	968	1351	1071	1269	1399
ENSMUSG00000013822	1702	0.576381	Elof1	9	ELF1 homolog, elongation factor 1 [Source:MGI Symbol;Acc:MGI:1913376]	145	176	233	152	179	247	179	212	171
ENSMUSG00000013833	4663	0.583959	Med16	10	mediator complex subunit 16 [Source:MGI Symbol;Acc:MGI:2158394]	482	291	368	297	364	383	297	388	483
ENSMUSG00000013846	6851	0.523135	St3gal1	15	ST3 beta-galactoside alpha-2,3-sialyltransferase 1 [Source:MGI Symbol;Acc:MGI:98304]	188	244	317	146	163	449	183	154	107
ENSMUSG00000013858	4663	0.631353	Tmem259	10	transmembrane protein 259 [Source:MGI Symbol;Acc:MGI:2177957]	562	509	677	474	534	755	604	552	442
ENSMUSG00000013878	6237	0.431457	Rnf170	8	ring finger protein 170 [Source:MGI Symbol;Acc:MGI:1924983]	98	48	88	20	25	126	40	78	75
ENSMUSG00000013921	3935	0.552732	Clip3	7	CAP-GLY domain containing linker protein 3 [Source:MGI Symbol;Acc:MGI:1923936]	1694	1241	1360	1092	1852	1757	1869	1736	1610
ENSMUSG00000013928	2432	0.538651	1700020L13Rik	7	RIKEN cDNA 1700020L13 gene [Source:MGI Symbol;Acc:MGI:1922879]	0	0	0	0	0	0	0	0	0
ENSMUSG00000013936	1950	0.52359	Myl2	5	myosin, light polypeptide 2, regulatory, cardiac, slow [Source:MGI Symbol;Acc:MGI:97272]	0	0	0	0	0	0	0	0	0
ENSMUSG00000013973	5861	0.486095	Dedd	1	death effector domain-containing [Source:MGI Symbol;Acc:MGI:1333874]	212	219	225	214	136	173	146	156	128
ENSMUSG00000013974	1494	0.487952	Mcemp1	8	mast cell expressed membrane protein 1 [Source:MGI Symbol;Acc:MGI:1916439]	0	0	0	0	0	0	0	0	0
ENSMUSG00000013997	4932	0.492092	Nit1	1	nitrilase 1 [Source:MGI Symbol;Acc:MGI:1350916]	208	150	201	119	132	145	162	204	134
ENSMUSG00000014030	8853	0.519937	Pax5	4	paired box 5 [Source:MGI Symbol;Acc:MGI:97489]	0	0	0	0	0	0	0	0	0
ENSMUSG00000014039	11349	0.480571	Prdm15	16	PR domain containing 15 [Source:MGI Symbol;Acc:MGI:1930121]	327	308	319	209	249	223	222	223	262
ENSMUSG00000014074	4462	0.443299	Rnf168	16	ring finger protein 168 [Source:MGI Symbol;Acc:MGI:1917488]	438	416	414	273	202	300	277	299	294
ENSMUSG00000014075	2385	0.425577	Dynlt2b	16	dynein light chain Tctex-type 2B [Source:MGI Symbol;Acc:MGI:1913311]	21	19	30	11	35	40	26	30	61
ENSMUSG00000014077	3499	0.45413	Chp1	2	calcineurin-like EF hand protein 1 [Source:MGI Symbol;Acc:MGI:1927185]	232	158	174	74	166	243	154	223	102
ENSMUSG00000014104	1208	0.389073	Sval2	6	seminal vesicle antigen-like 2 [Source:MGI Symbol;Acc:MGI:1934254]	0	0	0	0	0	0	0	0	0
ENSMUSG00000014158	4076	0.582434	Trpv4	5	transient receptor potential cation channel, subfamily V, member 4 [Source:MGI Symbol;Acc:MGI:1926945]	14	6	15	8	10	41	0	2	0
ENSMUSG00000014164	7322	0.51994	Klhl3	13	kelch-like 3 [Source:MGI Symbol;Acc:MGI:2445185]	163	164	155	66	201	241	100	191	120
ENSMUSG00000014177	2235	0.450112	Tvp23b	11	trans-golgi network vesicle protein 23B [Source:MGI Symbol;Acc:MGI:1914760]	140	102	97	134	53	124	127	84	79
ENSMUSG00000014195	8726	0.483727	Dnajc7	11	DnaJ heat shock protein family (Hsp40) member C7 [Source:MGI Symbol;Acc:MGI:1928373]	1231	1250	1280	934	1235	1171	1099	1363	1028
ENSMUSG00000014198	3101	0.569494	Zfp385c	11	zinc finger protein 385C [Source:MGI Symbol;Acc:MGI:3608347]	8	7	26	2	14	30	2	34	12
ENSMUSG00000014226	2390	0.396234	Cacybp	1	calcyclin binding protein [Source:MGI Symbol;Acc:MGI:1270839]	945	906	952	948	769	722	759	790	685
ENSMUSG00000014232	2279	0.478719	Cluap1	16	clusterin associated protein 1 [Source:MGI Symbol;Acc:MGI:1924029]	192	184	217	99	191	190	225	133	176
ENSMUSG00000014243	732	0.530055	Zswim7	11	zinc finger SWIM-type containing 7 [Source:MGI Symbol;Acc:MGI:1916997]	30	43	20	27	37	36	38	32	21
ENSMUSG00000014245	2268	0.490741	Pigl	11	phosphatidylinositol glycan anchor biosynthesis, class L [Source:MGI Symbol;Acc:MGI:2681271]	122	140	175	74	132	140	203	158	127
ENSMUSG00000014294	572	0.517483	Ndufa2	18	NADH:ubiquinone oxidoreductase subunit A2 [Source:MGI Symbol;Acc:MGI:1343103]	333	267	207	268	314	300	289	306	317
ENSMUSG00000014301	2435	0.530595	Pam16	16	presequence translocase-asssociated motor 16 homolog (S. cerevisiae) [Source:MGI Symbol;Acc:MGI:1913699]	131	87	114	140	114	104	117	98	196
ENSMUSG00000014303	4373	0.58724	Glis2	16	GLIS family zinc finger 2 [Source:MGI Symbol;Acc:MGI:1932535]	479	295	468	257	327	578	302	334	317
ENSMUSG00000014313	3567	0.469582	Cox6c	15	cytochrome c oxidase subunit 6C [Source:MGI Symbol;Acc:MGI:104614]	1128	749	1004	843	1406	1021	1275	1226	1102
ENSMUSG00000014329	7441	0.481521	Bicc1	10	BicC family RNA binding protein 1 [Source:MGI Symbol;Acc:MGI:1933388]	179	120	253	74	177	739	90	116	140
ENSMUSG00000014349	3997	0.51939	Ube2z	11	ubiquitin-conjugating enzyme E2Z [Source:MGI Symbol;Acc:MGI:1343160]	555	427	472	390	465	517	537	421	435
ENSMUSG00000014351	687	0.528384	Gip	11	gastric inhibitory polypeptide [Source:MGI Symbol;Acc:MGI:107504]	0	0	0	0	0	0	0	0	0
ENSMUSG00000014353	8395	0.419416	Tmem87b	2	transmembrane protein 87B [Source:MGI Symbol;Acc:MGI:1919727]	369	367	361	328	261	251	229	253	313
ENSMUSG00000014355	16714	0.439512	Anapc1	2	anaphase promoting complex subunit 1 [Source:MGI Symbol;Acc:MGI:103097]	2609	2199	2167	1837	1680	2033	1674	1740	1755
ENSMUSG00000014361	4336	0.480397	Mertk	2	MER proto-oncogene tyrosine kinase [Source:MGI Symbol;Acc:MGI:96965]	62	63	25	25	35	96	43	73	55
ENSMUSG00000014402	2730	0.43663	Tsg101	7	tumor susceptibility gene 101 [Source:MGI Symbol;Acc:MGI:106581]	679	825	552	800	687	661	716	651	792
ENSMUSG00000014418	6497	0.478682	Hps5	7	HPS5, biogenesis of lysosomal organelles complex 2 subunit 2 [Source:MGI Symbol;Acc:MGI:2180307]	351	346	332	153	229	347	306	272	292
ENSMUSG00000014426	10181	0.508889	Map3k4	17	mitogen-activated protein kinase kinase kinase 4 [Source:MGI Symbol;Acc:MGI:1346875]	1148	849	950	873	693	841	903	760	767
ENSMUSG00000014444	9935	0.585908	Piezo1	8	piezo-type mechanosensitive ion channel component 1 [Source:MGI Symbol;Acc:MGI:3603204]	783	647	810	742	673	1057	700	646	658
ENSMUSG00000014453	2698	0.541512	Blk	14	B lymphoid kinase [Source:MGI Symbol;Acc:MGI:88169]	0	0	0	0	0	0	0	0	0
ENSMUSG00000014470	1985	0.58539	Rnf166	8	ring finger protein 166 [Source:MGI Symbol;Acc:MGI:1915968]	146	166	180	120	169	156	132	91	88
ENSMUSG00000014496	12233	0.395324	Ankrd28	14	ankyrin repeat domain 28 [Source:MGI Symbol;Acc:MGI:2145661]	633	471	565	475	560	550	636	685	577
ENSMUSG00000014498	8401	0.538864	Ankrd52	10	ankyrin repeat domain 52 [Source:MGI Symbol;Acc:MGI:2444029]	713	613	690	673	917	857	867	764	555
ENSMUSG00000014503	5804	0.437802	Pkd2l2	18	polycystic kidney disease 2-like 2 [Source:MGI Symbol;Acc:MGI:1858231]	0	0	0	0	0	0	0	0	0
ENSMUSG00000014504	3630	0.438017	Srp19	18	signal recognition particle 19 [Source:MGI Symbol;Acc:MGI:1913634]	173	166	155	132	124	198	111	190	144
ENSMUSG00000014529	2345	0.452026	Tmbim7	5	transmembrane BAX inhibitor motif containing 7 [Source:MGI Symbol;Acc:MGI:1922305]	0	0	0	0	0	0	0	0	0
ENSMUSG00000014542	2471	0.520842	Clec4f	6	C-type lectin domain family 4, member f [Source:MGI Symbol;Acc:MGI:1859834]	0	0	0	0	0	0	0	0	0
ENSMUSG00000014543	1192	0.412752	Klra17	6	killer cell lectin-like receptor, subfamily A, member 17 [Source:MGI Symbol;Acc:MGI:2180674]	0	0	0	0	0	0	0	0	0
ENSMUSG00000014547	9185	0.46478	Wdfy2	14	WD repeat and FYVE domain containing 2 [Source:MGI Symbol;Acc:MGI:2442811]	270	304	274	184	218	246	300	230	301
ENSMUSG00000014550	8783	0.476375	Rbsn	6	rabenosyn, RAB effector [Source:MGI Symbol;Acc:MGI:1925537]	538	503	543	718	298	386	471	388	412
ENSMUSG00000014551	6576	0.45514	Mrps25	6	mitochondrial ribosomal protein S25 [Source:MGI Symbol;Acc:MGI:1928140]	339	253	310	254	354	415	358	337	379
ENSMUSG00000014554	4611	0.488614	Dguok	6	deoxyguanosine kinase [Source:MGI Symbol;Acc:MGI:1351602]	155	84	67	58	87	147	101	133	56
ENSMUSG00000014592	14570	0.499588	Camta1	4	calmodulin binding transcription activator 1 [Source:MGI Symbol;Acc:MGI:2140230]	672	379	392	281	230	328	141	193	176
ENSMUSG00000014599	5281	0.527173	Csf1	3	colony stimulating factor 1 (macrophage) [Source:MGI Symbol;Acc:MGI:1339753]	185	81	109	93	44	191	65	85	116
ENSMUSG00000014601	5453	0.50431	Strip1	3	striatin interacting protein 1 [Source:MGI Symbol;Acc:MGI:2443884]	1048	1063	1296	1437	1224	1106	1341	1276	1438
ENSMUSG00000014602	9330	0.55627	Kif1a	1	kinesin family member 1A [Source:MGI Symbol;Acc:MGI:108391]	9146	8978	9876	11218	8325	5598	8678	7763	8060
ENSMUSG00000014603	1892	0.599894	Alx3	3	aristaless-like homeobox 3 [Source:MGI Symbol;Acc:MGI:1277097]	0	0	0	0	0	0	0	0	0
ENSMUSG00000014606	2120	0.542453	Slc25a11	11	solute carrier family 25 (mitochondrial carrier oxoglutarate carrier), member 11 [Source:MGI Symbol;Acc:MGI:1915113]	147	135	231	148	286	240	281	316	340
ENSMUSG00000014609	1690	0.536095	Chrne	11	cholinergic receptor, nicotinic, epsilon polypeptide [Source:MGI Symbol;Acc:MGI:87894]	0	0	0	0	0	0	0	0	0
ENSMUSG00000014633	2043	0.502692	Cmc2	8	COX assembly mitochondrial protein 2 [Source:MGI Symbol;Acc:MGI:1913781]	48	60	57	25	48	36	43	9	38
ENSMUSG00000014668	4437	0.477575	Chfr	5	checkpoint with forkhead and ring finger domains [Source:MGI Symbol;Acc:MGI:2444898]	347	237	327	461	416	287	360	369	422
ENSMUSG00000014686	1635	0.602446	Ceacam16	7	carcinoembryonic antigen-related cell adhesion molecule 16 [Source:MGI Symbol;Acc:MGI:2685615]	0	0	0	0	0	0	0	0	0
ENSMUSG00000014704	1775	0.488451	Hoxa2	6	homeobox A2 [Source:MGI Symbol;Acc:MGI:96174]	0	0	0	0	0	0	0	0	0
ENSMUSG00000014725	9184	0.40429	Adam28	14	a disintegrin and metallopeptidase domain 28 [Source:MGI Symbol;Acc:MGI:105988]	0	0	0	0	0	0	0	0	0
ENSMUSG00000014747	1739	0.52904	Ankrd53	6	ankyrin repeat domain 53 [Source:MGI Symbol;Acc:MGI:1922555]	0	0	0	0	0	0	0	0	0
ENSMUSG00000014748	4088	0.534736	Tex261	6	testis expressed gene 261 [Source:MGI Symbol;Acc:MGI:1096575]	323	178	234	122	214	263	210	212	232
ENSMUSG00000014763	8345	0.458238	Fam120b	17	family with sequence similarity 120, member B [Source:MGI Symbol;Acc:MGI:1914794]	496	396	311	313	364	440	400	372	306
ENSMUSG00000014767	13576	0.431128	Tbp	17	TATA box binding protein [Source:MGI Symbol;Acc:MGI:101838]	200	322	290	173	106	240	171	140	171
ENSMUSG00000014769	4595	0.442873	Psmb1	17	proteasome (prosome, macropain) subunit, beta type 1 [Source:MGI Symbol;Acc:MGI:104884]	585	694	695	671	718	613	648	704	613
ENSMUSG00000014771	2582	0.477149	Pdcd2	17	programmed cell death 2 [Source:MGI Symbol;Acc:MGI:104643]	99	143	178	125	87	94	65	107	127
ENSMUSG00000014773	4219	0.56127	Dll1	17	delta like canonical Notch ligand 1 [Source:MGI Symbol;Acc:MGI:104659]	410	357	366	93	142	140	115	191	194
ENSMUSG00000014776	3176	0.551008	Nol3	8	nucleolar protein 3 (apoptosis repressor with CARD domain) [Source:MGI Symbol;Acc:MGI:1925938]	337	437	462	480	381	375	456	413	583
ENSMUSG00000014778	4666	0.582083	Fhod1	8	formin homology 2 domain containing 1 [Source:MGI Symbol;Acc:MGI:2679008]	283	73	155	121	247	264	101	133	203
ENSMUSG00000014782	5478	0.564074	Plekhg4	8	pleckstrin homology domain containing, family G (with RhoGef domain) member 4 [Source:MGI Symbol;Acc:MGI:2142544]	0	0	0	0	0	0	0	0	0
ENSMUSG00000014786	5240	0.574046	Slc9a5	8	solute carrier family 9 (sodium/hydrogen exchanger), member 5 [Source:MGI Symbol;Acc:MGI:2685542]	94	55	80	66	65	148	52	56	49
ENSMUSG00000014791	3485	0.543472	Elmo3	8	engulfment and cell motility 3 [Source:MGI Symbol;Acc:MGI:2679007]	53	9	49	33	50	33	42	28	34
ENSMUSG00000014813	4197	0.425542	Stc1	14	stanniocalcin 1 [Source:MGI Symbol;Acc:MGI:109131]	52	55	95	22	28	62	27	21	50
ENSMUSG00000014837	4045	0.539679	4931428F04Rik	8	RIKEN cDNA 4931428F04 gene [Source:MGI Symbol;Acc:MGI:1921606]	114	175	170	76	112	143	65	138	107
ENSMUSG00000014846	1848	0.578463	Tppp3	8	tubulin polymerization-promoting protein family member 3 [Source:MGI Symbol;Acc:MGI:1915221]	87	29	72	37	242	441	316	287	381
ENSMUSG00000014850	11254	0.443576	Msh3	13	mutS homolog 3 [Source:MGI Symbol;Acc:MGI:109519]	380	379	512	388	336	302	377	459	373
ENSMUSG00000014852	4925	0.571168	Adamts13	2	a disintegrin-like and metallopeptidase (reprolysin type) with thrombospondin type 1 motif, 13 [Source:MGI Symbol;Acc:MGI:2685556]	0	0	0	0	0	0	0	0	0
ENSMUSG00000014856	1511	0.538054	Tmem208	8	transmembrane protein 208 [Source:MGI Symbol;Acc:MGI:1913570]	54	130	63	46	35	99	76	80	75
ENSMUSG00000014859	2452	0.553018	E2f4	8	E2F transcription factor 4 [Source:MGI Symbol;Acc:MGI:103012]	569	420	498	392	372	512	469	436	553
ENSMUSG00000014867	3281	0.547699	Surf4	2	surfeit gene 4 [Source:MGI Symbol;Acc:MGI:98445]	955	875	1150	937	1049	1009	867	1008	943
ENSMUSG00000014873	3408	0.519953	Surf2	2	surfeit gene 2 [Source:MGI Symbol;Acc:MGI:98444]	185	210	226	246	148	165	130	127	171
ENSMUSG00000014905	2549	0.403688	Dnajb9	12	DnaJ heat shock protein family (Hsp40) member B9 [Source:MGI Symbol;Acc:MGI:1351618]	104	87	162	70	66	101	106	155	103
ENSMUSG00000014907	3094	0.476083	Naf1	8	nuclear assembly factor 1 ribonucleoprotein [Source:MGI Symbol;Acc:MGI:2682306]	178	206	229	165	115	135	124	199	161
ENSMUSG00000014932	7508	0.385722	Yes1	5	YES proto-oncogene 1, Src family tyrosine kinase [Source:MGI Symbol;Acc:MGI:99147]	295	271	401	223	417	450	325	438	441
ENSMUSG00000014956	10913	0.409603	Ppp1cb	5	protein phosphatase 1 catalytic subunit beta [Source:MGI Symbol;Acc:MGI:104871]	1812	1567	2001	1244	1420	1477	1357	1562	1605
ENSMUSG00000014959	4145	0.488299	Gorasp2	2	golgi reassembly stacking protein 2 [Source:MGI Symbol;Acc:MGI:2135962]	638	638	775	598	454	552	554	563	686
ENSMUSG00000014980	4195	0.433373	Tsen15	1	tRNA splicing endonuclease subunit 15 [Source:MGI Symbol;Acc:MGI:1913887]	152	149	210	129	138	140	107	192	162
ENSMUSG00000015001	1912	0.517782	Oc90	15	otoconin 90 [Source:MGI Symbol;Acc:MGI:1313269]	0	0	0	0	0	0	0	0	0
ENSMUSG00000015002	11399	0.411352	Efr3a	15	EFR3 homolog A [Source:MGI Symbol;Acc:MGI:1923990]	477	448	498	325	306	373	331	260	309
ENSMUSG00000015013	1950	0.550256	Trappc2l	8	trafficking protein particle complex 2-like [Source:MGI Symbol;Acc:MGI:1916295]	66	27	52	63	73	22	42	29	35
ENSMUSG00000015016	3747	0.567921	Acsf3	8	acyl-CoA synthetase family member 3 [Source:MGI Symbol;Acc:MGI:2182591]	94	137	101	75	104	128	99	98	62
ENSMUSG00000015023	2957	0.510991	Ddx19a	8	DEAD box helicase 19a [Source:MGI Symbol;Acc:MGI:99526]	602	605	596	435	598	460	672	709	634
ENSMUSG00000015027	2650	0.556226	Galns	8	galactosamine (N-acetyl)-6-sulfate sulfatase [Source:MGI Symbol;Acc:MGI:1355303]	87	89	80	111	215	173	150	213	219
ENSMUSG00000015053	5398	0.568359	Gata2	6	GATA binding protein 2 [Source:MGI Symbol;Acc:MGI:95662]	0	0	0	0	0	0	0	0	0
ENSMUSG00000015083	1493	0.551239	C8g	2	complement component 8, gamma polypeptide [Source:MGI Symbol;Acc:MGI:88237]	0	0	0	0	0	0	0	0	0
ENSMUSG00000015085	2128	0.573308	Entpd2	2	ectonucleoside triphosphate diphosphohydrolase 2 [Source:MGI Symbol;Acc:MGI:1096863]	0	0	0	0	0	0	0	0	0
ENSMUSG00000015087	6379	0.529864	Rabl6	2	RAB, member RAS oncogene family-like 6 [Source:MGI Symbol;Acc:MGI:2442633]	1360	1081	1147	1156	1052	1174	890	929	876
ENSMUSG00000015090	1649	0.56701	Ptgds	2	prostaglandin D2 synthase (brain) [Source:MGI Symbol;Acc:MGI:99261]	61	35	30	49	82	149	15	67	72
ENSMUSG00000015092	1317	0.587699	Edf1	2	endothelial differentiation-related factor 1 [Source:MGI Symbol;Acc:MGI:1891227]	462	367	499	432	489	375	363	488	381
ENSMUSG00000015093	1012	0.597826	Clic3	2	chloride intracellular channel 3 [Source:MGI Symbol;Acc:MGI:1916704]	0	0	0	0	0	0	0	0	0
ENSMUSG00000015094	3906	0.579621	Npdc1	2	neural proliferation, differentiation and control 1 [Source:MGI Symbol;Acc:MGI:1099802]	303	264	284	242	141	291	133	153	74
ENSMUSG00000015095	3052	0.568152	Fbxw5	2	F-box and WD-40 domain protein 5 [Source:MGI Symbol;Acc:MGI:1354731]	359	310	344	258	363	388	522	390	391
ENSMUSG00000015112	3798	0.464455	Slc25a13	6	solute carrier family 25 (mitochondrial carrier, adenine nucleotide translocator), member 13 [Source:MGI Symbol;Acc:MGI:1354721]	139	97	115	148	116	82	55	146	64
ENSMUSG00000015120	5474	0.518816	Ube2i	17	ubiquitin-conjugating enzyme E2I [Source:MGI Symbol;Acc:MGI:107365]	738	753	648	685	589	682	676	487	527
ENSMUSG00000015126	1192	0.580537	Tsr3	17	TSR3 20S rRNA accumulation [Source:MGI Symbol;Acc:MGI:1915577]	178	177	141	164	93	101	102	178	123
ENSMUSG00000015127	5673	0.517715	Unkl	17	unkempt family like zinc finger [Source:MGI Symbol;Acc:MGI:1921404]	139	63	108	110	62	175	90	74	87
ENSMUSG00000015133	10307	0.527117	Lrrk1	7	leucine-rich repeat kinase 1 [Source:MGI Symbol;Acc:MGI:2142227]	149	132	115	102	63	254	103	157	100
ENSMUSG00000015134	4617	0.48603	Aldh1a3	7	aldehyde dehydrogenase family 1, subfamily A3 [Source:MGI Symbol;Acc:MGI:1861722]	583	368	571	182	317	249	153	324	215
ENSMUSG00000015143	5533	0.520513	Actn1	12	actinin, alpha 1 [Source:MGI Symbol;Acc:MGI:2137706]	1184	1076	1127	954	997	1090	1090	1054	976
ENSMUSG00000015149	5035	0.53287	Sirt2	7	sirtuin 2 [Source:MGI Symbol;Acc:MGI:1927664]	352	359	347	407	472	441	372	405	479
ENSMUSG00000015165	5953	0.521082	Hnrnpl	7	heterogeneous nuclear ribonucleoprotein L [Source:MGI Symbol;Acc:MGI:104816]	2267	1999	2305	1379	1897	1841	1934	1767	1771
ENSMUSG00000015176	3971	0.519013	Nolc1	19	nucleolar and coiled-body phosphoprotein 1 [Source:MGI Symbol;Acc:MGI:1918019]	797	723	778	626	596	601	669	632	738
ENSMUSG00000015189	4037	0.438444	Casd1	6	CAS1 domain containing 1 [Source:MGI Symbol;Acc:MGI:2384865]	413	290	457	199	343	527	373	403	365
ENSMUSG00000015202	3837	0.512119	Cnksr3	10	Cnksr family member 3 [Source:MGI Symbol;Acc:MGI:2674130]	221	178	122	109	164	212	132	182	217
ENSMUSG00000015214	5859	0.426353	Mtmr1	X	myotubularin related protein 1 [Source:MGI Symbol;Acc:MGI:1858271]	287	122	201	95	151	232	108	179	187
ENSMUSG00000015217	2234	0.493286	Hmgb3	X	high mobility group box 3 [Source:MGI Symbol;Acc:MGI:1098219]	943	710	925	575	703	758	930	670	735
ENSMUSG00000015222	16456	0.435586	Map2	1	microtubule-associated protein 2 [Source:MGI Symbol;Acc:MGI:97175]	1335	445	540	269	401	633	549	449	411
ENSMUSG00000015224	3337	0.429428	Cyp2j9	4	cytochrome P450, family 2, subfamily j, polypeptide 9 [Source:MGI Symbol;Acc:MGI:1921769]	0	0	0	0	0	0	0	0	0
ENSMUSG00000015242	1733	0.399885	Nipsnap3a	4	nipsnap homolog 3A [Source:MGI Symbol;Acc:MGI:1920648]	0	0	0	0	0	0	0	0	0
ENSMUSG00000015243	10363	0.47602	Abca1	4	ATP-binding cassette, sub-family A (ABC1), member 1 [Source:MGI Symbol;Acc:MGI:99607]	508	584	710	395	399	975	479	493	661
ENSMUSG00000015247	1687	0.428571	Nipsnap3b	4	nipsnap homolog 3B [Source:MGI Symbol;Acc:MGI:1913786]	43	36	43	47	75	28	47	40	74
ENSMUSG00000015289	2021	0.452746	Lage3	X	L antigen family, member 3 [Source:MGI Symbol;Acc:MGI:1913442]	51	56	17	48	72	35	91	40	28
ENSMUSG00000015290	3142	0.513686	Ubl4a	X	ubiquitin-like 4A [Source:MGI Symbol;Acc:MGI:95049]	243	250	184	257	138	121	229	175	183
ENSMUSG00000015291	4296	0.499534	Gdi1	X	guanosine diphosphate (GDP) dissociation inhibitor 1 [Source:MGI Symbol;Acc:MGI:99846]	958	914	955	680	708	1012	819	784	729
ENSMUSG00000015305	8568	0.50887	Sash1	10	SAM and SH3 domain containing 1 [Source:MGI Symbol;Acc:MGI:1917347]	734	419	702	373	589	1148	711	776	737
ENSMUSG00000015312	1589	0.576463	Gadd45b	10	growth arrest and DNA-damage-inducible 45 beta [Source:MGI Symbol;Acc:MGI:107776]	131	150	158	260	172	165	216	222	216
ENSMUSG00000015314	10832	0.423468	Slamf6	1	SLAM family member 6 [Source:MGI Symbol;Acc:MGI:1353620]	0	0	0	0	0	0	0	0	0
ENSMUSG00000015316	6156	0.410656	Slamf1	1	signaling lymphocytic activation molecule family member 1 [Source:MGI Symbol;Acc:MGI:1351314]	0	0	0	0	0	0	0	0	0
ENSMUSG00000015335	1785	0.594958	Zdhhc12	2	zinc finger, DHHC domain containing 12 [Source:MGI Symbol;Acc:MGI:1913470]	60	73	82	51	83	58	89	87	66
ENSMUSG00000015337	1063	0.643462	Endog	2	endonuclease G [Source:MGI Symbol;Acc:MGI:1261433]	14	3	32	4	6	26	8	3	33
ENSMUSG00000015340	5808	0.411674	Cybb	X	cytochrome b-245, beta polypeptide [Source:MGI Symbol;Acc:MGI:88574]	23	11	49	10	9	28	5	11	25
ENSMUSG00000015341	6726	0.450788	Golga7	8	golgi autoantigen, golgin subfamily a, 7 [Source:MGI Symbol;Acc:MGI:1931029]	576	594	572	474	362	557	507	426	507
ENSMUSG00000015342	5076	0.424744	Xk	X	X-linked Kx blood group [Source:MGI Symbol;Acc:MGI:103569]	60	65	54	39	49	49	23	61	46
ENSMUSG00000015354	4625	0.46227	Pcolce2	9	procollagen C-endopeptidase enhancer 2 [Source:MGI Symbol;Acc:MGI:1923727]	0	0	0	0	0	0	0	0	0
ENSMUSG00000015355	1189	0.41968	Cd48	1	CD48 antigen [Source:MGI Symbol;Acc:MGI:88339]	0	0	0	0	0	0	0	0	0
ENSMUSG00000015357	3494	0.446193	Clpx	9	caseinolytic mitochondrial matrix peptidase chaperone subunit [Source:MGI Symbol;Acc:MGI:1346017]	239	269	304	367	307	314	314	352	285
ENSMUSG00000015363	5591	0.569129	Trabd	15	TraB domain containing [Source:MGI Symbol;Acc:MGI:1915226]	233	160	172	213	158	179	110	170	223
ENSMUSG00000015365	4183	0.497251	Mov10l1	15	Mov10 like RISC complex RNA helicase 1 [Source:MGI Symbol;Acc:MGI:1891384]	0	0	0	0	0	0	0	0	0
ENSMUSG00000015377	5896	0.557157	Dennd6b	15	DENN/MADD domain containing 6B [Source:MGI Symbol;Acc:MGI:1916690]	180	241	128	182	82	96	82	110	94
ENSMUSG00000015396	2572	0.523717	Cd83	13	CD83 antigen [Source:MGI Symbol;Acc:MGI:1328316]	25	13	11	0	12	15	6	0	11
ENSMUSG00000015401	1544	0.409974	Cltrn	X	collectrin, amino acid transport regulator [Source:MGI Symbol;Acc:MGI:1926234]	0	0	0	0	0	0	0	0	0
ENSMUSG00000015405	3762	0.438331	Ace2	X	angiotensin I converting enzyme (peptidyl-dipeptidase A) 2 [Source:MGI Symbol;Acc:MGI:1917258]	0	0	0	0	0	0	0	0	0
ENSMUSG00000015437	1436	0.461699	Gzmb	14	granzyme B [Source:MGI Symbol;Acc:MGI:109267]	0	0	0	0	0	0	0	0	0
ENSMUSG00000015441	919	0.503808	Gzmf	14	granzyme F [Source:MGI Symbol;Acc:MGI:109254]	0	0	0	0	0	0	0	0	0
ENSMUSG00000015443	990	0.49798	Gzmn	14	granzyme N [Source:MGI Symbol;Acc:MGI:2675494]	0	0	0	0	0	0	0	0	0
ENSMUSG00000015451	6206	0.553335	C4a	17	complement component 4A (Rodgers blood group) [Source:MGI Symbol;Acc:MGI:98320]	9	44	0	33	15	2	10	7	42
ENSMUSG00000015452	2141	0.585708	Ager	17	advanced glycosylation end product-specific receptor [Source:MGI Symbol;Acc:MGI:893592]	18	17	24	10	21	49	9	22	19
ENSMUSG00000015461	2757	0.603192	Atf6b	17	activating transcription factor 6 beta [Source:MGI Symbol;Acc:MGI:105121]	582	486	506	344	453	492	469	431	473
ENSMUSG00000015467	1761	0.581488	Egfl8	17	EGF-like domain 8 [Source:MGI Symbol;Acc:MGI:1932094]	0	0	0	0	0	0	0	0	0
ENSMUSG00000015468	8061	0.597444	Notch4	17	notch 4 [Source:MGI Symbol;Acc:MGI:107471]	254	274	439	109	264	462	266	288	198
ENSMUSG00000015474	2614	0.571538	Ppt2	17	palmitoyl-protein thioesterase 2 [Source:MGI Symbol;Acc:MGI:1860075]	32	36	30	12	22	5	22	35	32
ENSMUSG00000015476	2306	0.60451	Prrt1	17	proline-rich transmembrane protein 1 [Source:MGI Symbol;Acc:MGI:1932118]	31	20	23	24	27	77	24	5	0
ENSMUSG00000015478	1483	0.536076	Rnf5	17	ring finger protein 5 [Source:MGI Symbol;Acc:MGI:1860076]	111	65	91	43	107	112	119	97	60
ENSMUSG00000015484	3882	0.522154	Fam163a	1	family with sequence similarity 163, member A [Source:MGI Symbol;Acc:MGI:3618859]	60	49	49	51	41	26	7	10	2
ENSMUSG00000015488	4693	0.512039	Cacfd1	2	calcium channel flower domain containing 1 [Source:MGI Symbol;Acc:MGI:1924317]	184	143	127	126	133	164	97	71	199
ENSMUSG00000015501	13720	0.459767	Hivep2	10	human immunodeficiency virus type I enhancer binding protein 2 [Source:MGI Symbol;Acc:MGI:1338076]	315	169	171	163	155	561	120	165	99
ENSMUSG00000015519	1858	0.389128	2310057J18Rik	10	RIKEN cDNA 2310057J18 gene [Source:MGI Symbol;Acc:MGI:1914969]	0	0	0	0	0	0	0	0	0
ENSMUSG00000015522	8007	0.429125	Arnt	3	aryl hydrocarbon receptor nuclear translocator [Source:MGI Symbol;Acc:MGI:88071]	670	511	579	517	543	743	546	646	568
ENSMUSG00000015533	7133	0.437123	Itga2	13	integrin alpha 2 [Source:MGI Symbol;Acc:MGI:96600]	154	186	174	159	292	234	317	249	234
ENSMUSG00000015536	9054	0.414292	Mocs2	13	molybdenum cofactor synthesis 2 [Source:MGI Symbol;Acc:MGI:1336894]	403	639	456	581	712	534	642	638	520
ENSMUSG00000015542	2066	0.562439	Nat9	11	N-acetyltransferase 9 (GCN5-related, putative) [Source:MGI Symbol;Acc:MGI:1913426]	130	109	116	112	116	63	68	76	43
ENSMUSG00000015568	10478	0.453903	Lpl	8	lipoprotein lipase [Source:MGI Symbol;Acc:MGI:96820]	93	25	22	17	57	92	43	41	67
ENSMUSG00000015575	3712	0.456627	Atp6v0e	17	ATPase, H+ transporting, lysosomal V0 subunit E [Source:MGI Symbol;Acc:MGI:1328318]	88	99	97	91	87	104	55	104	103
ENSMUSG00000015579	1719	0.657941	Nkx2-5	17	NK2 homeobox 5 [Source:MGI Symbol;Acc:MGI:97350]	0	0	0	0	0	0	0	0	0
ENSMUSG00000015597	13804	0.448348	Zfp318	17	zinc finger protein 318 [Source:MGI Symbol;Acc:MGI:1889348]	981	740	671	574	698	824	544	672	789
ENSMUSG00000015599	14097	0.585373	Ttbk1	17	tau tubulin kinase 1 [Source:MGI Symbol;Acc:MGI:2147036]	407	478	341	273	139	94	196	156	93
ENSMUSG00000015605	2893	0.63429	Srf	17	serum response factor [Source:MGI Symbol;Acc:MGI:106658]	360	232	262	151	113	240	166	164	192
ENSMUSG00000015619	3978	0.502765	Gata3	2	GATA binding protein 3 [Source:MGI Symbol;Acc:MGI:95663]	203	251	161	138	249	214	254	203	364
ENSMUSG00000015627	3277	0.569118	Gata5	2	GATA binding protein 5 [Source:MGI Symbol;Acc:MGI:109497]	0	0	0	0	0	0	0	0	0
ENSMUSG00000015647	11388	0.598788	Lama5	2	laminin, alpha 5 [Source:MGI Symbol;Acc:MGI:105382]	2000	2673	2732	2079	2704	1946	2553	2648	2715
ENSMUSG00000015652	1377	0.461874	Steap1	5	six transmembrane epithelial antigen of the prostate 1 [Source:MGI Symbol;Acc:MGI:1917608]	0	0	0	0	0	0	0	0	0
ENSMUSG00000015653	12144	0.408185	Steap2	5	six transmembrane epithelial antigen of prostate 2 [Source:MGI Symbol;Acc:MGI:1921301]	79	51	39	29	42	105	44	95	52
ENSMUSG00000015656	4301	0.497326	Hspa8	9	heat shock protein 8 [Source:MGI Symbol;Acc:MGI:105384]	16652	15006	17104	16077	11426	10447	12240	12138	12183
ENSMUSG00000015659	4576	0.484266	Serac1	17	serine active site containing 1 [Source:MGI Symbol;Acc:MGI:2447813]	177	78	113	64	68	132	71	104	66
ENSMUSG00000015665	1390	0.500719	Awat1	X	acyl-CoA wax alcohol acyltransferase 1 [Source:MGI Symbol;Acc:MGI:3588200]	0	0	0	0	0	0	0	0	0
ENSMUSG00000015668	2127	0.514339	Pdzd11	X	PDZ domain containing 11 [Source:MGI Symbol;Acc:MGI:1919871]	122	119	86	134	75	149	74	73	113
ENSMUSG00000015671	3673	0.396678	Psma2	13	proteasome subunit alpha 2 [Source:MGI Symbol;Acc:MGI:104885]	331	298	357	271	330	273	227	307	265
ENSMUSG00000015672	4982	0.393818	Mrpl32	13	mitochondrial ribosomal protein L32 [Source:MGI Symbol;Acc:MGI:2137226]	143	69	106	45	39	37	54	49	87
ENSMUSG00000015697	6853	0.475266	Setdb1	3	SET domain, bifurcated 1 [Source:MGI Symbol;Acc:MGI:1934229]	848	634	573	502	669	618	814	831	619
ENSMUSG00000015702	2073	0.519537	Anxa9	3	annexin A9 [Source:MGI Symbol;Acc:MGI:1923711]	25	17	19	6	28	25	11	24	11
ENSMUSG00000015709	7689	0.525556	Arnt2	7	aryl hydrocarbon receptor nuclear translocator 2 [Source:MGI Symbol;Acc:MGI:107188]	441	367	287	190	172	279	195	265	277
ENSMUSG00000015711	3618	0.507186	Prune1	3	prune exopolyphosphatase [Source:MGI Symbol;Acc:MGI:1925152]	201	97	106	65	94	133	103	75	92
ENSMUSG00000015714	3676	0.517682	Cers2	3	ceramide synthase 2 [Source:MGI Symbol;Acc:MGI:1924143]	381	453	383	342	431	374	320	337	431
ENSMUSG00000015721	4847	0.458841	Nlrp5	7	NLR family, pyrin domain containing 5 [Source:MGI Symbol;Acc:MGI:1345193]	0	0	0	0	0	0	0	0	0
ENSMUSG00000015733	5890	0.363497	Capza2	6	capping protein (actin filament) muscle Z-line, alpha 2 [Source:MGI Symbol;Acc:MGI:106222]	562	581	708	507	613	575	468	545	482
ENSMUSG00000015745	2172	0.5907	Plekho1	3	pleckstrin homology domain containing, family O member 1 [Source:MGI Symbol;Acc:MGI:1914470]	358	366	336	208	262	263	160	312	265
ENSMUSG00000015747	3991	0.497119	Vps45	3	vacuolar protein sorting 45 [Source:MGI Symbol;Acc:MGI:891965]	218	233	179	208	215	169	198	124	205
ENSMUSG00000015748	5661	0.456103	Prpf3	3	pre-mRNA processing factor 3 [Source:MGI Symbol;Acc:MGI:1918017]	406	335	377	340	275	278	362	279	275
ENSMUSG00000015749	3566	0.444476	Anp32e	3	acidic (leucine-rich) nuclear phosphoprotein 32 family, member E [Source:MGI Symbol;Acc:MGI:1913721]	1229	1087	1125	716	1006	1051	1040	1011	984
ENSMUSG00000015750	3450	0.531884	Aph1a	3	aph1 homolog A, gamma secretase subunit [Source:MGI Symbol;Acc:MGI:2385110]	140	143	224	113	136	203	168	151	200
ENSMUSG00000015755	6135	0.449226	Tab2	10	TGF-beta activated kinase 1/MAP3K7 binding protein 2 [Source:MGI Symbol;Acc:MGI:1915902]	1458	1469	1293	1038	1510	1503	1497	1481	1628
ENSMUSG00000015757	6450	0.410698	Ppil4	10	peptidylprolyl isomerase (cyclophilin)-like 4 [Source:MGI Symbol;Acc:MGI:1914668]	435	391	346	378	305	430	372	326	268
ENSMUSG00000015759	1623	0.441158	Cnih1	14	cornichon family AMPA receptor auxiliary protein 1 [Source:MGI Symbol;Acc:MGI:1277202]	428	362	316	394	345	443	404	416	335
ENSMUSG00000015766	12355	0.440308	Eps8	6	epidermal growth factor receptor pathway substrate 8 [Source:MGI Symbol;Acc:MGI:104684]	120	63	89	34	60	131	68	18	21
ENSMUSG00000015776	3614	0.540675	Med22	2	mediator complex subunit 22 [Source:MGI Symbol;Acc:MGI:98446]	145	127	173	88	212	136	131	106	119
ENSMUSG00000015787	1920	0.501563	Abo	2	ABO blood group (transferase A, alpha 1-3-N-acetylgalactosaminyltransferase, transferase B, alpha 1-3-galactosyltransferase) [Source:MGI Symbol;Acc:MGI:2135738]	0	0	0	0	0	0	0	0	0
ENSMUSG00000015790	1753	0.520821	Surf1	2	surfeit gene 1 [Source:MGI Symbol;Acc:MGI:98443]	173	181	198	236	95	134	122	122	135
ENSMUSG00000015804	5011	0.45899	Med28	5	mediator complex subunit 28 [Source:MGI Symbol;Acc:MGI:1914249]	147	202	242	251	144	200	153	188	112
ENSMUSG00000015806	1788	0.529083	Qdpr	5	quinoid dihydropteridine reductase [Source:MGI Symbol;Acc:MGI:97836]	128	119	112	59	96	150	121	155	142
ENSMUSG00000015812	642	0.489097	Gnrh1	14	gonadotropin releasing hormone 1 [Source:MGI Symbol;Acc:MGI:95789]	0	0	0	0	0	0	0	0	0
ENSMUSG00000015829	12867	0.479288	Tnr	1	tenascin R [Source:MGI Symbol;Acc:MGI:99516]	178	80	109	56	132	56	88	75	38
ENSMUSG00000015837	3356	0.531287	Sqstm1	11	sequestosome 1 [Source:MGI Symbol;Acc:MGI:107931]	1596	2100	2231	3193	706	800	833	859	757
ENSMUSG00000015839	3796	0.44784	Nfe2l2	2	nuclear factor, erythroid derived 2, like 2 [Source:MGI Symbol;Acc:MGI:108420]	332	194	267	215	289	281	271	323	270
ENSMUSG00000015843	2297	0.547671	Rxrg	1	retinoid X receptor gamma [Source:MGI Symbol;Acc:MGI:98216]	83	16	8	6	21	44	37	40	70
ENSMUSG00000015846	6303	0.575916	Rxra	2	retinoid X receptor alpha [Source:MGI Symbol;Acc:MGI:98214]	485	596	568	380	458	540	356	364	346
ENSMUSG00000015850	4198	0.599571	Adamtsl4	3	ADAMTS-like 4 [Source:MGI Symbol;Acc:MGI:2389008]	95	211	235	48	281	406	470	399	403
ENSMUSG00000015852	2334	0.485433	Fcrls	3	Fc receptor-like S, scavenger receptor [Source:MGI Symbol;Acc:MGI:1933397]	14	25	19	38	19	37	71	14	9
ENSMUSG00000015854	2036	0.515226	Cd5l	3	CD5 antigen-like [Source:MGI Symbol;Acc:MGI:1334419]	0	0	0	0	0	0	0	0	0
ENSMUSG00000015869	3407	0.523041	Prpsap1	11	phosphoribosyl pyrophosphate synthetase-associated protein 1 [Source:MGI Symbol;Acc:MGI:1915013]	773	570	745	567	591	698	577	652	773
ENSMUSG00000015879	8598	0.486043	Fam184b	5	family with sequence similarity 184, member B [Source:MGI Symbol;Acc:MGI:2442958]	82	36	21	0	0	27	10	20	9
ENSMUSG00000015880	7066	0.361449	Ncapg	5	non-SMC condensin I complex, subunit G [Source:MGI Symbol;Acc:MGI:1930197]	330	246	282	71	178	249	93	287	217
ENSMUSG00000015882	19019	0.358852	Lcorl	5	ligand dependent nuclear receptor corepressor-like [Source:MGI Symbol;Acc:MGI:2651932]	542	354	400	234	413	365	324	368	213
ENSMUSG00000015889	6102	0.453294	Lta4h	10	leukotriene A4 hydrolase [Source:MGI Symbol;Acc:MGI:96836]	477	522	476	325	575	646	460	535	552
ENSMUSG00000015890	2421	0.493598	Amdhd1	10	amidohydrolase domain containing 1 [Source:MGI Symbol;Acc:MGI:1919011]	0	0	0	0	0	0	0	0	0
ENSMUSG00000015932	1911	0.455782	Dstn	2	destrin [Source:MGI Symbol;Acc:MGI:1929270]	1518	1503	1457	1424	1490	1680	1421	1559	1732
ENSMUSG00000015937	6809	0.51476	Macroh2a1	13	macroH2A.1 histone [Source:MGI Symbol;Acc:MGI:1349392]	1553	1111	1493	834	1425	1392	1622	1485	1633
ENSMUSG00000015942	6200	0.548065	Gtf2ird2	5	GTF2I repeat domain containing 2 [Source:MGI Symbol;Acc:MGI:2149780]	196	159	149	112	214	193	152	155	163
ENSMUSG00000015943	1082	0.555453	Bola1	3	bolA-like 1 (E. coli) [Source:MGI Symbol;Acc:MGI:1916418]	30	35	70	57	67	32	57	88	64
ENSMUSG00000015944	7560	0.533466	Castor2	5	cytosolic arginine sensor for mTORC1 subunit 2 [Source:MGI Symbol;Acc:MGI:1933384]	333	345	306	138	240	385	308	294	307
ENSMUSG00000015947	2589	0.516029	Fcgr1	3	Fc receptor, IgG, high affinity I [Source:MGI Symbol;Acc:MGI:95498]	67	29	59	12	12	5	3	26	35
ENSMUSG00000015950	3663	0.529348	Ncf1	5	neutrophil cytosolic factor 1 [Source:MGI Symbol;Acc:MGI:97283]	44	48	38	48	122	55	67	25	57
ENSMUSG00000015957	4137	0.565627	Wnt11	7	wingless-type MMTV integration site family, member 11 [Source:MGI Symbol;Acc:MGI:101948]	0	0	0	0	0	0	0	0	0
ENSMUSG00000015961	4531	0.413816	Adss	1	adenylosuccinate synthetase, non muscle [Source:MGI Symbol;Acc:MGI:87948]	434	317	350	227	241	395	272	291	298
ENSMUSG00000015962	768	0.458333	1700016C15Rik	1	RIKEN cDNA 1700016C15 gene [Source:MGI Symbol;Acc:MGI:1916678]	0	0	0	0	0	0	0	0	0
ENSMUSG00000015966	3707	0.501214	Il17rb	14	interleukin 17 receptor B [Source:MGI Symbol;Acc:MGI:1355292]	0	0	0	0	0	0	0	0	0
ENSMUSG00000015968	15183	0.488046	Cacna1d	14	calcium channel, voltage-dependent, L type, alpha 1D subunit [Source:MGI Symbol;Acc:MGI:88293]	1333	1287	1546	1038	801	779	690	885	1019
ENSMUSG00000015970	6217	0.523243	Chdh	14	choline dehydrogenase [Source:MGI Symbol;Acc:MGI:1860776]	0	0	0	0	0	0	0	0	0
ENSMUSG00000015971	9009	0.482184	Actr8	14	ARP8 actin-related protein 8 [Source:MGI Symbol;Acc:MGI:1860775]	403	277	324	339	253	219	312	228	228
ENSMUSG00000015980	3637	0.514985	Lrrc27	7	leucine rich repeat containing 27 [Source:MGI Symbol;Acc:MGI:1923862]	27	8	14	23	19	50	37	35	41
ENSMUSG00000015981	2302	0.588619	Stk32c	7	serine/threonine kinase 32C [Source:MGI Symbol;Acc:MGI:2385336]	0	0	0	0	0	0	0	0	0
ENSMUSG00000015994	3012	0.475432	Fnta	8	farnesyltransferase, CAAX box, alpha [Source:MGI Symbol;Acc:MGI:104683]	523	491	499	496	387	527	482	455	587
ENSMUSG00000016018	6404	0.408495	Mtrex	13	Mtr4 exosome RNA helicase [Source:MGI Symbol;Acc:MGI:1919448]	934	852	893	719	762	675	784	647	778
ENSMUSG00000016024	4831	0.501759	Lbp	2	lipopolysaccharide binding protein [Source:MGI Symbol;Acc:MGI:1098776]	0	0	0	0	0	0	0	0	0
ENSMUSG00000016028	11631	0.592382	Celsr1	15	cadherin, EGF LAG seven-pass G-type receptor 1 [Source:MGI Symbol;Acc:MGI:1100883]	1130	1413	1398	1683	1308	1077	1907	1664	1450
ENSMUSG00000016087	3486	0.443775	Fli1	9	Friend leukemia integration 1 [Source:MGI Symbol;Acc:MGI:95554]	85	86	96	51	114	148	58	165	197
ENSMUSG00000016128	8594	0.491971	Stard13	5	StAR-related lipid transfer (START) domain containing 13 [Source:MGI Symbol;Acc:MGI:2385331]	44	62	62	23	65	267	39	70	67
ENSMUSG00000016150	17747	0.405871	Tenm1	X	teneurin transmembrane protein 1 [Source:MGI Symbol;Acc:MGI:1345185]	228	200	172	116	83	120	68	55	57
ENSMUSG00000016179	2759	0.535339	Camk1g	1	calcium/calmodulin-dependent protein kinase I gamma [Source:MGI Symbol;Acc:MGI:2388073]	34	21	58	11	33	54	13	14	50
ENSMUSG00000016181	6530	0.48974	Utp25	1	UTP25 small subunit processome component [Source:MGI Symbol;Acc:MGI:2138080]	220	120	108	101	96	130	138	167	78
ENSMUSG00000016194	4251	0.44813	Hsd11b1	1	hydroxysteroid 11-beta dehydrogenase 1 [Source:MGI Symbol;Acc:MGI:103562]	0	0	0	0	0	0	0	0	0
ENSMUSG00000016200	11932	0.415354	Syt14	1	synaptotagmin XIV [Source:MGI Symbol;Acc:MGI:2444490]	209	268	147	246	191	143	178	182	231
ENSMUSG00000016206	1438	0.510431	H2-M3	17	histocompatibility 2, M region locus 3 [Source:MGI Symbol;Acc:MGI:95915]	0	0	0	0	0	0	0	0	0
ENSMUSG00000016239	3812	0.505247	Lonrf3	X	LON peptidase N-terminal domain and ring finger 3 [Source:MGI Symbol;Acc:MGI:1921615]	97	46	46	1	32	61	20	22	60
ENSMUSG00000016252	1756	0.502278	Atp5e	2	ATP synthase, H+ transporting, mitochondrial F1 complex, epsilon subunit [Source:MGI Symbol;Acc:MGI:1855697]	206	243	167	151	265	263	214	265	173
ENSMUSG00000016253	2883	0.556712	Nelfcd	2	negative elongation factor complex member C/D, Th1l [Source:MGI Symbol;Acc:MGI:1926424]	390	296	288	235	304	354	393	351	316
ENSMUSG00000016255	1406	0.545519	Tubb1	2	tubulin, beta 1 class VI [Source:MGI Symbol;Acc:MGI:107814]	0	0	0	0	0	0	0	0	0
ENSMUSG00000016256	1441	0.573213	Ctsz	2	cathepsin Z [Source:MGI Symbol;Acc:MGI:1891190]	473	528	517	542	474	664	562	599	570
ENSMUSG00000016257	1860	0.485484	Prelid3b	2	PRELI domain containing 3B [Source:MGI Symbol;Acc:MGI:1913640]	303	331	288	334	214	263	311	298	291
ENSMUSG00000016262	3850	0.50987	Sertad4	1	SERTA domain containing 4 [Source:MGI Symbol;Acc:MGI:2443496]	43	28	31	1	10	257	9	0	4
ENSMUSG00000016283	1551	0.477112	H2-M2	17	histocompatibility 2, M region locus 2 [Source:MGI Symbol;Acc:MGI:95914]	0	0	0	0	0	0	0	0	0
ENSMUSG00000016308	2272	0.433979	Ube2a	X	ubiquitin-conjugating enzyme E2A [Source:MGI Symbol;Acc:MGI:102959]	124	119	99	126	164	129	153	198	105
ENSMUSG00000016319	1646	0.469623	Slc25a5	X	solute carrier family 25 (mitochondrial carrier, adenine nucleotide translocator), member 5 [Source:MGI Symbol;Acc:MGI:1353496]	619	717	776	520	743	723	478	783	700
ENSMUSG00000016327	4201	0.426089	Atp1b4	X	ATPase, (Na+)/K+ transporting, beta 4 polypeptide [Source:MGI Symbol;Acc:MGI:1915071]	0	0	0	0	0	0	0	0	0
ENSMUSG00000016344	1336	0.609281	Ppdpf	2	pancreatic progenitor cell differentiation and proliferation factor [Source:MGI Symbol;Acc:MGI:1913746]	341	230	240	174	115	172	233	276	227
ENSMUSG00000016346	16273	0.53346	Kcnq2	2	potassium voltage-gated channel, subfamily Q, member 2 [Source:MGI Symbol;Acc:MGI:1309503]	115	25	47	12	23	42	22	4	26
ENSMUSG00000016349	2084	0.605566	Eef1a2	2	eukaryotic translation elongation factor 1 alpha 2 [Source:MGI Symbol;Acc:MGI:1096317]	0	0	0	0	0	0	0	0	0
ENSMUSG00000016356	5142	0.56126	Col20a1	2	collagen, type XX, alpha 1 [Source:MGI Symbol;Acc:MGI:1920618]	34	76	118	84	42	31	57	62	27
ENSMUSG00000016382	4238	0.449033	Pls3	X	plastin 3 (T-isoform) [Source:MGI Symbol;Acc:MGI:104807]	322	208	352	111	283	527	327	346	444
ENSMUSG00000016386	3425	0.483796	Mpped2	2	metallophosphoesterase domain containing 2 [Source:MGI Symbol;Acc:MGI:1924265]	87	70	107	32	132	156	121	78	108
ENSMUSG00000016409	4326	0.412853	Nkap	X	NFKB activating protein [Source:MGI Symbol;Acc:MGI:1914300]	384	364	413	425	397	367	406	438	582
ENSMUSG00000016427	419	0.47494	Ndufa1	X	NADH:ubiquinone oxidoreductase subunit A1 [Source:MGI Symbol;Acc:MGI:1929511]	182	207	236	164	338	234	354	370	456
ENSMUSG00000016458	6195	0.522357	Wt1	2	Wilms tumor 1 homolog [Source:MGI Symbol;Acc:MGI:98968]	0	0	0	0	0	0	0	0	0
ENSMUSG00000016477	5429	0.508565	E2f3	13	E2F transcription factor 3 [Source:MGI Symbol;Acc:MGI:1096340]	388	359	416	301	308	420	275	295	240
ENSMUSG00000016481	10349	0.393565	Cr1l	1	complement component (3b/4b) receptor 1-like [Source:MGI Symbol;Acc:MGI:88513]	291	176	276	171	152	282	141	160	191
ENSMUSG00000016487	11135	0.452088	Ppfibp1	6	PTPRF interacting protein, binding protein 1 (liprin beta 1) [Source:MGI Symbol;Acc:MGI:1914783]	1603	1759	1949	1966	1184	1189	1223	1419	1362
ENSMUSG00000016493	7603	0.375641	Cd46	1	CD46 antigen, complement regulatory protein [Source:MGI Symbol;Acc:MGI:1203290]	55	18	20	48	10	28	31	7	14
ENSMUSG00000016494	7290	0.455007	Cd34	1	CD34 antigen [Source:MGI Symbol;Acc:MGI:88329]	260	271	321	147	241	667	312	397	527
ENSMUSG00000016495	3799	0.47144	Plgrkt	19	plasminogen receptor, C-terminal lysine transmembrane protein [Source:MGI Symbol;Acc:MGI:1915009]	68	46	75	34	68	96	44	31	54
ENSMUSG00000016496	3622	0.449199	Cd274	19	CD274 antigen [Source:MGI Symbol;Acc:MGI:1926446]	0	0	0	0	0	0	0	0	0
ENSMUSG00000016498	1961	0.491586	Pdcd1lg2	19	programmed cell death 1 ligand 2 [Source:MGI Symbol;Acc:MGI:1930125]	0	0	0	0	0	0	0	0	0
ENSMUSG00000016503	2548	0.560047	Gtf3a	5	general transcription factor III A [Source:MGI Symbol;Acc:MGI:1913846]	150	101	118	124	71	94	71	135	98
ENSMUSG00000016510	5127	0.527794	Mtif3	5	mitochondrial translational initiation factor 3 [Source:MGI Symbol;Acc:MGI:1923616]	195	161	207	118	111	87	167	55	101
ENSMUSG00000016520	4557	0.530393	Lnx2	5	ligand of numb-protein X 2 [Source:MGI Symbol;Acc:MGI:2155959]	226	236	236	144	159	155	174	258	215
ENSMUSG00000016524	1149	0.454308	Il19	1	interleukin 19 [Source:MGI Symbol;Acc:MGI:1890472]	0	0	0	0	0	0	0	0	0
ENSMUSG00000016526	3178	0.503147	Dyrk3	1	dual-specificity tyrosine-(Y)-phosphorylation regulated kinase 3 [Source:MGI Symbol;Acc:MGI:1330300]	67	43	27	17	13	74	7	29	67
ENSMUSG00000016528	3041	0.567576	Mapkapk2	1	MAP kinase-activated protein kinase 2 [Source:MGI Symbol;Acc:MGI:109298]	861	491	632	420	371	577	379	532	435
ENSMUSG00000016529	1310	0.445038	Il10	1	interleukin 10 [Source:MGI Symbol;Acc:MGI:96537]	0	0	0	0	0	0	0	0	0
ENSMUSG00000016534	9552	0.394263	Lamp2	X	lysosomal-associated membrane protein 2 [Source:MGI Symbol;Acc:MGI:96748]	578	542	559	468	420	568	454	517	522
ENSMUSG00000016541	1937	0.499226	Atxn10	15	ataxin 10 [Source:MGI Symbol;Acc:MGI:1859293]	1674	1766	1818	1991	1758	1596	1878	1956	2012
ENSMUSG00000016552	5939	0.538138	Foxred2	15	FAD-dependent oxidoreductase domain containing 2 [Source:MGI Symbol;Acc:MGI:106315]	91	27	75	32	46	34	57	51	42
ENSMUSG00000016554	4968	0.531602	Eif3d	15	eukaryotic translation initiation factor 3, subunit D [Source:MGI Symbol;Acc:MGI:1933181]	2702	2913	3164	3258	1941	1674	1913	1844	1884
ENSMUSG00000016559	2976	0.477151	H3f3b	11	H3.3 histone B [Source:MGI Symbol;Acc:MGI:1101768]	3205	2471	2873	2013	1910	2423	1485	2105	1790
ENSMUSG00000016619	4894	0.488966	Nup50	15	nucleoporin 50 [Source:MGI Symbol;Acc:MGI:1351502]	1579	1333	1437	1402	987	822	832	930	871
ENSMUSG00000016624	4264	0.577392	Phf21b	15	PHD finger protein 21B [Source:MGI Symbol;Acc:MGI:2443812]	400	145	197	52	92	140	46	73	85
ENSMUSG00000016626	3537	0.421261	Nlrp14	7	NLR family, pyrin domain containing 14 [Source:MGI Symbol;Acc:MGI:1924108]	0	0	0	0	0	0	0	0	0
ENSMUSG00000016637	2864	0.549581	Ift27	15	intraflagellar transport 27 [Source:MGI Symbol;Acc:MGI:1914292]	115	151	137	111	80	51	112	110	104
ENSMUSG00000016664	4908	0.521597	Pacsin2	15	protein kinase C and casein kinase substrate in neurons 2 [Source:MGI Symbol;Acc:MGI:1345153]	739	706	760	587	636	692	470	548	611
ENSMUSG00000016756	10660	0.416041	Cmah	13	cytidine monophospho-N-acetylneuraminic acid hydroxylase [Source:MGI Symbol;Acc:MGI:103227]	0	0	0	0	0	0	0	0	0
ENSMUSG00000016757	4039	0.564991	Ttll12	15	tubulin tyrosine ligase-like family, member 12 [Source:MGI Symbol;Acc:MGI:3039573]	299	300	329	159	305	227	240	317	206
ENSMUSG00000016758	1591	0.587681	Bik	15	BCL2-interacting killer [Source:MGI Symbol;Acc:MGI:1206591]	0	0	0	0	0	0	0	0	0
ENSMUSG00000016763	9829	0.55031	Scube1	15	signal peptide, CUB domain, EGF-like 1 [Source:MGI Symbol;Acc:MGI:1890616]	158	145	202	49	387	741	301	403	245
ENSMUSG00000016831	6950	0.460432	Tox4	14	TOX high mobility group box family member 4 [Source:MGI Symbol;Acc:MGI:1915389]	516	425	521	323	282	406	355	337	262
ENSMUSG00000016833	1076	0.444238	Mrps18c	5	mitochondrial ribosomal protein S18C [Source:MGI Symbol;Acc:MGI:1915985]	0	0	0	0	0	0	0	0	0
ENSMUSG00000016918	11294	0.463786	Sulf1	1	sulfatase 1 [Source:MGI Symbol;Acc:MGI:2138563]	239	310	228	109	548	2146	581	648	563
ENSMUSG00000016921	4810	0.442827	Srsf6	2	serine and arginine-rich splicing factor 6 [Source:MGI Symbol;Acc:MGI:1915246]	1880	1551	1512	1141	1752	1834	1584	1668	1718
ENSMUSG00000016933	7857	0.527937	Plcg1	2	phospholipase C, gamma 1 [Source:MGI Symbol;Acc:MGI:97615]	1230	817	1089	506	815	1477	713	787	965
ENSMUSG00000016940	3009	0.56331	Kctd2	11	potassium channel tetramerisation domain containing 2 [Source:MGI Symbol;Acc:MGI:1917632]	324	349	340	223	281	354	291	459	325
ENSMUSG00000016942	3359	0.589163	Tmprss6	15	transmembrane serine protease 6 [Source:MGI Symbol;Acc:MGI:1919003]	0	0	0	0	0	0	0	0	0
ENSMUSG00000016946	3730	0.512332	Kctd5	17	potassium channel tetramerisation domain containing 5 [Source:MGI Symbol;Acc:MGI:1916509]	398	291	439	408	382	360	431	295	471
ENSMUSG00000016982	3534	0.542728	Pom121l2	13	POM121 membrane glycoprotein-like 2 (rat) [Source:MGI Symbol;Acc:MGI:2684870]	0	0	0	0	0	0	0	0	0
ENSMUSG00000016984	4185	0.398088	Etaa1	11	Ewing tumor-associated antigen 1 [Source:MGI Symbol;Acc:MGI:1915395]	362	207	199	125	251	224	237	187	189
ENSMUSG00000016995	5174	0.530151	Matn4	2	matrilin 4 [Source:MGI Symbol;Acc:MGI:1328314]	0	0	0	0	0	0	0	0	0
ENSMUSG00000016998	731	0.426813	Svs4	2	seminal vesicle secretory protein 4 [Source:MGI Symbol;Acc:MGI:98450]	0	0	0	0	0	0	0	0	0
ENSMUSG00000017000	535	0.429907	Svs6	2	seminal vesicle secretory protein 6 [Source:MGI Symbol;Acc:MGI:106178]	0	0	0	0	0	0	0	0	0
ENSMUSG00000017002	1180	0.539831	Slpi	2	secretory leukocyte peptidase inhibitor [Source:MGI Symbol;Acc:MGI:109297]	0	0	0	0	0	0	0	0	0
ENSMUSG00000017003	1200	0.470833	Svs3a	2	seminal vesicle secretory protein 3A [Source:MGI Symbol;Acc:MGI:1927635]	0	0	0	0	0	0	0	0	0
ENSMUSG00000017004	646	0.481424	Svs5	2	seminal vesicle secretory protein 5 [Source:MGI Symbol;Acc:MGI:98453]	0	0	0	0	0	0	0	0	0
ENSMUSG00000017007	5732	0.54693	Rbpjl	2	recombination signal binding protein for immunoglobulin kappa J region-like [Source:MGI Symbol;Acc:MGI:1196616]	0	0	0	0	0	0	0	0	0
ENSMUSG00000017009	2547	0.490773	Sdc4	2	syndecan 4 [Source:MGI Symbol;Acc:MGI:1349164]	214	269	182	201	259	243	234	214	190
ENSMUSG00000017049	1115	0.486099	Ccdc70	8	coiled-coil domain containing 70 [Source:MGI Symbol;Acc:MGI:1915179]	0	0	0	0	0	0	0	0	0
ENSMUSG00000017057	3712	0.411638	Il13ra1	X	interleukin 13 receptor, alpha 1 [Source:MGI Symbol;Acc:MGI:105052]	22	22	29	7	25	40	20	17	20
ENSMUSG00000017064	1061	0.388313	Prl5a1	13	prolactin family 5, subfamily a, member 1 [Source:MGI Symbol;Acc:MGI:106332]	0	0	0	0	0	0	0	0	0
ENSMUSG00000017119	6871	0.462378	Nbr1	11	NBR1, autophagy cargo receptor [Source:MGI Symbol;Acc:MGI:108498]	1473	1907	1804	1664	1536	1486	1626	1557	1536
ENSMUSG00000017132	3905	0.537772	Cyth1	11	cytohesin 1 [Source:MGI Symbol;Acc:MGI:1334257]	312	277	254	167	464	436	374	426	497
ENSMUSG00000017144	4432	0.420803	Rnd3	2	Rho family GTPase 3 [Source:MGI Symbol;Acc:MGI:1921444]	726	738	610	362	300	600	360	267	334
ENSMUSG00000017146	8533	0.465839	Brca1	11	breast cancer 1, early onset [Source:MGI Symbol;Acc:MGI:104537]	611	332	356	122	254	390	265	348	376
ENSMUSG00000017165	460	0.556522	Gast	11	gastrin [Source:MGI Symbol;Acc:MGI:104768]	0	0	0	0	0	0	0	0	0
ENSMUSG00000017167	5875	0.565277	Cntnap1	11	contactin associated protein-like 1 [Source:MGI Symbol;Acc:MGI:1858201]	38	14	44	13	23	18	23	15	6
ENSMUSG00000017176	3420	0.529532	Nt5c3b	11	5'-nucleotidase, cytosolic IIIB [Source:MGI Symbol;Acc:MGI:1915356]	334	134	197	127	163	252	145	250	307
ENSMUSG00000017188	886	0.538375	Coa3	11	cytochrome C oxidase assembly factor 3 [Source:MGI Symbol;Acc:MGI:1098757]	142	107	175	183	118	108	120	55	179
ENSMUSG00000017195	1683	0.477124	Zpbp2	11	zona pellucida binding protein 2 [Source:MGI Symbol;Acc:MGI:1916626]	0	0	0	0	0	0	0	0	0
ENSMUSG00000017204	2726	0.496698	Gsdma	11	gasdermin A [Source:MGI Symbol;Acc:MGI:1889509]	0	0	0	0	0	0	0	0	0
ENSMUSG00000017210	6528	0.545956	Med24	11	mediator complex subunit 24 [Source:MGI Symbol;Acc:MGI:1344385]	537	501	503	436	403	566	468	447	289
ENSMUSG00000017211	3083	0.489458	Gsdma2	11	gasdermin A2 [Source:MGI Symbol;Acc:MGI:1921490]	0	0	0	0	0	0	0	0	0
ENSMUSG00000017221	4967	0.557278	Psmd3	11	proteasome (prosome, macropain) 26S subunit, non-ATPase, 3 [Source:MGI Symbol;Acc:MGI:98858]	968	1062	1198	1075	818	839	935	825	859
ENSMUSG00000017264	3594	0.540902	Exosc10	4	exosome component 10 [Source:MGI Symbol;Acc:MGI:1355322]	610	529	559	525	534	561	617	471	495
ENSMUSG00000017286	6005	0.492256	Glod4	11	glyoxalase domain containing 4 [Source:MGI Symbol;Acc:MGI:1914451]	325	263	300	260	418	365	383	483	391
ENSMUSG00000017288	5203	0.480876	Vps53	11	VPS53 GARP complex subunit [Source:MGI Symbol;Acc:MGI:1915549]	303	345	383	243	303	341	311	308	335
ENSMUSG00000017291	12421	0.405603	Taok1	11	TAO kinase 1 [Source:MGI Symbol;Acc:MGI:1914490]	2288	2065	2148	1715	2009	2183	1801	2232	1896
ENSMUSG00000017299	2122	0.532988	Dnttip1	2	deoxynucleotidyltransferase, terminal, interacting protein 1 [Source:MGI Symbol;Acc:MGI:1923483]	228	125	195	185	170	205	141	238	175
ENSMUSG00000017300	800	0.54375	Tnnc2	2	troponin C2, fast [Source:MGI Symbol;Acc:MGI:98780]	0	0	0	0	0	0	0	0	0
ENSMUSG00000017307	1997	0.550325	Acot8	2	acyl-CoA thioesterase 8 [Source:MGI Symbol;Acc:MGI:2158201]	49	74	35	51	63	37	29	48	76
ENSMUSG00000017309	2737	0.537084	Cd300lg	11	CD300 molecule like family member G [Source:MGI Symbol;Acc:MGI:1289168]	15	12	5	0	24	4	4	0	22
ENSMUSG00000017310	751	0.458056	Spint4	2	serine protease inhibitor, Kunitz type 4 [Source:MGI Symbol;Acc:MGI:1925489]	0	0	0	0	0	0	0	0	0
ENSMUSG00000017311	631	0.573693	Pyy	11	peptide YY [Source:MGI Symbol;Acc:MGI:99924]	0	0	0	0	0	0	0	0	0
ENSMUSG00000017314	4807	0.561057	Mpp2	11	membrane protein, palmitoylated 2 (MAGUK p55 subfamily member 2) [Source:MGI Symbol;Acc:MGI:1858257]	159	143	83	17	79	69	65	71	110
ENSMUSG00000017316	500	0.57	Ppy	11	pancreatic polypeptide [Source:MGI Symbol;Acc:MGI:97753]	0	0	0	0	0	0	0	0	0
ENSMUSG00000017344	2030	0.553202	Vtn	11	vitronectin [Source:MGI Symbol;Acc:MGI:98940]	0	0	0	0	0	0	0	0	0
ENSMUSG00000017376	5447	0.442445	Nlk	11	nemo like kinase [Source:MGI Symbol;Acc:MGI:1201387]	765	644	677	484	561	523	550	612	631
ENSMUSG00000017386	3292	0.560753	Traf4	11	TNF receptor associated factor 4 [Source:MGI Symbol;Acc:MGI:1202880]	571	489	506	230	370	528	343	287	361
ENSMUSG00000017390	3263	0.522219	Aldoc	11	aldolase C, fructose-bisphosphate [Source:MGI Symbol;Acc:MGI:101863]	75	55	55	68	702	448	611	437	783
ENSMUSG00000017400	3139	0.582032	Stac2	11	SH3 and cysteine rich domain 2 [Source:MGI Symbol;Acc:MGI:2144518]	193	201	169	193	125	125	265	226	202
ENSMUSG00000017404	1022	0.506849	Rpl19	11	ribosomal protein L19 [Source:MGI Symbol;Acc:MGI:98020]	1751	1972	2068	1884	1747	1571	1533	1802	1428
ENSMUSG00000017405	5222	0.541172	Nek8	11	NIMA (never in mitosis gene a)-related expressed kinase 8 [Source:MGI Symbol;Acc:MGI:1890646]	79	117	70	50	29	53	31	90	25
ENSMUSG00000017412	8963	0.411804	Cacnb4	2	calcium channel, voltage-dependent, beta 4 subunit [Source:MGI Symbol;Acc:MGI:103301]	0	0	0	0	0	0	0	0	0
ENSMUSG00000017417	4836	0.540116	Plxdc1	11	plexin domain containing 1 [Source:MGI Symbol;Acc:MGI:1919574]	48	2	51	9	26	54	40	10	12
ENSMUSG00000017418	10428	0.39557	Arl5b	2	ADP-ribosylation factor-like 5B [Source:MGI Symbol;Acc:MGI:1923119]	358	335	348	165	223	356	235	269	269
ENSMUSG00000017421	6658	0.396215	Zfp207	11	zinc finger protein 207 [Source:MGI Symbol;Acc:MGI:1340045]	1355	1120	1317	981	1044	1324	1265	1071	1157
ENSMUSG00000017428	6383	0.436629	Psmd11	11	proteasome (prosome, macropain) 26S subunit, non-ATPase, 11 [Source:MGI Symbol;Acc:MGI:1916327]	779	897	852	1048	578	585	775	795	703
ENSMUSG00000017446	3131	0.549026	C1qtnf1	11	C1q and tumor necrosis factor related protein 1 [Source:MGI Symbol;Acc:MGI:1919254]	21	69	41	11	8	48	12	13	64
ENSMUSG00000017453	2470	0.499595	Pipox	11	pipecolic acid oxidase [Source:MGI Symbol;Acc:MGI:1197006]	54	45	29	23	30	2	27	12	25
ENSMUSG00000017466	3896	0.541581	Timp2	11	tissue inhibitor of metalloproteinase 2 [Source:MGI Symbol;Acc:MGI:98753]	1251	1344	1320	1367	947	1747	980	1049	1080
ENSMUSG00000017478	9190	0.532862	Zc3h18	8	zinc finger CCCH-type containing 18 [Source:MGI Symbol;Acc:MGI:1923264]	963	832	907	592	715	913	779	765	747
ENSMUSG00000017485	14613	0.396359	Top2b	14	topoisomerase (DNA) II beta [Source:MGI Symbol;Acc:MGI:98791]	3769	3049	3298	2398	2832	3182	3300	2974	3435
ENSMUSG00000017491	5265	0.488699	Rarb	14	retinoic acid receptor, beta [Source:MGI Symbol;Acc:MGI:97857]	174	135	116	81	146	331	85	128	134
ENSMUSG00000017493	4416	0.547101	Igfbp4	11	insulin-like growth factor binding protein 4 [Source:MGI Symbol;Acc:MGI:96439]	1538	1168	1249	620	812	3468	591	859	808
ENSMUSG00000017499	5229	0.488621	Cdc6	11	cell division cycle 6 [Source:MGI Symbol;Acc:MGI:1345150]	125	24	105	13	50	77	62	70	34
ENSMUSG00000017548	4945	0.409707	Suz12	11	SUZ12 polycomb repressive complex 2 subunit [Source:MGI Symbol;Acc:MGI:1261758]	923	596	706	600	498	577	593	543	605
ENSMUSG00000017550	7532	0.41317	Atad5	11	ATPase family, AAA domain containing 5 [Source:MGI Symbol;Acc:MGI:2442925]	459	274	328	167	267	267	241	182	209
ENSMUSG00000017561	4261	0.454119	Crlf3	11	cytokine receptor-like factor 3 [Source:MGI Symbol;Acc:MGI:1860086]	157	119	106	43	144	211	70	99	122
ENSMUSG00000017588	1550	0.550323	Krt27	11	keratin 27 [Source:MGI Symbol;Acc:MGI:1339999]	0	0	0	0	0	0	0	0	0
ENSMUSG00000017607	5167	0.532417	Tns4	11	tensin 4 [Source:MGI Symbol;Acc:MGI:2144377]	0	0	0	0	0	0	0	0	0
ENSMUSG00000017615	3781	0.508067	Tnfaip1	11	tumor necrosis factor, alpha-induced protein 1 (endothelial) [Source:MGI Symbol;Acc:MGI:104961]	476	506	540	361	501	518	378	463	484
ENSMUSG00000017631	10974	0.569163	Abr	11	active BCR-related gene [Source:MGI Symbol;Acc:MGI:107771]	713	459	584	378	557	695	493	584	647
ENSMUSG00000017639	7451	0.545833	Rab11fip4	11	RAB11 family interacting protein 4 (class II) [Source:MGI Symbol;Acc:MGI:2442920]	801	421	534	159	358	444	350	392	327
ENSMUSG00000017652	3406	0.49589	Cd40	2	CD40 antigen [Source:MGI Symbol;Acc:MGI:88336]	45	34	61	15	9	7	30	12	8
ENSMUSG00000017664	3914	0.589423	Slc35c2	2	solute carrier family 35, member C2 [Source:MGI Symbol;Acc:MGI:2385166]	228	247	246	363	236	167	282	177	222
ENSMUSG00000017667	8205	0.494333	Zfp334	2	zinc finger protein 334 [Source:MGI Symbol;Acc:MGI:2388656]	600	589	499	393	448	493	538	487	391
ENSMUSG00000017670	6652	0.537132	Elmo2	2	engulfment and cell motility 2 [Source:MGI Symbol;Acc:MGI:2153045]	563	478	562	293	391	544	285	437	361
ENSMUSG00000017677	3987	0.399799	Wsb1	11	WD repeat and SOCS box-containing 1 [Source:MGI Symbol;Acc:MGI:1926139]	805	793	633	550	394	867	444	539	520
ENSMUSG00000017679	5951	0.490674	Ttpal	2	tocopherol (alpha) transfer protein-like [Source:MGI Symbol;Acc:MGI:1923330]	349	331	353	345	242	256	255	299	264
ENSMUSG00000017686	7414	0.420016	Rhot1	11	ras homolog family member T1 [Source:MGI Symbol;Acc:MGI:1926078]	474	400	423	270	328	356	445	446	477
ENSMUSG00000017688	2630	0.428517	Hnf4g	3	hepatocyte nuclear factor 4, gamma [Source:MGI Symbol;Acc:MGI:1353604]	0	0	0	0	0	0	0	0	0
ENSMUSG00000017692	4734	0.541825	Rhbdl3	11	rhomboid like 3 [Source:MGI Symbol;Acc:MGI:2179276]	85	30	82	9	17	55	6	21	12
ENSMUSG00000017697	2002	0.528472	Ada	2	adenosine deaminase [Source:MGI Symbol;Acc:MGI:87916]	7	13	5	17	25	5	6	12	4
ENSMUSG00000017707	3840	0.425781	Serinc3	2	serine incorporator 3 [Source:MGI Symbol;Acc:MGI:1349457]	747	666	643	488	643	792	404	618	530
ENSMUSG00000017713	2910	0.585223	Tha1	11	threonine aldolase 1 [Source:MGI Symbol;Acc:MGI:1919026]	33	20	57	31	36	5	62	54	84
ENSMUSG00000017715	5333	0.560848	Pgs1	11	phosphatidylglycerophosphate synthase 1 [Source:MGI Symbol;Acc:MGI:1921701]	282	330	285	229	322	324	369	399	455
ENSMUSG00000017716	3402	0.478836	Birc5	11	baculoviral IAP repeat-containing 5 [Source:MGI Symbol;Acc:MGI:1203517]	210	189	255	58	189	198	130	128	106
ENSMUSG00000017718	3539	0.532354	Afmid	11	arylformamidase [Source:MGI Symbol;Acc:MGI:2448704]	31	2	55	8	14	28	13	23	22
ENSMUSG00000017720	934	0.478587	Trp53tg5	2	transformation related protein 53 target 5 [Source:MGI Symbol;Acc:MGI:1920853]	0	0	0	0	0	0	0	0	0
ENSMUSG00000017721	3856	0.568465	Pigt	2	phosphatidylinositol glycan anchor biosynthesis, class T [Source:MGI Symbol;Acc:MGI:1926178]	669	643	796	608	580	865	834	707	706
ENSMUSG00000017723	1140	0.588596	Wfdc2	2	WAP four-disulfide core domain 2 [Source:MGI Symbol;Acc:MGI:1914951]	0	0	0	0	0	0	0	0	0
ENSMUSG00000017724	3104	0.603093	Etv4	11	ets variant 4 [Source:MGI Symbol;Acc:MGI:99423]	113	68	28	17	10	32	12	40	42
ENSMUSG00000017733	778	0.501285	Eppin	2	epididymal peptidase inhibitor [Source:MGI Symbol;Acc:MGI:1922776]	0	0	0	0	0	0	0	0	0
ENSMUSG00000017734	4389	0.501481	Dbndd2	2	dysbindin (dystrobrevin binding protein 1) domain containing 2 [Source:MGI Symbol;Acc:MGI:106562]	0	0	0	0	0	0	0	0	0
ENSMUSG00000017737	3539	0.551286	Mmp9	2	matrix metallopeptidase 9 [Source:MGI Symbol;Acc:MGI:97011]	0	0	0	0	0	0	0	0	0
ENSMUSG00000017740	7447	0.582516	Slc12a5	2	solute carrier family 12, member 5 [Source:MGI Symbol;Acc:MGI:1862037]	25	35	71	20	87	96	96	54	49
ENSMUSG00000017747	2692	0.559807	Ghdc	11	GH3 domain containing [Source:MGI Symbol;Acc:MGI:1931556]	62	74	67	67	50	61	78	91	56
ENSMUSG00000017754	2562	0.583138	Pltp	2	phospholipid transfer protein [Source:MGI Symbol;Acc:MGI:103151]	51	18	28	3	84	102	18	22	43
ENSMUSG00000017756	12669	0.529245	Slc12a7	13	solute carrier family 12, member 7 [Source:MGI Symbol;Acc:MGI:1342283]	525	300	369	295	421	444	335	346	356
ENSMUSG00000017760	4715	0.55334	Ctsa	2	cathepsin A [Source:MGI Symbol;Acc:MGI:97748]	629	696	778	616	592	590	552	559	677
ENSMUSG00000017764	2781	0.55196	Zswim1	2	zinc finger SWIM-type containing 1 [Source:MGI Symbol;Acc:MGI:1919221]	124	92	93	59	107	52	108	79	87
ENSMUSG00000017765	4279	0.57233	Slc12a4	8	solute carrier family 12, member 4 [Source:MGI Symbol;Acc:MGI:1309465]	256	246	225	286	84	380	81	67	88
ENSMUSG00000017767	1138	0.568541	Spata25	2	spermatogenesis associated 25 [Source:MGI Symbol;Acc:MGI:1922892]	0	0	0	0	0	0	0	0	0
ENSMUSG00000017774	6585	0.56568	Myo1c	11	myosin IC [Source:MGI Symbol;Acc:MGI:106612]	333	321	242	135	252	587	219	276	252
ENSMUSG00000017776	4730	0.444609	Crk	11	v-crk avian sarcoma virus CT10 oncogene homolog [Source:MGI Symbol;Acc:MGI:88508]	1042	853	1259	768	1020	1043	903	1058	1114
ENSMUSG00000017778	1131	0.45977	Cox7c	13	cytochrome c oxidase subunit 7C [Source:MGI Symbol;Acc:MGI:103226]	124	124	247	248	192	112	249	214	244
ENSMUSG00000017781	4129	0.485348	Pitpna	11	phosphatidylinositol transfer protein, alpha [Source:MGI Symbol;Acc:MGI:99887]	692	640	815	592	671	640	639	632	718
ENSMUSG00000017801	1999	0.507254	Mlx	11	MAX-like protein X [Source:MGI Symbol;Acc:MGI:108398]	81	69	66	187	101	88	103	68	68
ENSMUSG00000017802	3589	0.525773	Retreg3	11	reticulophagy regulator family member 3 [Source:MGI Symbol;Acc:MGI:1915248]	705	795	666	711	565	714	796	882	617
ENSMUSG00000017817	4255	0.618801	Jph2	2	junctophilin 2 [Source:MGI Symbol;Acc:MGI:1891496]	53	84	88	153	74	172	77	39	67
ENSMUSG00000017830	3272	0.528729	Dhx58	11	DEXH (Asp-Glu-X-His) box polypeptide 58 [Source:MGI Symbol;Acc:MGI:1931560]	18	17	19	15	0	11	13	8	5
ENSMUSG00000017831	5270	0.431309	Rab5a	17	RAB5A, member RAS oncogene family [Source:MGI Symbol;Acc:MGI:105926]	632	418	651	480	429	404	535	532	486
ENSMUSG00000017832	726	0.597796	Hspb9	11	heat shock protein, alpha-crystallin-related, B9 [Source:MGI Symbol;Acc:MGI:1922732]	0	0	0	0	0	0	0	0	0
ENSMUSG00000017837	3578	0.574064	Nkiras2	11	NFKB inhibitor interacting Ras-like protein 2 [Source:MGI Symbol;Acc:MGI:1919216]	350	263	235	246	328	230	210	328	215
ENSMUSG00000017843	8286	0.481052	Ppp2r5c	12	protein phosphatase 2, regulatory subunit B', gamma [Source:MGI Symbol;Acc:MGI:1349475]	621	379	484	356	507	592	417	522	544
ENSMUSG00000017858	2802	0.482512	Ift52	2	intraflagellar transport 52 [Source:MGI Symbol;Acc:MGI:2387217]	210	225	169	208	243	232	252	291	255
ENSMUSG00000017861	4632	0.553756	Mybl2	2	myeloblastosis oncogene-like 2 [Source:MGI Symbol;Acc:MGI:101785]	233	94	64	29	70	94	71	135	109
ENSMUSG00000017868	3412	0.500293	Sgk2	2	serum/glucocorticoid regulated kinase 2 [Source:MGI Symbol;Acc:MGI:1351318]	0	0	0	0	0	0	0	0	0
ENSMUSG00000017897	2963	0.56328	Eya2	2	EYA transcriptional coactivator and phosphatase 2 [Source:MGI Symbol;Acc:MGI:109341]	357	205	191	89	60	492	60	108	73
ENSMUSG00000017922	930	0.398925	Prl3c1	13	prolactin family 3, subfamily c, member 1 [Source:MGI Symbol;Acc:MGI:1351649]	0	0	0	0	0	0	0	0	0
ENSMUSG00000017929	4308	0.539926	B4galt5	2	UDP-Gal:betaGlcNAc beta 1,4-galactosyltransferase, polypeptide 5 [Source:MGI Symbol;Acc:MGI:1927169]	215	150	205	181	151	142	169	178	178
ENSMUSG00000017943	2580	0.560465	Gdap1l1	2	ganglioside-induced differentiation-associated protein 1-like 1 [Source:MGI Symbol;Acc:MGI:2385163]	147	32	27	1	6	38	26	13	67
ENSMUSG00000017950	4828	0.540597	Hnf4a	2	hepatic nuclear factor 4, alpha [Source:MGI Symbol;Acc:MGI:109128]	0	0	0	0	0	0	0	0	0
ENSMUSG00000017969	2567	0.574211	Ptgis	2	prostaglandin I2 (prostacyclin) synthase [Source:MGI Symbol;Acc:MGI:1097156]	16	0	4	12	2	78	5	13	35
ENSMUSG00000017978	9566	0.43456	Cadps2	6	Ca2+-dependent activator protein for secretion 2 [Source:MGI Symbol;Acc:MGI:2443963]	166	111	162	52	210	266	179	208	266
ENSMUSG00000017999	4817	0.531244	Ddx27	2	DEAD box helicase 27 [Source:MGI Symbol;Acc:MGI:2385884]	1186	1207	1223	1103	495	649	734	611	650
ENSMUSG00000018001	9437	0.476952	Cyth3	5	cytohesin 3 [Source:MGI Symbol;Acc:MGI:1335107]	278	202	300	167	158	324	222	205	122
ENSMUSG00000018008	7552	0.545154	Cyth4	15	cytohesin 4 [Source:MGI Symbol;Acc:MGI:2441702]	65	15	63	36	36	76	21	32	72
ENSMUSG00000018012	1293	0.610209	Rac3	11	Rac family small GTPase 3 [Source:MGI Symbol;Acc:MGI:2180784]	52	58	32	54	24	74	39	30	24
ENSMUSG00000018040	5411	0.555905	Rrp7a	15	ribosomal RNA processing 7 homolog A [Source:MGI Symbol;Acc:MGI:1922028]	767	341	491	279	534	519	408	540	383
ENSMUSG00000018042	4298	0.567473	Cyb5r3	15	cytochrome b5 reductase 3 [Source:MGI Symbol;Acc:MGI:94893]	1076	906	1194	817	1916	1732	1767	2012	1660
ENSMUSG00000018068	10609	0.416816	Ints2	11	integrator complex subunit 2 [Source:MGI Symbol;Acc:MGI:1917672]	399	246	474	208	380	392	441	339	307
ENSMUSG00000018076	15427	0.507033	Med13l	5	mediator complex subunit 13-like [Source:MGI Symbol;Acc:MGI:2670178]	1999	1922	2408	2199	1504	1565	1416	1478	1222
ENSMUSG00000018102	1156	0.459343	H2bc4	13	H2B clustered histone 4 [Source:MGI Symbol;Acc:MGI:1915274]	593	295	397	359	356	341	313	380	272
ENSMUSG00000018126	2728	0.616569	Baiap2l2	15	BAI1-associated protein 2-like 2 [Source:MGI Symbol;Acc:MGI:2652819]	0	0	0	0	0	0	0	0	0
ENSMUSG00000018143	3901	0.561395	Mafk	5	v-maf musculoaponeurotic fibrosarcoma oncogene family, protein K (avian) [Source:MGI Symbol;Acc:MGI:99951]	97	77	127	140	84	78	92	89	77
ENSMUSG00000018160	8753	0.466354	Med1	11	mediator complex subunit 1 [Source:MGI Symbol;Acc:MGI:1100846]	805	611	768	492	738	801	648	763	692
ENSMUSG00000018166	6016	0.511968	Erbb3	10	erb-b2 receptor tyrosine kinase 3 [Source:MGI Symbol;Acc:MGI:95411]	28	21	33	15	33	108	10	43	20
ENSMUSG00000018167	3557	0.570425	Stard3	11	START domain containing 3 [Source:MGI Symbol;Acc:MGI:1929618]	178	117	110	85	92	110	84	160	130
ENSMUSG00000018168	8754	0.482294	Ikzf3	11	IKAROS family zinc finger 3 [Source:MGI Symbol;Acc:MGI:1342542]	0	0	0	0	0	0	0	0	0
ENSMUSG00000018169	2839	0.564988	Mfng	15	MFNG O-fucosylpeptide 3-beta-N-acetylglucosaminyltransferase [Source:MGI Symbol;Acc:MGI:1095404]	175	44	51	21	92	68	65	68	57
ENSMUSG00000018171	3862	0.425168	Vmp1	11	vacuole membrane protein 1 [Source:MGI Symbol;Acc:MGI:1923159]	180	174	209	141	257	205	222	214	265
ENSMUSG00000018189	2921	0.382403	Uchl5	1	ubiquitin carboxyl-terminal esterase L5 [Source:MGI Symbol;Acc:MGI:1914848]	208	216	198	90	121	78	155	177	142
ENSMUSG00000018196	8772	0.435933	Glrx2	1	glutaredoxin 2 (thioltransferase) [Source:MGI Symbol;Acc:MGI:1916617]	295	197	361	146	166	233	212	197	146
ENSMUSG00000018199	9541	0.383922	Ro60	1	Ro60, Y RNA binding protein [Source:MGI Symbol;Acc:MGI:106652]	882	640	680	522	699	563	628	695	740
ENSMUSG00000018209	5860	0.473208	Stk4	2	serine/threonine kinase 4 [Source:MGI Symbol;Acc:MGI:1929004]	702	648	807	569	515	583	434	525	557
ENSMUSG00000018211	572	0.48951	Wfdc15b	2	WAP four-disulfide core domain 15B [Source:MGI Symbol;Acc:MGI:2445041]	0	0	0	0	0	0	0	0	0
ENSMUSG00000018217	2354	0.526763	Pmp22	11	peripheral myelin protein 22 [Source:MGI Symbol;Acc:MGI:97631]	873	917	998	1171	933	958	998	1053	1494
ENSMUSG00000018238	2031	0.522895	Gdf9	11	growth differentiation factor 9 [Source:MGI Symbol;Acc:MGI:95692]	0	0	0	0	0	0	0	0	0
ENSMUSG00000018239	1391	0.408339	Zcchc10	11	zinc finger, CCHC domain containing 10 [Source:MGI Symbol;Acc:MGI:1196228]	62	66	131	73	48	50	46	55	42
ENSMUSG00000018259	939	0.400426	Prl8a2	13	prolactin family 8, subfamily a, member 2 [Source:MGI Symbol;Acc:MGI:894281]	0	0	0	0	0	0	0	0	0
ENSMUSG00000018263	4675	0.507594	Tbx5	5	T-box 5 [Source:MGI Symbol;Acc:MGI:102541]	79	63	76	135	65	22	35	38	34
ENSMUSG00000018286	1872	0.510684	Psmb6	11	proteasome (prosome, macropain) subunit, beta type 6 [Source:MGI Symbol;Acc:MGI:104880]	952	924	1075	1020	951	718	1095	947	745
ENSMUSG00000018287	1480	0.539189	Spag7	11	sperm associated antigen 7 [Source:MGI Symbol;Acc:MGI:107380]	260	322	379	216	373	414	408	397	508
ENSMUSG00000018293	2405	0.572557	Pfn1	11	profilin 1 [Source:MGI Symbol;Acc:MGI:97549]	1612	1792	1945	1801	1703	1776	1974	2004	1821
ENSMUSG00000018322	3040	0.545395	Tomm34	2	translocase of outer mitochondrial membrane 34 [Source:MGI Symbol;Acc:MGI:1914395]	145	227	295	204	193	312	213	245	326
ENSMUSG00000018326	3382	0.491425	Ywhab	2	tyrosine 3-monooxygenase/tryptophan 5-monooxygenase activation protein, beta polypeptide [Source:MGI Symbol;Acc:MGI:1891917]	1280	1156	1379	870	1231	1401	1158	1181	1469
ENSMUSG00000018334	7103	0.557089	Ksr1	11	kinase suppressor of ras 1 [Source:MGI Symbol;Acc:MGI:105051]	301	175	123	161	207	468	167	224	168
ENSMUSG00000018339	1813	0.554881	Gpx3	11	glutathione peroxidase 3 [Source:MGI Symbol;Acc:MGI:105102]	84	132	141	87	118	165	86	97	152
ENSMUSG00000018340	2930	0.533106	Anxa6	11	annexin A6 [Source:MGI Symbol;Acc:MGI:88255]	838	782	855	783	798	1397	776	641	864
ENSMUSG00000018341	3794	0.465208	Il12rb2	6	interleukin 12 receptor, beta 2 [Source:MGI Symbol;Acc:MGI:1270861]	0	0	0	0	0	0	0	0	0
ENSMUSG00000018347	2371	0.522986	Zkscan6	11	zinc finger with KRAB and SCAN domains 6 [Source:MGI Symbol;Acc:MGI:1289293]	94	102	71	70	47	83	91	87	137
ENSMUSG00000018362	2873	0.449356	Kpna2	11	karyopherin (importin) alpha 2 [Source:MGI Symbol;Acc:MGI:103561]	669	296	392	201	313	352	358	429	317
ENSMUSG00000018363	6162	0.461538	Smurf2	11	SMAD specific E3 ubiquitin protein ligase 2 [Source:MGI Symbol;Acc:MGI:1913563]	725	473	632	401	459	582	539	368	449
ENSMUSG00000018372	4199	0.447487	Cep95	11	centrosomal protein 95 [Source:MGI Symbol;Acc:MGI:2443502]	291	363	330	234	229	276	337	213	231
ENSMUSG00000018377	4601	0.445338	Vezf1	11	vascular endothelial zinc finger 1 [Source:MGI Symbol;Acc:MGI:1313291]	956	664	800	502	623	608	577	558	524
ENSMUSG00000018378	5779	0.598373	Cuedc1	11	CUE domain containing 1 [Source:MGI Symbol;Acc:MGI:2144281]	368	303	397	288	170	354	200	255	275
ENSMUSG00000018379	5710	0.404729	Srsf1	11	serine and arginine-rich splicing factor 1 [Source:MGI Symbol;Acc:MGI:98283]	2517	2101	1981	1601	1684	2027	1733	1755	1749
ENSMUSG00000018381	4153	0.594751	Abi3	11	ABI family member 3 [Source:MGI Symbol;Acc:MGI:1913860]	20	26	44	58	36	32	16	34	33
ENSMUSG00000018387	4600	0.558696	Shroom1	11	shroom family member 1 [Source:MGI Symbol;Acc:MGI:1919024]	0	0	0	0	0	0	0	0	0
ENSMUSG00000018395	3586	0.484663	Kif3a	11	kinesin family member 3A [Source:MGI Symbol;Acc:MGI:107689]	1949	1603	1747	1884	1453	1294	1392	1404	1401
ENSMUSG00000018398	6087	0.508954	Septin8	11	septin 8 [Source:MGI Symbol;Acc:MGI:894310]	1668	1542	1674	1487	2301	2664	2860	2368	2255
ENSMUSG00000018401	6240	0.51234	Mtmr4	11	myotubularin related protein 4 [Source:MGI Symbol;Acc:MGI:2180699]	653	521	610	319	379	572	434	477	389
ENSMUSG00000018405	2868	0.553347	Mrm1	11	mitochondrial rRNA methyltransferase 1 [Source:MGI Symbol;Acc:MGI:2443470]	51	27	17	3	13	24	8	22	19
ENSMUSG00000018411	7531	0.536715	Mapt	11	microtubule-associated protein tau [Source:MGI Symbol;Acc:MGI:97180]	453	73	100	21	76	157	72	98	73
ENSMUSG00000018412	6874	0.508438	Kansl1	11	KAT8 regulatory NSL complex subunit 1 [Source:MGI Symbol;Acc:MGI:1923969]	986	735	849	615	637	851	739	618	627
ENSMUSG00000018415	4864	0.492804	Gid4	11	GID complex subunit 4, VID24 homolog [Source:MGI Symbol;Acc:MGI:1914021]	396	524	388	329	418	317	280	387	376
ENSMUSG00000018417	10792	0.447183	Myo1b	1	myosin IB [Source:MGI Symbol;Acc:MGI:107752]	3440	3442	3484	3283	3700	3269	4750	4157	4008
ENSMUSG00000018425	4233	0.425703	Dhx40	11	DEAH (Asp-Glu-Ala-His) box polypeptide 40 [Source:MGI Symbol;Acc:MGI:1914737]	368	323	399	313	392	401	323	368	368
ENSMUSG00000018427	4847	0.466887	Ypel2	11	yippee like 2 [Source:MGI Symbol;Acc:MGI:1925114]	453	276	376	358	662	660	921	724	878
ENSMUSG00000018428	4390	0.537813	Akap1	11	A kinase (PRKA) anchor protein 1 [Source:MGI Symbol;Acc:MGI:104729]	235	169	309	184	112	181	51	84	209
ENSMUSG00000018433	5357	0.432518	Nol11	11	nucleolar protein 11 [Source:MGI Symbol;Acc:MGI:1916229]	385	431	499	315	236	391	245	312	322
ENSMUSG00000018442	8049	0.438937	Derl2	11	Der1-like domain family, member 2 [Source:MGI Symbol;Acc:MGI:2151483]	204	132	290	146	143	149	203	214	155
ENSMUSG00000018446	2826	0.498231	C1qbp	11	complement component 1, q subcomponent binding protein [Source:MGI Symbol;Acc:MGI:1194505]	490	422	648	554	475	528	543	557	535
ENSMUSG00000018449	2842	0.476425	Rpain	11	RPA interacting protein [Source:MGI Symbol;Acc:MGI:1916973]	65	131	55	26	84	103	79	39	83
ENSMUSG00000018451	1573	0.526383	6330403K07Rik	11	RIKEN cDNA 6330403K07 gene [Source:MGI Symbol;Acc:MGI:1918001]	193	106	136	70	95	124	138	114	56
ENSMUSG00000018459	5215	0.544966	Slc13a3	2	solute carrier family 13 (sodium-dependent dicarboxylate transporter), member 3 [Source:MGI Symbol;Acc:MGI:2149635]	18	1	13	13	0	0	13	0	0
ENSMUSG00000018470	2865	0.546946	Kcnab3	11	potassium voltage-gated channel, shaker-related subfamily, beta member 3 [Source:MGI Symbol;Acc:MGI:1336208]	0	0	0	0	0	0	0	0	0
ENSMUSG00000018474	8443	0.555727	Chd3	11	chromodomain helicase DNA binding protein 3 [Source:MGI Symbol;Acc:MGI:1344395]	1938	1333	1205	853	940	2824	802	979	989
ENSMUSG00000018476	6954	0.589733	Kdm6b	11	KDM1 lysine (K)-specific demethylase 6B [Source:MGI Symbol;Acc:MGI:2448492]	2709	2564	2585	2262	2070	2214	2445	2100	1939
ENSMUSG00000018479	995	0.498492	1700125H20Rik	11	RIKEN cDNA 1700125H20 gene [Source:MGI Symbol;Acc:MGI:1920884]	0	0	0	0	0	0	0	0	0
ENSMUSG00000018481	6463	0.432926	Appbp2	11	amyloid beta precursor protein (cytoplasmic tail) binding protein 2 [Source:MGI Symbol;Acc:MGI:1914134]	1294	1053	1154	1049	1093	1057	1214	1232	1023
ENSMUSG00000018486	4518	0.565737	Wnt9b	11	wingless-type MMTV integration site family, member 9B [Source:MGI Symbol;Acc:MGI:1197020]	0	0	0	0	0	0	0	0	0
ENSMUSG00000018500	1845	0.503523	Adora2b	11	adenosine A2b receptor [Source:MGI Symbol;Acc:MGI:99403]	0	3	3	14	2	18	16	0	14
ENSMUSG00000018501	12811	0.462571	Ncor1	11	nuclear receptor co-repressor 1 [Source:MGI Symbol;Acc:MGI:1349717]	6347	5445	6110	5653	4670	4564	4816	5092	4739
ENSMUSG00000018507	4485	0.538016	Trpv2	11	transient receptor potential cation channel, subfamily V, member 2 [Source:MGI Symbol;Acc:MGI:1341836]	22	8	28	13	0	30	0	10	13
ENSMUSG00000018509	1811	0.580895	Cenpv	11	centromere protein V [Source:MGI Symbol;Acc:MGI:1920389]	30	3	9	2	6	12	27	22	21
ENSMUSG00000018537	3526	0.553318	Pcgf2	11	polycomb group ring finger 2 [Source:MGI Symbol;Acc:MGI:99161]	318	264	349	135	254	377	291	236	314
ENSMUSG00000018541	5053	0.492183	Cwc25	11	CWC25 spliceosome-associated protein [Source:MGI Symbol;Acc:MGI:1914730]	325	250	266	191	175	257	221	194	242
ENSMUSG00000018543	624	0.508013	1700001P01Rik	11	RIKEN cDNA 1700001P01 gene [Source:MGI Symbol;Acc:MGI:1919465]	0	0	0	0	0	0	0	0	0
ENSMUSG00000018547	5204	0.535934	Pip4k2b	11	phosphatidylinositol-5-phosphate 4-kinase, type II, beta [Source:MGI Symbol;Acc:MGI:1934234]	629	479	619	300	369	519	467	369	358
ENSMUSG00000018548	7214	0.439423	Trim37	11	tripartite motif-containing 37 [Source:MGI Symbol;Acc:MGI:2153072]	1749	1510	1507	1226	1757	1486	1897	1979	1780
ENSMUSG00000018554	1885	0.624934	Ybx2	11	Y box protein 2 [Source:MGI Symbol;Acc:MGI:1096372]	72	63	59	28	32	34	14	82	85
ENSMUSG00000018559	2182	0.542621	Ctdnep1	11	CTD nuclear envelope phosphatase 1 [Source:MGI Symbol;Acc:MGI:1914431]	281	250	237	196	171	188	236	204	257
ENSMUSG00000018565	2294	0.540541	Elp5	11	elongator acetyltransferase complex subunit 5 [Source:MGI Symbol;Acc:MGI:1859017]	145	146	266	172	101	158	142	236	170
ENSMUSG00000018566	3478	0.543128	Slc2a4	11	solute carrier family 2 (facilitated glucose transporter), member 4 [Source:MGI Symbol;Acc:MGI:95758]	32	10	10	9	18	29	18	9	9
ENSMUSG00000018567	1844	0.509761	Gabarap	11	gamma-aminobutyric acid receptor associated protein [Source:MGI Symbol;Acc:MGI:1861742]	526	479	568	491	465	449	481	435	482
ENSMUSG00000018569	1948	0.574949	Cldn7	11	claudin 7 [Source:MGI Symbol;Acc:MGI:1859285]	0	0	0	0	0	0	0	0	0
ENSMUSG00000018570	2368	0.547297	2810408A11Rik	11	RIKEN cDNA 2810408A11 gene [Source:MGI Symbol;Acc:MGI:1917669]	47	27	31	46	72	15	8	18	8
ENSMUSG00000018572	3273	0.575619	Phf23	11	PHD finger protein 23 [Source:MGI Symbol;Acc:MGI:1925496]	293	338	317	219	202	295	216	315	238
ENSMUSG00000018574	2686	0.541698	Acadvl	11	acyl-Coenzyme A dehydrogenase, very long chain [Source:MGI Symbol;Acc:MGI:895149]	262	224	184	222	169	199	207	189	187
ENSMUSG00000018581	14458	0.47842	Dnah11	12	dynein, axonemal, heavy chain 11 [Source:MGI Symbol;Acc:MGI:1100864]	65	16	11	14	87	39	77	44	92
ENSMUSG00000018583	7064	0.490374	G3bp1	11	GTPase activating protein (SH3 domain) binding protein 1 [Source:MGI Symbol;Acc:MGI:1351465]	1942	1686	1848	1497	1700	1603	1703	1927	1860
ENSMUSG00000018585	541	0.593346	Atox1	11	antioxidant 1 copper chaperone [Source:MGI Symbol;Acc:MGI:1333855]	138	70	66	79	63	123	96	55	66
ENSMUSG00000018589	3150	0.412698	Glra2	X	glycine receptor, alpha 2 subunit [Source:MGI Symbol;Acc:MGI:95748]	0	0	0	0	0	0	0	0	0
ENSMUSG00000018593	3788	0.509504	Sparc	11	secreted acidic cysteine rich glycoprotein [Source:MGI Symbol;Acc:MGI:98373]	4159	4843	5264	3839	6449	10102	5751	6316	6308
ENSMUSG00000018595	2010	0.484577	Glra4	X	glycine receptor, alpha 4 subunit [Source:MGI Symbol;Acc:MGI:95750]	0	0	0	0	0	0	0	0	0
ENSMUSG00000018599	2716	0.576583	Mief2	11	mitochondrial elongation factor 2 [Source:MGI Symbol;Acc:MGI:2144199]	89	139	103	135	148	121	135	109	111
ENSMUSG00000018604	6624	0.519022	Tbx3	5	T-box 3 [Source:MGI Symbol;Acc:MGI:98495]	311	285	294	112	99	132	91	98	29
ENSMUSG00000018620	3287	0.416793	Mmp20	9	matrix metallopeptidase 20 (enamelysin) [Source:MGI Symbol;Acc:MGI:1353466]	0	0	0	0	0	0	0	0	0
ENSMUSG00000018623	1068	0.479401	Mmp7	9	matrix metallopeptidase 7 [Source:MGI Symbol;Acc:MGI:103189]	0	0	0	0	0	0	0	0	0
ENSMUSG00000018634	2460	0.581707	Crhr1	11	corticotropin releasing hormone receptor 1 [Source:MGI Symbol;Acc:MGI:88498]	0	0	0	0	0	0	0	0	0
ENSMUSG00000018648	1945	0.532134	Dusp14	11	dual specificity phosphatase 14 [Source:MGI Symbol;Acc:MGI:1927168]	0	0	0	0	0	0	0	0	0
ENSMUSG00000018651	2974	0.45965	Tada2a	11	transcriptional adaptor 2A [Source:MGI Symbol;Acc:MGI:2144471]	196	124	119	51	135	215	191	179	165
ENSMUSG00000018654	5777	0.486585	Ikzf1	11	IKAROS family zinc finger 1 [Source:MGI Symbol;Acc:MGI:1342540]	33	7	2	32	12	20	10	6	10
ENSMUSG00000018656	3692	0.471289	Tcaf3	6	TRPM8 channel-associated factor 3 [Source:MGI Symbol;Acc:MGI:3042585]	0	0	0	0	0	0	0	0	0
ENSMUSG00000018659	2925	0.519658	Pnpo	11	pyridoxine 5'-phosphate oxidase [Source:MGI Symbol;Acc:MGI:2144151]	31	126	52	34	35	71	22	60	49
ENSMUSG00000018661	4987	0.545218	Cog1	11	component of oligomeric golgi complex 1 [Source:MGI Symbol;Acc:MGI:1333873]	633	384	493	487	295	315	314	372	249
ENSMUSG00000018666	4273	0.432717	Cbx1	11	chromobox 1 [Source:MGI Symbol;Acc:MGI:105369]	1156	697	747	536	672	852	607	715	855
ENSMUSG00000018669	3812	0.556925	Cdk5rap3	11	CDK5 regulatory subunit associated protein 3 [Source:MGI Symbol;Acc:MGI:1933126]	276	188	210	169	194	235	216	169	197
ENSMUSG00000018672	2208	0.511775	Copz2	11	coatomer protein complex, subunit zeta 2 [Source:MGI Symbol;Acc:MGI:1929008]	73	204	122	246	123	209	132	145	113
ENSMUSG00000018677	2756	0.585269	Slc25a39	11	solute carrier family 25, member 39 [Source:MGI Symbol;Acc:MGI:1196386]	644	709	683	489	668	586	608	719	738
ENSMUSG00000018678	3414	0.557411	Sp2	11	Sp2 transcription factor [Source:MGI Symbol;Acc:MGI:1926162]	335	134	397	223	148	246	245	188	252
ENSMUSG00000018697	2869	0.481004	Aatf	11	apoptosis antagonizing transcription factor [Source:MGI Symbol;Acc:MGI:1929608]	465	363	648	562	318	262	387	453	446
ENSMUSG00000018698	4072	0.536837	Lhx1	11	LIM homeobox protein 1 [Source:MGI Symbol;Acc:MGI:99783]	0	0	0	0	0	0	0	0	0
ENSMUSG00000018707	15658	0.532252	Dync1h1	12	dynein cytoplasmic 1 heavy chain 1 [Source:MGI Symbol;Acc:MGI:103147]	13772	11849	13667	11198	10000	10214	9975	10128	10057
ENSMUSG00000018727	2246	0.550757	Cpsf4l	11	cleavage and polyadenylation specific factor 4-like [Source:MGI Symbol;Acc:MGI:1277182]	0	0	0	0	0	0	0	0	0
ENSMUSG00000018733	3536	0.456165	Pex12	11	peroxisomal biogenesis factor 12 [Source:MGI Symbol;Acc:MGI:2144177]	83	113	120	81	20	52	59	48	102
ENSMUSG00000018736	3253	0.490931	Ndel1	11	nudE neurodevelopment protein 1 like 1 [Source:MGI Symbol;Acc:MGI:1932915]	411	441	501	476	558	498	517	419	515
ENSMUSG00000018740	3677	0.532227	Slc25a35	11	solute carrier family 25, member 35 [Source:MGI Symbol;Acc:MGI:1919248]	15	11	12	10	11	7	28	0	12
ENSMUSG00000018750	8117	0.529136	Zbtb4	11	zinc finger and BTB domain containing 4 [Source:MGI Symbol;Acc:MGI:1922830]	329	408	430	350	202	318	204	184	197
ENSMUSG00000018752	2235	0.560626	Tnfsfm13	11	tumor necrosis factor (ligand) superfamily, membrane-bound member 13 [Source:MGI Symbol;Acc:MGI:3845075]	0	0	0	0	0	0	0	0	0
ENSMUSG00000018761	2420	0.547521	Mpdu1	11	mannose-P-dolichol utilization defect 1 [Source:MGI Symbol;Acc:MGI:1346040]	139	96	139	104	80	82	109	74	88
ENSMUSG00000018765	3766	0.550186	Fxr2	11	fragile X mental retardation, autosomal homolog 2 [Source:MGI Symbol;Acc:MGI:1346074]	828	775	774	739	677	651	742	675	790
ENSMUSG00000018770	2181	0.415864	Atp5g3	2	ATP synthase, H+ transporting, mitochondrial F0 complex, subunit C3 (subunit 9) [Source:MGI Symbol;Acc:MGI:2442035]	260	228	147	132	299	282	270	331	249
ENSMUSG00000018774	1257	0.527446	Cd68	11	CD68 antigen [Source:MGI Symbol;Acc:MGI:88342]	32	13	31	40	32	24	40	12	8
ENSMUSG00000018776	1618	0.536465	Slc35g3	11	solute carrier family 35, member G3 [Source:MGI Symbol;Acc:MGI:1927128]	0	0	0	0	0	0	0	0	0
ENSMUSG00000018796	10483	0.473147	Acsl1	8	acyl-CoA synthetase long-chain family member 1 [Source:MGI Symbol;Acc:MGI:102797]	73	123	125	64	110	136	119	129	147
ENSMUSG00000018800	11437	0.382181	Abca5	11	ATP-binding cassette, sub-family A (ABC1), member 5 [Source:MGI Symbol;Acc:MGI:2386607]	1031	598	695	380	519	587	398	475	606
ENSMUSG00000018809	4329	0.490875	Smyd4	11	SET and MYND domain containing 4 [Source:MGI Symbol;Acc:MGI:2442796]	158	50	97	93	108	75	91	55	82
ENSMUSG00000018819	5174	0.55489	Lsp1	7	lymphocyte specific 1 [Source:MGI Symbol;Acc:MGI:96832]	86	96	42	25	32	381	10	3	19
ENSMUSG00000018820	8623	0.514322	Zfyve27	19	zinc finger, FYVE domain containing 27 [Source:MGI Symbol;Acc:MGI:1919602]	328	216	247	213	237	252	266	125	267
[truncated: 53,417 more rows]

## Sheet: Bio_Sig_FC_2
gene_id	SYMBOL	DESCRIPTION	Fold_Change	PValue	FDR	ATF4cKO_Avg_FPKM	Wildtype_Avg_FPKM
ENSMUSG00000050217	Lgsn	lengsin, lens protein with glutamine synthetase domain [Source:MGI Symbol;Acc:MGI:2672844]	-327.676	5.86096e-07	4.4338e-05	0	2.51028
ENSMUSG00000054169	Ceacam10	carcinoembryonic antigen-related cell adhesion molecule 10 [Source:MGI Symbol;Acc:MGI:1347248]	-169.755	4.27222e-16	1.81911e-13	0.0197303	5.05009
ENSMUSG00000084362	2610024D14Rik	RIKEN cDNA 2610024D14 gene [Source:MGI Symbol;Acc:MGI:1917660]	-126.341	1.78231e-07	1.5717e-05	0	6.34563
ENSMUSG00000054537	Tmprss11e	transmembrane protease, serine 11e [Source:MGI Symbol;Acc:MGI:3513175]	-35.1462	1.22983e-22	1.52734e-19	0.191521	6.88168
ENSMUSG00000086105	Gm11636	predicted gene 11636 [Source:MGI Symbol;Acc:MGI:3649522]	-27.515	1.88309e-06	0.000116932	0.0752073	2.57896
ENSMUSG00000037727	Avp	arginine vasopressin [Source:MGI Symbol;Acc:MGI:88121]	-23.7528	1.05178e-05	0.00050079	0.201353	5.36914
ENSMUSG00000042406	Atf4	activating transcription factor 4 [Source:MGI Symbol;Acc:MGI:88096]	-23.6604	2.05e-10	3.60321e-08	2.46022	58.3524
ENSMUSG00000047884	Klk9	kallikrein related-peptidase 9 [Source:MGI Symbol;Acc:MGI:1921082]	-23.3764	9.76139e-07	6.73491e-05	0.0831582	2.17835
ENSMUSG00000086291	Gm15513	predicted gene 15513 [Source:MGI Symbol;Acc:MGI:3782961]	-23.3002	1.24619e-06	8.25419e-05	0.146236	3.61691
ENSMUSG00000050700	Emilin3	elastin microfibril interfacer 3 [Source:MGI Symbol;Acc:MGI:2389142]	-21.6538	2.61763e-30	1.95053e-26	0.679628	14.8035
ENSMUSG00002076452	7SK	7SK RNA [Source:RFAM;Acc:RF00100]	-18.526	6.222e-06	0.000329988	0.622498	12.3407
ENSMUSG00000000394	Gcg	glucagon [Source:MGI Symbol;Acc:MGI:95674]	-16.274	1.56645e-22	1.79575e-19	1.12081	18.3953
ENSMUSG00000054385	Ceacam2	carcinoembryonic antigen-related cell adhesion molecule 2 [Source:MGI Symbol;Acc:MGI:1347246]	-15.3636	3.74058e-11	7.74249e-09	0.285902	4.45007
ENSMUSG00000108481	Gm33248	predicted gene, 33248 [Source:MGI Symbol;Acc:MGI:5592407]	-14.0341	5.54742e-05	0.00200663	0.329714	4.89212
ENSMUSG00000022324	Matn2	matrilin 2 [Source:MGI Symbol;Acc:MGI:109613]	-13.1082	3.24539e-05	0.00130016	0.355102	4.68329
ENSMUSG00000007122	Casq1	calsequestrin 1 [Source:MGI Symbol;Acc:MGI:1309468]	-12.9705	0.00164727	0.0297567	0.298557	3.96467
ENSMUSG00000000303	Cdh1	cadherin 1 [Source:MGI Symbol;Acc:MGI:88354]	-12.7585	5.35934e-27	1.141e-23	3.04201	38.8499
ENSMUSG00000036537	Rnf113a1	ring finger protein 113A1 [Source:MGI Symbol;Acc:MGI:1917192]	-10.7398	1.41951e-26	2.35055e-23	19.4316	208.811
ENSMUSG00000003411	Rab3b	RAB3B, member RAS oncogene family [Source:MGI Symbol;Acc:MGI:1917158]	-10.6	7.60675e-07	5.55703e-05	0.25939	2.78976
ENSMUSG00000005649	Cabp5	calcium binding protein 5 [Source:MGI Symbol;Acc:MGI:1352746]	-10.4539	3.97005e-08	4.05244e-06	0.39645	4.19929
ENSMUSG00000029231	Pdgfra	platelet derived growth factor receptor, alpha polypeptide [Source:MGI Symbol;Acc:MGI:97530]	-10.3411	4.06434e-20	3.36504e-17	2.02405	20.9447
ENSMUSG00000079020	Slc45a4	solute carrier family 45, member 4 [Source:MGI Symbol;Acc:MGI:2146236]	-9.93315	4.66889e-28	1.39161e-24	3.90356	38.7903
ENSMUSG00000017390	Aldoc	aldolase C, fructose-bisphosphate [Source:MGI Symbol;Acc:MGI:101863]	-9.77583	1.66625e-29	7.43109e-26	2.28956	22.4225
ENSMUSG00000112162	Gm48758	predicted gene, 48758 [Source:MGI Symbol;Acc:MGI:6098439]	-9.68592	0.00295315	0.0458446	1.18396	11.8828
ENSMUSG00000037224	Zfyve28	zinc finger, FYVE domain containing 28 [Source:MGI Symbol;Acc:MGI:2684992]	-9.21954	1.4943e-10	2.78369e-08	0.444027	4.11527
ENSMUSG00000096140	Ankrd66	ankyrin repeat domain 66 [Source:MGI Symbol;Acc:MGI:1925106]	-9.12232	4.72522e-05	0.0017738	0.268827	2.54502
ENSMUSG00000044726	Erich5	glutamate rich 5 [Source:MGI Symbol;Acc:MGI:2447772]	-8.66734	3.07306e-16	1.34925e-13	2.58722	22.472
ENSMUSG00000105041	Gm42676	predicted gene 42676 [Source:MGI Symbol;Acc:MGI:5662813]	-8.62944	3.31261e-07	2.68303e-05	0.307884	2.69999
ENSMUSG00000026418	Tnni1	troponin I, skeletal, slow 1 [Source:MGI Symbol;Acc:MGI:105073]	-8.59496	5.49564e-08	5.42394e-06	0.574757	4.97116
ENSMUSG00000082648	Gm11366	predicted gene 11366 [Source:MGI Symbol;Acc:MGI:3652075]	-8.42861	0.00231909	0.0380632	0.526642	4.69234
ENSMUSG00000110160	Gm45560	predicted gene 45560 [Source:MGI Symbol;Acc:MGI:5791396]	-7.98245	2.28216e-07	1.95466e-05	0.89425	7.20843
ENSMUSG00000102824	Pdcd5-ps	programmed cell death 5, pseudogene [Source:MGI Symbol;Acc:MGI:3782009]	-7.75239	0.00260655	0.0415459	0.851687	6.85882
ENSMUSG00000109358	Gm44716	predicted gene 44716 [Source:MGI Symbol;Acc:MGI:5753292]	-7.57201	0.000163089	0.00492007	0.521253	4.083
ENSMUSG00000089769	Gm16574	predicted gene 16574 [Source:MGI Symbol;Acc:MGI:4414994]	-7.54152	1.97422e-05	0.000847888	0.837759	6.44978
ENSMUSG00000006457	Actn3	actinin alpha 3 [Source:MGI Symbol;Acc:MGI:99678]	-7.53696	2.09388e-05	0.000889035	0.366062	2.7919
ENSMUSG00000039232	Stx11	syntaxin 11 [Source:MGI Symbol;Acc:MGI:1921982]	-7.42371	1.52195e-05	0.000681131	1.85034	13.7592
ENSMUSG00000085256	Dmrta2os	doublesex and mab-3 related transcription factor like family A2, opposite strand [Source:MGI Symbol;Acc:MGI:1924703]	-7.35181	0.00218583	0.0368917	0.605661	4.56339
ENSMUSG00000004951	Hspb1	heat shock protein 1 [Source:MGI Symbol;Acc:MGI:96240]	-6.9771	0.000901511	0.0185826	1.63496	11.4933
ENSMUSG00000038239	Hrc	histidine rich calcium binding protein [Source:MGI Symbol;Acc:MGI:96226]	-6.86951	0.000329246	0.00861159	0.828515	5.7252
ENSMUSG00000059169	Krt40	keratin 40 [Source:MGI Symbol;Acc:MGI:3629968]	-6.76342	0.00169841	0.030459	0.356332	2.47382
ENSMUSG00000066060	Gm12866	predicted gene 12866 [Source:MGI Symbol;Acc:MGI:3649462]	-6.74622	0.000116137	0.00371415	0.532455	3.64304
ENSMUSG00000067158	Col4a4	collagen, type IV, alpha 4 [Source:MGI Symbol;Acc:MGI:104687]	-6.7284	1.52965e-12	4.07077e-10	0.394349	2.66131
ENSMUSG00000114069	E130119H09Rik	RIKEN cDNA E130119H09 gene [Source:MGI Symbol;Acc:MGI:1925800]	-6.70782	1.221e-20	1.13728e-17	9.98807	67.0855
ENSMUSG00000024421	Lama3	laminin, alpha 3 [Source:MGI Symbol;Acc:MGI:99909]	-6.66246	3.96171e-17	2.03591e-14	0.362594	2.42359
ENSMUSG00000014846	Tppp3	tubulin polymerization-promoting protein family member 3 [Source:MGI Symbol;Acc:MGI:1915221]	-6.27348	1.05067e-17	6.02236e-15	3.45991	21.7479
ENSMUSG00000038135	Crygn	crystallin, gamma N [Source:MGI Symbol;Acc:MGI:2449167]	-6.26353	1.92152e-24	2.86365e-21	352.253	2206.45
ENSMUSG00000035561	Aldh1b1	aldehyde dehydrogenase 1 family, member B1 [Source:MGI Symbol;Acc:MGI:1919785]	-6.21898	0.00200173	0.0343288	0.503189	3.16287
ENSMUSG00000105560	Gm42744	predicted gene 42744 [Source:MGI Symbol;Acc:MGI:5662881]	-6.11888	5.6593e-14	1.83349e-11	3.2758	20.08
ENSMUSG00000021069	Pygl	liver glycogen phosphorylase [Source:MGI Symbol;Acc:MGI:97829]	-6.02295	1.49194e-18	1.05878e-15	0.91143	5.50027
ENSMUSG00000058135	Gstm1	glutathione S-transferase, mu 1 [Source:MGI Symbol;Acc:MGI:95860]	-6.01936	6.18826e-23	8.38397e-20	10.0378	60.4718
ENSMUSG00000032452	Clstn2	calsyntenin 2 [Source:MGI Symbol;Acc:MGI:1929897]	-5.6782	1.74655e-16	8.13401e-14	1.5247	8.66971
ENSMUSG00000047497	Adamts12	a disintegrin-like and metallopeptidase (reprolysin type) with thrombospondin type 1 motif, 12 [Source:MGI Symbol;Acc:MGI:2146046]	-5.67709	3.23694e-07	2.63607e-05	0.631787	3.59309
ENSMUSG00000060594	Layn	layilin [Source:MGI Symbol;Acc:MGI:2685357]	-5.61753	1.2354e-09	1.89807e-07	0.921918	5.20748
ENSMUSG00000036551	Akap14	A kinase (PRKA) anchor protein 14 [Source:MGI Symbol;Acc:MGI:3618288]	-5.57244	7.10312e-05	0.00243912	0.707548	3.9814
ENSMUSG00000049537	Tecrl	trans-2,3-enoyl-CoA reductase-like [Source:MGI Symbol;Acc:MGI:2444966]	-5.53253	0.000933962	0.0190408	0.461793	2.58309
ENSMUSG00000051048	P4ha3	procollagen-proline, 2-oxoglutarate 4-dioxygenase (proline 4-hydroxylase), alpha polypeptide III [Source:MGI Symbol;Acc:MGI:2444049]	-5.27105	0.000584681	0.0134505	0.861123	4.55921
ENSMUSG00000053980	Gm9930	predicted gene 9930 [Source:MGI Symbol;Acc:MGI:3642400]	-5.16352	4.39272e-08	4.3936e-06	0.676479	3.5126
ENSMUSG00000067889	Sptbn2	spectrin beta, non-erythrocytic 2 [Source:MGI Symbol;Acc:MGI:1313261]	-5.08086	3.43008e-27	8.51974e-24	21.9005	111.28
ENSMUSG00000028644	Ermap	erythroblast membrane-associated protein [Source:MGI Symbol;Acc:MGI:1349816]	-5.06408	2.83441e-10	4.91177e-08	1.29222	6.55533
ENSMUSG00000026532	Spta1	spectrin alpha, erythrocytic 1 [Source:MGI Symbol;Acc:MGI:98385]	-5.03218	5.27878e-14	1.74822e-11	0.923829	4.65509
ENSMUSG00000038738	Shank1	SH3 and multiple ankyrin repeat domains 1 [Source:MGI Symbol;Acc:MGI:3613677]	-5.02798	3.55641e-34	5.30012e-30	3.65786	18.3974
ENSMUSG00000067795	4930444P10Rik	RIKEN cDNA 4930444P10 gene [Source:MGI Symbol;Acc:MGI:1923049]	-4.97637	0.000565495	0.0131475	0.599094	3.00952
ENSMUSG00000068874	Selenbp1	selenium binding protein 1 [Source:MGI Symbol;Acc:MGI:96825]	-4.89817	3.75733e-05	0.00145443	0.743593	3.66774
ENSMUSG00000037161	Mgarp	mitochondria localized glutamic acid rich protein [Source:MGI Symbol;Acc:MGI:1914999]	-4.87523	8.69528e-27	1.61982e-23	50.6312	246.867
ENSMUSG00000068762	Gstm6	glutathione S-transferase, mu 6 [Source:MGI Symbol;Acc:MGI:1309467]	-4.87097	5.49913e-05	0.001994	0.574824	2.82869
ENSMUSG00000079654	Prrt4	proline-rich transmembrane protein 4 [Source:MGI Symbol;Acc:MGI:2141677]	-4.76653	1.12301e-06	7.55084e-05	1.08827	5.20366
ENSMUSG00000058248	Kcnh1	potassium voltage-gated channel, subfamily H (eag-related), member 1 [Source:MGI Symbol;Acc:MGI:1341721]	-4.73084	7.47298e-13	2.14173e-10	0.573485	2.72066
ENSMUSG00000044518	Foxe3	forkhead box E3 [Source:MGI Symbol;Acc:MGI:1353569]	-4.69035	2.66887e-06	0.000155977	29.853	140.084
ENSMUSG00000060224	Pyroxd2	pyridine nucleotide-disulphide oxidoreductase domain 2 [Source:MGI Symbol;Acc:MGI:1921830]	-4.67134	3.40428e-09	4.61633e-07	0.655818	3.07487
ENSMUSG00000030043	Tacr1	tachykinin receptor 1 [Source:MGI Symbol;Acc:MGI:98475]	-4.65248	7.92144e-11	1.57404e-08	1.48383	6.91185
ENSMUSG00000024747	Aldh1a7	aldehyde dehydrogenase family 1, subfamily A7 [Source:MGI Symbol;Acc:MGI:1347050]	-4.60535	1.54356e-10	2.83995e-08	11.0686	51.0009
ENSMUSG00000109844	Gm31816	predicted gene, 31816 [Source:MGI Symbol;Acc:MGI:5590975]	-4.53175	6.79003e-11	1.36746e-08	1.40064	6.36618
ENSMUSG00000087336	Gm15860	predicted gene 15860 [Source:MGI Symbol;Acc:MGI:3801778]	-4.50126	1.04815e-09	1.64428e-07	5.40994	24.405
ENSMUSG00000005413	Hmox1	heme oxygenase 1 [Source:MGI Symbol;Acc:MGI:96163]	-4.49751	3.53705e-12	8.78544e-10	7.76243	34.9414
ENSMUSG00000022665	Ccdc80	coiled-coil domain containing 80 [Source:MGI Symbol;Acc:MGI:1915146]	-4.44934	1.16342e-16	5.59303e-14	7.50642	33.4105
ENSMUSG00000006342	Susd2	sushi domain containing 2 [Source:MGI Symbol;Acc:MGI:1918983]	-4.39232	2.28331e-09	3.27194e-07	1.24025	5.46235
ENSMUSG00000033717	Adra2a	adrenergic receptor, alpha 2a [Source:MGI Symbol;Acc:MGI:87934]	-4.37126	1.16869e-05	0.000549434	0.766247	3.35985
ENSMUSG00000104905	Gm43718	predicted gene 43718 [Source:MGI Symbol;Acc:MGI:5663855]	-4.35213	2.60885e-07	2.18426e-05	2.68414	11.7088
ENSMUSG00000039452	Snx22	sorting nexin 22 [Source:MGI Symbol;Acc:MGI:2685966]	-4.35063	2.50343e-14	9.56631e-12	7.50625	32.6741
ENSMUSG00000078949	R3hdml	R3H domain containing-like [Source:MGI Symbol;Acc:MGI:3650937]	-4.34101	1.08146e-09	1.67886e-07	10.4246	45.2985
ENSMUSG00000053399	Adamts18	a disintegrin-like and metallopeptidase (reprolysin type) with thrombospondin type 1 motif, 18 [Source:MGI Symbol;Acc:MGI:2442600]	-4.30383	1.35482e-21	1.44221e-18	7.64191	32.8943
ENSMUSG00000025140	Pycr1	pyrroline-5-carboxylate reductase 1 [Source:MGI Symbol;Acc:MGI:2384795]	-4.2939	0.00013623	0.00425626	0.645848	2.78578
ENSMUSG00000030873	Scnn1b	sodium channel, nonvoltage-gated 1 beta [Source:MGI Symbol;Acc:MGI:104696]	-4.23027	5.21401e-09	6.81618e-07	3.10281	13.1441
ENSMUSG00000024388	Myo7b	myosin VIIB [Source:MGI Symbol;Acc:MGI:107709]	-4.22975	8.27547e-06	0.000418065	4.24574	17.9656
ENSMUSG00000030092	Cntn6	contactin 6 [Source:MGI Symbol;Acc:MGI:1858223]	-4.1652	1.99021e-08	2.24697e-06	1.65375	6.89541
ENSMUSG00000024659	Anxa1	annexin A1 [Source:MGI Symbol;Acc:MGI:96819]	-4.10624	1.92873e-21	1.91626e-18	7.67284	31.5224
ENSMUSG00000016918	Sulf1	sulfatase 1 [Source:MGI Symbol;Acc:MGI:2138563]	-4.10613	8.73216e-06	0.000432343	2.25622	9.26845
ENSMUSG00000104901	Gm42692	predicted gene 42692 [Source:MGI Symbol;Acc:MGI:5662829]	-4.02845	0.00159593	0.0291472	0.752148	3.04584
ENSMUSG00000022040	Ephx2	epoxide hydrolase 2, cytoplasmic [Source:MGI Symbol;Acc:MGI:99500]	-3.86642	0.000404586	0.0101679	1.85698	7.1969
ENSMUSG00000027955	Gask1b	golgi associated kinase 1B [Source:MGI Symbol;Acc:MGI:1915909]	-3.85214	1.10589e-11	2.42369e-09	3.52138	13.5693
ENSMUSG00000030717	Nupr1	nuclear protein transcription regulator 1 [Source:MGI Symbol;Acc:MGI:1891834]	-3.81515	3.0782e-16	1.34925e-13	25.38	96.8452
ENSMUSG00000032268	Tmprss5	transmembrane protease, serine 5 (spinesin) [Source:MGI Symbol;Acc:MGI:1933407]	-3.75234	2.75178e-05	0.00112975	2.15738	8.10859
ENSMUSG00000024617	Camk2a	calcium/calmodulin-dependent protein kinase II alpha [Source:MGI Symbol;Acc:MGI:88256]	-3.74304	1.08076e-11	2.40396e-09	0.916229	3.43496
ENSMUSG00000105265	Sox2ot	SOX2 overlapping transcript (non-protein coding) [Source:MGI Symbol;Acc:MGI:2444112]	-3.72044	1.4105e-20	1.23651e-17	2.74127	10.2022
ENSMUSG00000028185	Dnase2b	deoxyribonuclease II beta [Source:MGI Symbol;Acc:MGI:1913283]	-3.69647	1.44018e-10	2.71684e-08	8.57001	31.6932
ENSMUSG00000020681	Ace	angiotensin I converting enzyme (peptidyl-dipeptidase A) 1 [Source:MGI Symbol;Acc:MGI:87874]	-3.64073	3.86491e-18	2.61813e-15	4.76825	17.3673
ENSMUSG00000116660	9030404E10Rik	RIKEN cDNA 9030404E10 gene [Source:MGI Symbol;Acc:MGI:1918778]	-3.6326	0.00240953	0.0391594	0.758668	2.78815
ENSMUSG00000036596	Cpz	carboxypeptidase Z [Source:MGI Symbol;Acc:MGI:88487]	-3.61653	2.74051e-09	3.853e-07	2.99918	10.864
ENSMUSG00000079110	Capn3	calpain 3 [Source:MGI Symbol;Acc:MGI:107437]	-3.56126	8.07041e-08	7.66072e-06	6.08406	21.6758
ENSMUSG00000070498	Tmem132b	transmembrane protein 132B [Source:MGI Symbol;Acc:MGI:3609245]	-3.50638	9.9976e-07	6.80339e-05	1.71995	6.0353
ENSMUSG00000038840	Birc7	baculoviral IAP repeat-containing 7 (livin) [Source:MGI Symbol;Acc:MGI:2676458]	-3.46619	8.73343e-07	6.19782e-05	5.31776	18.4565
ENSMUSG00000020150	Gamt	guanidinoacetate methyltransferase [Source:MGI Symbol;Acc:MGI:1098221]	-3.46065	1.36358e-05	0.000621452	2.32358	8.06657
ENSMUSG00000054196	Cthrc1	collagen triple helix repeat containing 1 [Source:MGI Symbol;Acc:MGI:1915838]	-3.45151	0.00151235	0.028103	3.50411	12.1173
ENSMUSG00000027737	Slc7a11	solute carrier family 7 (cationic amino acid transporter, y+ system), member 11 [Source:MGI Symbol;Acc:MGI:1347355]	-3.4303	9.31392e-13	2.57047e-10	1.67956	5.76398
ENSMUSG00000055026	Gabrg3	gamma-aminobutyric acid (GABA) A receptor, subunit gamma 3 [Source:MGI Symbol;Acc:MGI:95624]	-3.35494	5.87435e-12	1.34685e-09	1.41739	4.75819
ENSMUSG00000074151	Nlrc5	NLR family, CARD domain containing 5 [Source:MGI Symbol;Acc:MGI:3612191]	-3.34011	2.87681e-14	1.04568e-11	4.03887	13.4944
ENSMUSG00000034164	Emid1	EMI domain containing 1 [Source:MGI Symbol;Acc:MGI:2155091]	-3.33851	1.08701e-08	1.29597e-06	2.92223	9.7679
ENSMUSG00000035967	Ints6l	integrator complex subunit 6 like [Source:MGI Symbol;Acc:MGI:2442593]	-3.33755	3.3776e-17	1.79773e-14	7.55157	25.2086
ENSMUSG00000112307	Gm48751	predicted gene, 48751 [Source:MGI Symbol;Acc:MGI:6098427]	-3.33177	3.31103e-06	0.000187621	1.84353	6.15033
ENSMUSG00000036103	Colec12	collectin sub-family member 12 [Source:MGI Symbol;Acc:MGI:2152907]	-3.31386	5.88705e-10	9.64117e-08	1.91779	6.35922
ENSMUSG00000040998	Npnt	nephronectin [Source:MGI Symbol;Acc:MGI:2148811]	-3.30738	4.37623e-18	2.8356e-15	6.15996	20.3802
ENSMUSG00000047786	Lix1	limb and CNS expressed 1 [Source:MGI Symbol;Acc:MGI:1913893]	-3.26189	4.04673e-14	1.40252e-11	9.80973	32.0081
ENSMUSG00000074280	Gm6166	predicted gene 6166 [Source:MGI Symbol;Acc:MGI:3645893]	-3.25689	1.53119e-09	2.28193e-07	50.2141	163.624
ENSMUSG00000001128	Cfp	complement factor properdin [Source:MGI Symbol;Acc:MGI:97545]	-3.23663	0.00134322	0.0257301	1.44326	4.69047
ENSMUSG00000034271	Jdp2	Jun dimerization protein 2 [Source:MGI Symbol;Acc:MGI:1932093]	-3.2359	0.00297056	0.0459712	1.78593	5.79453
ENSMUSG00000042379	Esm1	endothelial cell-specific molecule 1 [Source:MGI Symbol;Acc:MGI:1918940]	-3.23155	0.0016403	0.0297567	1.46543	4.75142
ENSMUSG00000024053	Emilin2	elastin microfibril interfacer 2 [Source:MGI Symbol;Acc:MGI:2389136]	-3.20757	2.05797e-08	2.30601e-06	2.16236	6.94192
ENSMUSG00000053398	Phgdh	3-phosphoglycerate dehydrogenase [Source:MGI Symbol;Acc:MGI:1355330]	-3.20657	7.33986e-12	1.65736e-09	13.329	42.7534
ENSMUSG00000038065	Mturn	maturin, neural progenitor differentiation regulator homolog (Xenopus) [Source:MGI Symbol;Acc:MGI:1915485]	-3.18895	8.12785e-16	3.3647e-13	5.97788	19.0689
ENSMUSG00000016763	Scube1	signal peptide, CUB domain, EGF-like 1 [Source:MGI Symbol;Acc:MGI:1890616]	-3.1565	2.1332e-06	0.000129759	1.59169	5.02741
ENSMUSG00000023031	Cela1	chymotrypsin-like elastase family, member 1 [Source:MGI Symbol;Acc:MGI:95314]	-3.15282	7.35806e-09	9.37241e-07	5.95793	18.7982
ENSMUSG00000050914	Ankrd37	ankyrin repeat domain 37 [Source:MGI Symbol;Acc:MGI:3603344]	-3.1216	0.00145022	0.0271175	1.51662	4.7547
ENSMUSG00000004035	Gstm7	glutathione S-transferase, mu 7 [Source:MGI Symbol;Acc:MGI:1915562]	-3.11952	3.50689e-06	0.000197634	3.63947	11.373
ENSMUSG00000036412	Arsi	arylsulfatase i [Source:MGI Symbol;Acc:MGI:2670959]	-3.1191	2.8104e-12	7.22127e-10	5.30445	16.5557
ENSMUSG00000116226	Gm49502	predicted gene, 49502 [Source:MGI Symbol;Acc:MGI:6155188]	-3.09937	0.000174859	0.00519108	1.71412	5.32738
ENSMUSG00000027533	Fabp5	fatty acid binding protein 5, epidermal [Source:MGI Symbol;Acc:MGI:101790]	-3.08313	2.43739e-19	1.81622e-16	15.8254	48.8005
ENSMUSG00000045954	Cavin2	caveolae associated 2 [Source:MGI Symbol;Acc:MGI:99513]	-3.06787	9.55314e-07	6.65283e-05	3.63544	11.1631
ENSMUSG00000035104	Eva1a	eva-1 homolog A (C. elegans) [Source:MGI Symbol;Acc:MGI:2385247]	-3.0638	5.08368e-07	3.90526e-05	2.01056	6.17095
ENSMUSG00000029096	Htra3	HtrA serine peptidase 3 [Source:MGI Symbol;Acc:MGI:1925808]	-3.05969	1.58907e-15	6.40052e-13	23.348	71.4445
ENSMUSG00000042109	Csdc2	cold shock domain containing C2, RNA binding [Source:MGI Symbol;Acc:MGI:2146027]	-3.01712	1.17771e-11	2.54369e-09	3.32702	10.0445
ENSMUSG00000041078	Grid1	glutamate receptor, ionotropic, delta 1 [Source:MGI Symbol;Acc:MGI:95812]	-3.01346	2.76292e-14	1.02939e-11	4.17355	12.5819
ENSMUSG00000028042	Zbtb7b	zinc finger and BTB domain containing 7B [Source:MGI Symbol;Acc:MGI:102755]	-2.96167	7.71449e-09	9.71581e-07	8.54812	25.322
ENSMUSG00000073236	2500004C02Rik	RIKEN cDNA 2500004C02 gene [Source:MGI Symbol;Acc:MGI:1919576]	-2.9359	0.000997646	0.0199838	1.36918	4.03307
ENSMUSG00000022231	Sema5a	sema domain, seven thrombospondin repeats (type 1 and type 1-like), transmembrane domain (TM) and short cytoplasmic domain, (semaphorin) 5A [Source:MGI Symbol;Acc:MGI:107556]	-2.92708	1.02593e-16	5.0965e-14	7.79186	22.8089
ENSMUSG00000056222	Spock1	sparc/osteonectin, cwcv and kazal-like domains proteoglycan 1 [Source:MGI Symbol;Acc:MGI:105371]	-2.92368	1.55795e-08	1.81392e-06	2.56577	7.50489
ENSMUSG00000036256	Igfbp7	insulin-like growth factor binding protein 7 [Source:MGI Symbol;Acc:MGI:1352480]	-2.92354	2.93574e-13	8.75026e-11	130.919	382.772
ENSMUSG00000048485	Zbtb8b	zinc finger and BTB domain containing 8b [Source:MGI Symbol;Acc:MGI:2387181]	-2.92221	1.72425e-10	3.13372e-08	3.37764	9.87459
ENSMUSG00000043850	Clrn1	clarin 1 [Source:MGI Symbol;Acc:MGI:2388124]	-2.91711	3.29534e-06	0.000187444	1.92319	5.61751
ENSMUSG00000044674	Fzd1	frizzled class receptor 1 [Source:MGI Symbol;Acc:MGI:1196625]	-2.91708	1.74331e-08	1.9985e-06	7.48981	21.8552
ENSMUSG00000042686	Jph1	junctophilin 1 [Source:MGI Symbol;Acc:MGI:1891495]	-2.91328	3.59094e-07	2.8618e-05	1.58795	4.6318
ENSMUSG00000021071	Trim9	tripartite motif-containing 9 [Source:MGI Symbol;Acc:MGI:2137354]	-2.91315	9.81652e-09	1.18939e-06	1.51464	4.4143
ENSMUSG00000057060	Slc35f3	solute carrier family 35, member F3 [Source:MGI Symbol;Acc:MGI:2444426]	-2.89864	0.000128435	0.00406015	2.50962	7.2829
ENSMUSG00000047935	Sox1ot	Sox1 overlapping transcript [Source:MGI Symbol;Acc:MGI:3645522]	-2.88656	2.95277e-08	3.12093e-06	9.83486	28.3927
ENSMUSG00000040536	Necab1	N-terminal EF-hand calcium binding protein 1 [Source:MGI Symbol;Acc:MGI:1916602]	-2.8603	6.21631e-05	0.00220052	1.13571	3.25379
ENSMUSG00000005667	Mthfd2	methylenetetrahydrofolate dehydrogenase (NAD+ dependent), methenyltetrahydrofolate cyclohydrolase [Source:MGI Symbol;Acc:MGI:1338850]	-2.8576	3.29668e-05	0.00131717	2.09546	5.99586
ENSMUSG00000024663	Rab3il1	RAB3A interacting protein (rabin3)-like 1 [Source:MGI Symbol;Acc:MGI:1922010]	-2.85734	3.74328e-12	8.99775e-10	2.84156	8.12315
ENSMUSG00000105733	Gm42973	predicted gene 42973 [Source:MGI Symbol;Acc:MGI:5663110]	-2.85577	1.5971e-07	1.43383e-05	3.89569	11.1338
ENSMUSG00000041653	Pnpla3	patatin-like phospholipase domain containing 3 [Source:MGI Symbol;Acc:MGI:2151796]	-2.85457	0.00101162	0.0201823	1.49572	4.28754
ENSMUSG00000035305	Ror1	receptor tyrosine kinase-like orphan receptor 1 [Source:MGI Symbol;Acc:MGI:1347520]	-2.84927	4.16748e-14	1.41154e-11	4.69338	13.3775
ENSMUSG00000015850	Adamtsl4	ADAMTS-like 4 [Source:MGI Symbol;Acc:MGI:2389008]	-2.81874	7.92636e-05	0.00269695	4.02697	11.3574
ENSMUSG00000028643	Svbp	small vasohibin binding protein [Source:MGI Symbol;Acc:MGI:1916466]	-2.8078	3.2081e-08	3.36692e-06	7.83625	22.0279
ENSMUSG00000117123	Gm49890	predicted gene, 49890 [Source:MGI Symbol;Acc:MGI:6270578]	-2.80552	1.22599e-05	0.000569187	6.49476	18.246
ENSMUSG00000021453	Gadd45g	growth arrest and DNA-damage-inducible 45 gamma [Source:MGI Symbol;Acc:MGI:1346325]	-2.80487	9.25477e-07	6.49701e-05	9.54531	26.7964
ENSMUSG00000032648	Pygm	muscle glycogen phosphorylase [Source:MGI Symbol;Acc:MGI:97830]	-2.78038	1.44317e-09	2.17248e-07	27.722	77.0861
ENSMUSG00000045318	Adra2c	adrenergic receptor, alpha 2c [Source:MGI Symbol;Acc:MGI:87936]	-2.77295	0.000336138	0.00874251	2.29051	6.35921
ENSMUSG00000105568	Gm42971	predicted gene 42971 [Source:MGI Symbol;Acc:MGI:5663108]	-2.73522	0.000128442	0.00406015	2.53356	6.94228
ENSMUSG00000027695	Pld1	phospholipase D1 [Source:MGI Symbol;Acc:MGI:109585]	-2.73234	4.04751e-12	9.46341e-10	2.14966	5.87559
ENSMUSG00000027907	S100a11	S100 calcium binding protein A11 [Source:MGI Symbol;Acc:MGI:1338798]	-2.72151	0.000696336	0.015194	12.2807	33.4723
ENSMUSG00000020142	Slc1a4	solute carrier family 1 (glutamate/neutral amino acid transporter), member 4 [Source:MGI Symbol;Acc:MGI:2135601]	-2.72004	4.38411e-08	4.3936e-06	5.26752	14.3344
ENSMUSG00000027820	Mme	membrane metallo endopeptidase [Source:MGI Symbol;Acc:MGI:97004]	-2.71986	1.25087e-09	1.90222e-07	2.31595	6.30128
ENSMUSG00000032334	Loxl1	lysyl oxidase-like 1 [Source:MGI Symbol;Acc:MGI:106096]	-2.71625	5.13432e-18	3.1882e-15	15.2264	41.3666
ENSMUSG00000022476	Polr3h	polymerase (RNA) III (DNA directed) polypeptide H [Source:MGI Symbol;Acc:MGI:1926179]	-2.71201	1.86297e-12	4.87085e-10	7.58376	20.5724
ENSMUSG00000037656	Slc20a2	solute carrier family 20, member 2 [Source:MGI Symbol;Acc:MGI:97851]	-2.70037	7.01012e-14	2.2228e-11	9.74293	26.3136
ENSMUSG00000026483	Niban1	niban apoptosis regulator 1 [Source:MGI Symbol;Acc:MGI:2137237]	-2.69801	4.66772e-07	3.64349e-05	2.70017	7.28849
ENSMUSG00000076441	Ass1	argininosuccinate synthetase 1 [Source:MGI Symbol;Acc:MGI:88090]	-2.68829	1.12944e-07	1.052e-05	9.40402	25.2912
ENSMUSG00000032849	Abcc4	ATP-binding cassette, sub-family C (CFTR/MRP), member 4 [Source:MGI Symbol;Acc:MGI:2443111]	-2.68212	6.04421e-05	0.00215495	1.29692	3.48241
ENSMUSG00000047143	Dmrta2	doublesex and mab-3 related transcription factor like family A2 [Source:MGI Symbol;Acc:MGI:2653629]	-2.67494	0.000409963	0.0102511	4.69045	12.5552
ENSMUSG00000027420	Bfsp1	beaded filament structural protein 1, in lens-CP94 [Source:MGI Symbol;Acc:MGI:101770]	-2.67337	8.49707e-07	6.05894e-05	1094.07	2924.88
ENSMUSG00000042240	Crybb2	crystallin, beta B2 [Source:MGI Symbol;Acc:MGI:88519]	-2.66051	0.000371052	0.00944765	8.76452	23.3304
ENSMUSG00000036185	Sapcd1	suppressor APC domain containing 1 [Source:MGI Symbol;Acc:MGI:2388100]	-2.65737	3.19385e-06	0.000183069	12.1095	32.2035
ENSMUSG00000073658	Crygb	crystallin, gamma B [Source:MGI Symbol;Acc:MGI:88522]	-2.6546	1.00919e-06	6.83635e-05	2102.88	5582.37
ENSMUSG00000031613	Hpgd	hydroxyprostaglandin dehydrogenase 15 (NAD) [Source:MGI Symbol;Acc:MGI:108085]	-2.64361	4.36223e-05	0.00165421	7.85741	20.7864
ENSMUSG00000028883	Sema3a	sema domain, immunoglobulin domain (Ig), short basic domain, secreted, (semaphorin) 3A [Source:MGI Symbol;Acc:MGI:107558]	-2.63558	3.62332e-14	1.28568e-11	6.60877	17.4197
ENSMUSG00000002055	Spag5	sperm associated antigen 5 [Source:MGI Symbol;Acc:MGI:1927470]	-2.62228	1.22454e-12	3.31806e-10	7.05983	18.5171
ENSMUSG00000029070	Mxra8	matrix-remodelling associated 8 [Source:MGI Symbol;Acc:MGI:1922011]	-2.61576	0.00220304	0.0370145	2.2427	5.87454
ENSMUSG00000045294	Insig1	insulin induced gene 1 [Source:MGI Symbol;Acc:MGI:1916289]	-2.60428	9.41805e-08	8.88337e-06	7.16941	18.6789
ENSMUSG00000091712	Sec14l5	SEC14-like lipid binding 5 [Source:MGI Symbol;Acc:MGI:3616084]	-2.59227	0.00228144	0.0376944	1.36078	3.53163
ENSMUSG00000032401	Lctl	lactase-like [Source:MGI Symbol;Acc:MGI:2183549]	-2.58984	0.00281676	0.0441875	6.07133	15.7329
ENSMUSG00000095105	Edaradd	EDAR (ectodysplasin-A receptor)-associated death domain [Source:MGI Symbol;Acc:MGI:1931001]	-2.58775	1.82581e-06	0.00011481	1.64876	4.27012
ENSMUSG00000054555	Adam12	a disintegrin and metallopeptidase domain 12 (meltrin alpha) [Source:MGI Symbol;Acc:MGI:105378]	-2.56974	1.87488e-11	3.93539e-09	2.80265	7.2043
ENSMUSG00000043051	Disc1	disrupted in schizophrenia 1 [Source:MGI Symbol;Acc:MGI:2447658]	-2.568	0.000162702	0.00491836	1.40267	3.60822
ENSMUSG00000021720	Rnf180	ring finger protein 180 [Source:MGI Symbol;Acc:MGI:1919066]	-2.56607	1.63968e-06	0.000104428	7.33444	18.8249
ENSMUSG00000002797	Ggct	gamma-glutamyl cyclotransferase [Source:MGI Symbol;Acc:MGI:95700]	-2.55315	7.21379e-07	5.29592e-05	4.48796	11.4614
ENSMUSG00000005125	Ndrg1	N-myc downstream regulated gene 1 [Source:MGI Symbol;Acc:MGI:1341799]	-2.54692	1.58246e-11	3.36906e-09	11.1419	28.381
ENSMUSG00000056758	Hmga2	high mobility group AT-hook 2 [Source:MGI Symbol;Acc:MGI:101761]	-2.54101	6.63234e-09	8.52085e-07	6.42853	16.3383
ENSMUSG00000041534	Rbp3	retinol binding protein 3, interstitial [Source:MGI Symbol;Acc:MGI:97878]	-2.53808	0.00139955	0.0266039	1.92004	4.87751
ENSMUSG00000010064	Slc38a3	solute carrier family 38, member 3 [Source:MGI Symbol;Acc:MGI:1923507]	-2.53794	4.3287e-09	5.7089e-07	5.33195	13.5365
ENSMUSG00000027257	Pacsin3	protein kinase C and casein kinase substrate in neurons 3 [Source:MGI Symbol;Acc:MGI:1891410]	-2.53641	1.26637e-07	1.16499e-05	3.7015	9.39386
ENSMUSG00000040136	Abcc8	ATP-binding cassette, sub-family C (CFTR/MRP), member 8 [Source:MGI Symbol;Acc:MGI:1352629]	-2.52095	2.39143e-09	3.39424e-07	4.07831	10.284
ENSMUSG00000060600	Eno3	enolase 3, beta muscle [Source:MGI Symbol;Acc:MGI:95395]	-2.51591	3.60443e-06	0.000200436	13.3164	33.5159
ENSMUSG00000042726	Trafd1	TRAF type zinc finger domain containing 1 [Source:MGI Symbol;Acc:MGI:1923551]	-2.51392	3.63438e-10	6.08575e-08	8.52293	21.431
ENSMUSG00000078247	Airn	antisense Igf2r RNA [Source:MGI Symbol;Acc:MGI:1353471]	-2.5131	0.00159184	0.0291081	2.95543	7.43215
ENSMUSG00000040260	Daam2	dishevelled associated activator of morphogenesis 2 [Source:MGI Symbol;Acc:MGI:1923691]	-2.51183	9.97471e-11	1.93056e-08	6.51987	16.3791
ENSMUSG00000037664	Cdkn1c	cyclin-dependent kinase inhibitor 1C (P57) [Source:MGI Symbol;Acc:MGI:104564]	-2.50415	8.12604e-11	1.59345e-08	321.669	805.516
ENSMUSG00000025945	Crygf	crystallin, gamma F [Source:MGI Symbol;Acc:MGI:88526]	-2.48491	1.88587e-05	0.000817007	2869.19	7129.73
ENSMUSG00000029752	Asns	asparagine synthetase [Source:MGI Symbol;Acc:MGI:1350929]	-2.46103	0.000177308	0.00524291	2.70417	6.66309
ENSMUSG00000063882	Uqcrh	ubiquinol-cytochrome c reductase hinge protein [Source:MGI Symbol;Acc:MGI:1913826]	-2.44165	5.70347e-07	4.33668e-05	11.9785	29.2647
ENSMUSG00000030934	Oat	ornithine aminotransferase [Source:MGI Symbol;Acc:MGI:97394]	-2.42349	1.50004e-06	9.63583e-05	10.1081	24.5059
ENSMUSG00000038402	Foxf2	forkhead box F2 [Source:MGI Symbol;Acc:MGI:1347479]	-2.41818	0.0014379	0.0269547	1.80747	4.37977
ENSMUSG00000034115	Scn11a	sodium channel, voltage-gated, type XI, alpha [Source:MGI Symbol;Acc:MGI:1345149]	-2.40796	0.000152988	0.00470098	2.45403	5.91275
ENSMUSG00000028811	Yars	tyrosyl-tRNA synthetase [Source:MGI Symbol;Acc:MGI:2147627]	-2.40444	9.22881e-10	1.46316e-07	6.33009	15.2239
ENSMUSG00000033871	Ppargc1b	peroxisome proliferative activated receptor, gamma, coactivator 1 beta [Source:MGI Symbol;Acc:MGI:2444934]	-2.3943	5.71595e-05	0.0020576	1.97286	4.7288
ENSMUSG00000004655	Aqp1	aquaporin 1 [Source:MGI Symbol;Acc:MGI:103201]	-2.38484	0.00258628	0.0413112	2.03287	4.85595
ENSMUSG00000032796	Lama1	laminin, alpha 1 [Source:MGI Symbol;Acc:MGI:99892]	-2.38029	7.1935e-08	6.94721e-06	18.673	44.4492
ENSMUSG00000036599	Chst12	carbohydrate sulfotransferase 12 [Source:MGI Symbol;Acc:MGI:1929064]	-2.36326	0.00172215	0.0306999	2.28044	5.39789
ENSMUSG00000039431	Mtmr7	myotubularin related protein 7 [Source:MGI Symbol;Acc:MGI:1891693]	-2.35595	2.32482e-06	0.000139144	4.52214	10.6584
ENSMUSG00000006403	Adamts4	a disintegrin-like and metallopeptidase (reprolysin type) with thrombospondin type 1 motif, 4 [Source:MGI Symbol;Acc:MGI:1339949]	-2.34405	3.45622e-05	0.00135905	2.57674	6.04416
ENSMUSG00000079057	Cyp4v3	cytochrome P450, family 4, subfamily v, polypeptide 3 [Source:MGI Symbol;Acc:MGI:2142763]	-2.33795	0.000498967	0.0118978	3.09944	7.25161
ENSMUSG00000105202	C230031I18Rik	RIKEN cDNA C230031I18 gene [Source:MGI Symbol;Acc:MGI:2445192]	-2.33418	0.000120848	0.0038483	2.14686	5.01651
ENSMUSG00000027954	Efna1	ephrin A1 [Source:MGI Symbol;Acc:MGI:103236]	-2.3331	0.000224324	0.00634366	3.204	7.4861
ENSMUSG00000066975	Cryba4	crystallin, beta A4 [Source:MGI Symbol;Acc:MGI:102716]	-2.33036	4.97471e-06	0.000271568	2138.37	4983.2
ENSMUSG00000030990	Pgap2	post-GPI attachment to proteins 2 [Source:MGI Symbol;Acc:MGI:2385286]	-2.32737	4.46339e-05	0.00168827	3.53293	8.22682
ENSMUSG00000025885	Myo5b	myosin VB [Source:MGI Symbol;Acc:MGI:106598]	-2.32723	3.44339e-05	0.00135759	3.37449	7.85522
ENSMUSG00000106446	Gm42970	predicted gene 42970 [Source:MGI Symbol;Acc:MGI:5663107]	-2.32649	8.96329e-05	0.00297505	6.77364	15.7734
ENSMUSG00000029757	Dync1i1	dynein cytoplasmic 1 intermediate chain 1 [Source:MGI Symbol;Acc:MGI:107743]	-2.32607	1.15755e-05	0.000545918	4.47842	10.4227
ENSMUSG00000047907	Tshz2	teashirt zinc finger family member 2 [Source:MGI Symbol;Acc:MGI:2153084]	-2.30641	0.00223973	0.0374244	1.7538	4.04746
ENSMUSG00000020482	Ccdc117	coiled-coil domain containing 117 [Source:MGI Symbol;Acc:MGI:2144383]	-2.29669	9.7778e-09	1.18939e-06	12.0632	27.7113
ENSMUSG00000062444	Ap3b2	adaptor-related protein complex 3, beta 2 subunit [Source:MGI Symbol;Acc:MGI:1100869]	-2.29529	1.1248e-06	7.55084e-05	3.95294	9.07563
ENSMUSG00000029650	Slc46a3	solute carrier family 46, member 3 [Source:MGI Symbol;Acc:MGI:1918956]	-2.29203	0.000233153	0.00656839	3.7768	8.66438
ENSMUSG00000051177	Plcb1	phospholipase C, beta 1 [Source:MGI Symbol;Acc:MGI:97613]	-2.28897	1.06359e-07	9.96902e-06	1.89701	4.34392
ENSMUSG00000040675	Mthfd1l	methylenetetrahydrofolate dehydrogenase (NADP+ dependent) 1-like [Source:MGI Symbol;Acc:MGI:1924836]	-2.28882	7.75804e-09	9.71581e-07	11.1613	25.5505
ENSMUSG00000006494	Pdk1	pyruvate dehydrogenase kinase, isoenzyme 1 [Source:MGI Symbol;Acc:MGI:1926119]	-2.28633	5.82049e-06	0.000312025	2.66033	6.08484
ENSMUSG00000024640	Psat1	phosphoserine aminotransferase 1 [Source:MGI Symbol;Acc:MGI:2183441]	-2.27888	1.70556e-05	0.000752011	5.41266	12.3393
ENSMUSG00000030249	Abcc9	ATP-binding cassette, sub-family C (CFTR/MRP), member 9 [Source:MGI Symbol;Acc:MGI:1352630]	-2.27797	0.000654042	0.0145481	3.62751	8.26563
ENSMUSG00000038168	P3h2	prolyl 3-hydroxylase 2 [Source:MGI Symbol;Acc:MGI:2146663]	-2.27679	0.000746087	0.0159985	12.1865	27.7511
ENSMUSG00000041134	Cyyr1	cysteine and tyrosine-rich protein 1 [Source:MGI Symbol;Acc:MGI:2152187]	-2.26989	4.8812e-05	0.00181408	4.58101	10.4005
ENSMUSG00000031112	Stk26	serine/threonine kinase 26 [Source:MGI Symbol;Acc:MGI:1917665]	-2.2633	6.20249e-06	0.000329988	2.65203	6.00591
ENSMUSG00000021359	Tfap2a	transcription factor AP-2, alpha [Source:MGI Symbol;Acc:MGI:104671]	-2.25693	5.78134e-05	0.00207613	3.17577	7.1713
ENSMUSG00000026500	Cox20	cytochrome c oxidase assembly protein 20 [Source:MGI Symbol;Acc:MGI:1913609]	-2.25604	0.000148635	0.00457668	9.29442	20.9899
ENSMUSG00000033501	Crygs	crystallin, gamma S [Source:MGI Symbol;Acc:MGI:1298216]	-2.24801	4.52224e-05	0.0017062	124.854	280.694
ENSMUSG00000025085	Ablim1	actin-binding LIM protein 1 [Source:MGI Symbol;Acc:MGI:1194500]	-2.24787	4.08587e-13	1.19395e-10	6.9635	15.6546
ENSMUSG00000000142	Axin2	axin 2 [Source:MGI Symbol;Acc:MGI:1270862]	-2.24202	0.000276959	0.00753197	4.40532	9.88014
ENSMUSG00000029843	Slc13a4	solute carrier family 13 (sodium/sulfate symporters), member 4 [Source:MGI Symbol;Acc:MGI:2442367]	-2.23336	0.00017231	0.00513588	2.7696	6.18954
ENSMUSG00000040354	Mars1	methionine-tRNA synthetase 1 [Source:MGI Symbol;Acc:MGI:1345633]	-2.21935	2.2215e-09	3.21428e-07	10.9331	24.2697
ENSMUSG00000069919	Hba-a1	hemoglobin alpha, adult chain 1 [Source:MGI Symbol;Acc:MGI:96015]	-2.20934	9.35335e-05	0.00309075	59.1792	130.769
ENSMUSG00000025496	Drd4	dopamine receptor D4 [Source:MGI Symbol;Acc:MGI:94926]	-2.20888	0.00134752	0.0257794	2.84372	6.28677
ENSMUSG00000049336	Tenm2	teneurin transmembrane protein 2 [Source:MGI Symbol;Acc:MGI:1345184]	-2.20073	8.32811e-06	0.000419303	2.7654	6.08746
ENSMUSG00000105445	Gm42972	predicted gene 42972 [Source:MGI Symbol;Acc:MGI:5663109]	-2.20034	8.85076e-06	0.000434381	3.12109	6.87064
ENSMUSG00000021314	Amph	amphiphysin [Source:MGI Symbol;Acc:MGI:103574]	-2.1989	1.13716e-08	1.34501e-06	11.1958	24.6221
ENSMUSG00000044548	Dact1	dishevelled-binding antagonist of beta-catenin 1 [Source:MGI Symbol;Acc:MGI:1891740]	-2.19635	0.00159855	0.0291594	2.64504	5.8142
ENSMUSG00000002871	Tpra1	transmembrane protein, adipocyte asscociated 1 [Source:MGI Symbol;Acc:MGI:1345190]	-2.19571	6.5043e-08	6.33553e-06	7.19368	15.7995
ENSMUSG00000018427	Ypel2	yippee like 2 [Source:MGI Symbol;Acc:MGI:1925114]	-2.19372	4.56534e-08	4.53582e-06	8.84625	19.4099
ENSMUSG00000111997	Gm5176	predicted gene 5176 [Source:MGI Symbol;Acc:MGI:3644450]	-2.19363	0.00253875	0.0407266	3.96151	8.70445
ENSMUSG00000051518	Rps19bp1	ribosomal protein S19 binding protein 1 [Source:MGI Symbol;Acc:MGI:1913788]	-2.19327	0.000344701	0.00887232	9.79338	21.4959
ENSMUSG00000115103	Gm49263	predicted gene, 49263 [Source:MGI Symbol;Acc:MGI:6118739]	-2.18871	7.53213e-06	0.000385743	153.136	335.193
ENSMUSG00000046169	Adamts6	a disintegrin-like and metallopeptidase (reprolysin type) with thrombospondin type 1 motif, 6 [Source:MGI Symbol;Acc:MGI:1347348]	-2.18369	3.73581e-08	3.83964e-06	4.25347	9.29055
ENSMUSG00000060675	Plaat3	phospholipase A and acyltransferase 3 [Source:MGI Symbol;Acc:MGI:2179715]	-2.17583	8.48272e-07	6.05894e-05	23.9557	52.1263
ENSMUSG00000006386	Tek	TEK receptor tyrosine kinase [Source:MGI Symbol;Acc:MGI:98664]	-2.1738	0.00315815	0.04827	3.17241	6.89989
ENSMUSG00000021957	Tkt	transketolase [Source:MGI Symbol;Acc:MGI:105992]	-2.16993	2.94338e-09	4.06159e-07	28.0424	60.8525
ENSMUSG00000028497	Hacd4	3-hydroxyacyl-CoA dehydratase 4 [Source:MGI Symbol;Acc:MGI:1914025]	-2.16746	0.000297034	0.00796169	2.33941	5.07316
ENSMUSG00000026678	Rgs5	regulator of G-protein signaling 5 [Source:MGI Symbol;Acc:MGI:1098434]	-2.16425	0.000898834	0.0185531	14.6135	31.6311
ENSMUSG00000020674	Pxdn	peroxidasin [Source:MGI Symbol;Acc:MGI:1916925]	-2.15258	2.09202e-09	3.08687e-07	35.7474	76.9508
ENSMUSG00000046854	Pip5kl1	phosphatidylinositol-4-phosphate 5-kinase-like 1 [Source:MGI Symbol;Acc:MGI:2448520]	-2.14833	8.51304e-05	0.00284462	10.7685	23.1411
ENSMUSG00000015027	Galns	galactosamine (N-acetyl)-6-sulfate sulfatase [Source:MGI Symbol;Acc:MGI:1355303]	-2.14539	0.000180964	0.00532986	4.15854	8.92816
ENSMUSG00000038463	Olfml2b	olfactomedin-like 2B [Source:MGI Symbol;Acc:MGI:2443310]	-2.14478	0.000959876	0.0193573	2.36047	5.06821
ENSMUSG00000037260	Hgsnat	heparan-alpha-glucosaminide N-acetyltransferase [Source:MGI Symbol;Acc:MGI:1196297]	-2.14403	0.000467731	0.0112976	5.5699	11.9472
ENSMUSG00000041153	Osgin2	oxidative stress induced growth inhibitor family member 2 [Source:MGI Symbol;Acc:MGI:2384798]	-2.14002	1.0208e-05	0.000489162	2.7976	5.98997
ENSMUSG00000025007	Aldh18a1	aldehyde dehydrogenase 18 family, member A1 [Source:MGI Symbol;Acc:MGI:1888908]	-2.13662	5.80838e-09	7.52716e-07	11.9596	25.5574
ENSMUSG00000024736	Tmem132a	transmembrane protein 132A [Source:MGI Symbol;Acc:MGI:2147810]	-2.13567	4.04729e-08	4.10318e-06	13.9022	29.6943
ENSMUSG00000021699	Pde4d	phosphodiesterase 4D, cAMP specific [Source:MGI Symbol;Acc:MGI:99555]	-2.12483	4.98335e-07	3.84803e-05	3.87906	8.24374
ENSMUSG00000027165	Iftap	intraflagellar transport associated protein [Source:MGI Symbol;Acc:MGI:1915420]	-2.11419	2.2357e-05	0.000946552	2.76414	5.84778
ENSMUSG00000086587	Gm11837	predicted gene 11837 [Source:MGI Symbol;Acc:MGI:3702175]	-2.11336	0.000926202	0.0189344	9.75388	20.6299
ENSMUSG00000038526	Car14	carbonic anhydrase 14 [Source:MGI Symbol;Acc:MGI:1344341]	-2.1087	0.000169202	0.00505333	4.84523	10.2236
ENSMUSG00000041313	Slc7a1	solute carrier family 7 (cationic amino acid transporter, y+ system), member 1 [Source:MGI Symbol;Acc:MGI:88117]	-2.10764	0.000427477	0.0105422	2.66968	5.62816
ENSMUSG00000078566	Bnip3	BCL2/adenovirus E1B interacting protein 3 [Source:MGI Symbol;Acc:MGI:109326]	-2.10387	5.91654e-07	4.45325e-05	11.4224	24.0385
ENSMUSG00000022180	Slc7a8	solute carrier family 7 (cationic amino acid transporter, y+ system), member 8 [Source:MGI Symbol;Acc:MGI:1355323]	-2.09238	5.69248e-07	4.33668e-05	18.1195	37.9162
ENSMUSG00000020814	Mxra7	matrix-remodelling associated 7 [Source:MGI Symbol;Acc:MGI:1914872]	-2.0874	8.77927e-06	0.000433236	29.3384	61.2477
ENSMUSG00000039252	Lgi2	leucine-rich repeat LGI family, member 2 [Source:MGI Symbol;Acc:MGI:2180196]	-2.08656	2.66126e-06	0.000155977	19.9463	41.6216
ENSMUSG00000031351	Zfp185	zinc finger protein 185 [Source:MGI Symbol;Acc:MGI:108095]	-2.08477	4.34668e-05	0.00165252	9.87484	20.5912
ENSMUSG00000059325	Hopx	HOP homeobox [Source:MGI Symbol;Acc:MGI:1916782]	-2.08202	0.002125	0.0359465	5.80942	12.1059
ENSMUSG00000031604	Msmo1	methylsterol monoxygenase 1 [Source:MGI Symbol;Acc:MGI:1913484]	-2.08084	6.17103e-05	0.00218969	3.62855	7.55305
ENSMUSG00000029005	Draxin	dorsal inhibitory axon guidance protein [Source:MGI Symbol;Acc:MGI:1917683]	-2.07591	7.38919e-05	0.00253152	3.45944	7.18455
ENSMUSG00000032667	Pon2	paraoxonase 2 [Source:MGI Symbol;Acc:MGI:106687]	-2.06706	2.59186e-07	2.18229e-05	9.02874	18.6652
ENSMUSG00000038677	Scube3	signal peptide, CUB domain, EGF-like 3 [Source:MGI Symbol;Acc:MGI:3045253]	-2.06384	4.21846e-06	0.000232843	7.84724	16.1972
ENSMUSG00000020277	Pfkl	phosphofructokinase, liver, B-type [Source:MGI Symbol;Acc:MGI:97547]	-2.06061	5.5752e-08	5.46626e-06	12.4732	25.7047
ENSMUSG00000049122	Frmd3	FERM domain containing 3 [Source:MGI Symbol;Acc:MGI:2442466]	-2.05512	0.000316189	0.00832539	2.62371	5.39463
ENSMUSG00000038267	Slc22a23	solute carrier family 22, member 23 [Source:MGI Symbol;Acc:MGI:1920352]	-2.05163	5.04535e-05	0.00186116	2.45608	5.04142
ENSMUSG00000073940	Hbb-bt	hemoglobin, beta adult t chain [Source:MGI Symbol;Acc:MGI:5474850]	-2.04802	0.00296366	0.045912	23.2982	47.7375
ENSMUSG00000037846	Rtkn2	rhotekin 2 [Source:MGI Symbol;Acc:MGI:2158417]	-2.04607	5.17717e-06	0.000280565	4.10861	8.4093
ENSMUSG00000087620	5330434G04Rik	RIKEN cDNA 5330434G04 gene [Source:MGI Symbol;Acc:MGI:1925519]	-2.04497	5.06128e-05	0.00186243	3.11568	6.37388
ENSMUSG00000019970	Sgk1	serum/glucocorticoid regulated kinase 1 [Source:MGI Symbol;Acc:MGI:1340062]	-2.04097	0.000217819	0.00623064	2.7419	5.59929
ENSMUSG00000022544	Eef2kmt	eukaryotic elongation factor 2 lysine methyltransferase [Source:MGI Symbol;Acc:MGI:1917761]	-2.03982	0.000808867	0.0170744	3.66185	7.47528
ENSMUSG00000026083	Eif5b	eukaryotic translation initiation factor 5B [Source:MGI Symbol;Acc:MGI:2441772]	-2.03389	2.03699e-06	0.000125964	40.883	83.1531
ENSMUSG00000026207	Speg	SPEG complex locus [Source:MGI Symbol;Acc:MGI:109282]	-2.02976	7.50379e-06	0.000385743	3.01752	6.12605
ENSMUSG00000032125	Robo4	roundabout guidance receptor 4 [Source:MGI Symbol;Acc:MGI:1921394]	-2.02873	0.000885384	0.0183517	2.04614	4.15396
ENSMUSG00000019916	P4ha1	procollagen-proline, 2-oxoglutarate 4-dioxygenase (proline 4-hydroxylase), alpha 1 polypeptide [Source:MGI Symbol;Acc:MGI:97463]	-2.02638	1.72473e-07	1.52998e-05	49.6374	100.588
ENSMUSG00000040128	Pnrc1	proline-rich nuclear receptor coactivator 1 [Source:MGI Symbol;Acc:MGI:1917838]	-2.02169	7.22551e-08	6.94721e-06	32.7001	66.1166
ENSMUSG00000001156	Mxd1	MAX dimerization protein 1 [Source:MGI Symbol;Acc:MGI:96908]	-2.01845	2.63901e-05	0.00109248	8.33072	16.8173
ENSMUSG00000031596	Slc7a2	solute carrier family 7 (cationic amino acid transporter, y+ system), member 2 [Source:MGI Symbol;Acc:MGI:99828]	-2.01637	2.12813e-06	0.000129759	18.992	38.2966
ENSMUSG00000028567	Txndc12	thioredoxin domain containing 12 (endoplasmic reticulum) [Source:MGI Symbol;Acc:MGI:1913323]	-2.01554	1.46041e-05	0.000655555	9.81252	19.7842
ENSMUSG00000029344	Tpst2	protein-tyrosine sulfotransferase 2 [Source:MGI Symbol;Acc:MGI:1309516]	-2.00964	0.00224298	0.0374323	3.21025	6.45681
ENSMUSG00000019975	Ikbip	IKBKB interacting protein [Source:MGI Symbol;Acc:MGI:1914704]	-2.00376	0.00229288	0.0377995	2.29382	4.59927
ENSMUSG00000000320	Alox12	arachidonate 12-lipoxygenase [Source:MGI Symbol;Acc:MGI:87998]	-2.00118	0.000976736	0.0196441	2.01849	4.04302
ENSMUSG00000040435	Ppp1r15a	protein phosphatase 1, regulatory subunit 15A [Source:MGI Symbol;Acc:MGI:1927072]	2.00995	0.0027549	0.0433963	10.1319	5.03832
ENSMUSG00000039693	Msantd3	Myb/SANT-like DNA-binding domain containing 3 [Source:MGI Symbol;Acc:MGI:1913915]	2.01025	7.46985e-06	0.000385743	18.7439	9.32035
ENSMUSG00000040896	Kcnd3	potassium voltage-gated channel, Shal-related family, member 3 [Source:MGI Symbol;Acc:MGI:1928743]	2.021	2.38375e-06	0.000141534	14.8336	7.33891
ENSMUSG00000002274	Metrn	meteorin, glial cell differentiation regulator [Source:MGI Symbol;Acc:MGI:1917333]	2.02126	0.000157659	0.00479668	14.4792	7.16146
ENSMUSG00000047554	Tmem41b	transmembrane protein 41B [Source:MGI Symbol;Acc:MGI:1289225]	2.02376	0.000356736	0.00913478	4.21281	2.08039
ENSMUSG00000035891	Cerk	ceramide kinase [Source:MGI Symbol;Acc:MGI:2386052]	2.03039	2.08497e-07	1.79609e-05	29.377	14.4671
ENSMUSG00000041703	Zic5	zinc finger protein of the cerebellum 5 [Source:MGI Symbol;Acc:MGI:1929518]	2.03275	0.00064237	0.0143742	12.5366	6.16576
ENSMUSG00000029708	Gcc1	golgi coiled coil 1 [Source:MGI Symbol;Acc:MGI:1921625]	2.03732	2.71967e-05	0.00111965	9.46874	4.64622
ENSMUSG00000042359	Osbpl6	oxysterol binding protein-like 6 [Source:MGI Symbol;Acc:MGI:2139014]	2.04094	0.000168844	0.00505279	4.1216	2.01871
ENSMUSG00000078591	Hs3st4	heparan sulfate (glucosamine) 3-O-sulfotransferase 4 [Source:MGI Symbol;Acc:MGI:1333792]	2.05244	0.00185487	0.0325225	5.59499	2.72363
ENSMUSG00000020723	Cacng4	calcium channel, voltage-dependent, gamma subunit 4 [Source:MGI Symbol;Acc:MGI:1859167]	2.06331	0.000679798	0.0149425	20.8776	10.1164
ENSMUSG00000073643	Wdfy1	WD repeat and FYVE domain containing 1 [Source:MGI Symbol;Acc:MGI:1916618]	2.06648	3.90671e-05	0.00150444	5.00421	2.42042
ENSMUSG00000063887	Nlgn1	neuroligin 1 [Source:MGI Symbol;Acc:MGI:2179435]	2.07337	6.25418e-06	0.000330518	4.13138	1.99202
ENSMUSG00000019863	Qrsl1	glutaminyl-tRNA synthase (glutamine-hydrolyzing)-like 1 [Source:MGI Symbol;Acc:MGI:1923813]	2.08457	0.000517543	0.0122234	6.88454	3.30061
ENSMUSG00000110631	Gm42047	predicted gene, 42047 [Source:MGI Symbol;Acc:MGI:5624932]	2.08596	8.88861e-05	0.00295685	21.65	10.3775
ENSMUSG00000042729	Wdr74	WD repeat domain 74 [Source:MGI Symbol;Acc:MGI:2147427]	2.09014	1.17689e-05	0.000551546	16.602	7.93885
ENSMUSG00000008348	Ubc	ubiquitin C [Source:MGI Symbol;Acc:MGI:98889]	2.09223	3.6658e-05	0.0014289	19.0739	9.11385
ENSMUSG00000054364	Rhob	ras homolog family member B [Source:MGI Symbol;Acc:MGI:107949]	2.10354	1.61815e-08	1.86941e-06	71.3671	33.9237
ENSMUSG00000072825	Cep170b	centrosomal protein 170B [Source:MGI Symbol;Acc:MGI:2145043]	2.10635	2.65949e-08	2.83102e-06	15.434	7.32639
ENSMUSG00000004994	Ccdc130	coiled-coil domain containing 130 [Source:MGI Symbol;Acc:MGI:1914986]	2.11878	0.000624259	0.0140959	8.21246	3.87311
ENSMUSG00000020032	Nuak1	NUAK family, SNF1-like kinase, 1 [Source:MGI Symbol;Acc:MGI:1925226]	2.14261	2.62753e-07	2.18761e-05	29.6948	13.8578
ENSMUSG00000057411	Antkmt	adenine nucleotide translocase lysine methyltransferase [Source:MGI Symbol;Acc:MGI:2384888]	2.14629	0.000666731	0.0147861	9.07019	4.22249
ENSMUSG00000045005	Fzd5	frizzled class receptor 5 [Source:MGI Symbol;Acc:MGI:108571]	2.15065	0.00113627	0.0223108	13.8927	6.45865
ENSMUSG00000030265	Kras	Kirsten rat sarcoma viral oncogene homolog [Source:MGI Symbol;Acc:MGI:96680]	2.15522	3.26078e-08	3.39828e-06	57.1995	26.5385
ENSMUSG00000046909	Tefm	transcription elongation factor, mitochondrial [Source:MGI Symbol;Acc:MGI:1915800]	2.15697	0.00304404	0.0468637	8.75962	4.05601
ENSMUSG00000092060	Bend4	BEN domain containing 4 [Source:MGI Symbol;Acc:MGI:3648414]	2.17046	1.43456e-06	9.29535e-05	5.0863	2.34261
ENSMUSG00000021099	Six6	sine oculis-related homeobox 6 [Source:MGI Symbol;Acc:MGI:1341840]	2.18224	1.62214e-06	0.000103754	21.6035	9.89767
ENSMUSG00000042671	Rgs8	regulator of G-protein signaling 8 [Source:MGI Symbol;Acc:MGI:108408]	2.20544	2.17761e-06	0.000131388	17.2037	7.79971
ENSMUSG00000019082	Slc25a22	solute carrier family 25 (mitochondrial carrier, glutamate), member 22 [Source:MGI Symbol;Acc:MGI:1915517]	2.2061	7.96692e-07	5.79176e-05	12.2007	5.52907
ENSMUSG00000052981	Ube2ql1	ubiquitin-conjugating enzyme E2Q family-like 1 [Source:MGI Symbol;Acc:MGI:1924230]	2.21104	0.000728587	0.0157364	4.71102	2.12763
ENSMUSG00000053192	Mllt11	myeloid/lymphoid or mixed-lineage leukemia; translocated to, 11 [Source:MGI Symbol;Acc:MGI:1929671]	2.21984	2.09716e-08	2.33238e-06	33.0639	14.8913
ENSMUSG00000028680	Plk3	polo like kinase 3 [Source:MGI Symbol;Acc:MGI:109604]	2.22209	0.00164643	0.0297567	8.71331	3.91798
ENSMUSG00000042453	Reln	reelin [Source:MGI Symbol;Acc:MGI:103022]	2.22285	2.05511e-10	3.60321e-08	15.4147	6.93433
ENSMUSG00000060534	Dcc	deleted in colorectal carcinoma [Source:MGI Symbol;Acc:MGI:94869]	2.23208	0.000537732	0.0126401	5.56099	2.49077
ENSMUSG00000031517	Gpm6a	glycoprotein m6a [Source:MGI Symbol;Acc:MGI:107671]	2.24167	0.00048489	0.0116366	8.52605	3.80087
ENSMUSG00000032010	Usp2	ubiquitin specific peptidase 2 [Source:MGI Symbol;Acc:MGI:1858178]	2.24303	3.51731e-06	0.000197634	12.2274	5.44958
ENSMUSG00000108414	Snhg1	small nucleolar RNA host gene 1 [Source:MGI Symbol;Acc:MGI:3763743]	2.24468	4.97282e-05	0.00184353	10.2616	4.56874
ENSMUSG00000004085	Map3k20	mitogen-activated protein kinase kinase kinase 20 [Source:MGI Symbol;Acc:MGI:2443258]	2.2484	9.2858e-07	6.49701e-05	6.08849	2.70711
ENSMUSG00000031530	Dusp4	dual specificity phosphatase 4 [Source:MGI Symbol;Acc:MGI:2442191]	2.25758	0.000220989	0.00626835	13.9889	6.19337
ENSMUSG00000027570	Col9a3	collagen, type IX, alpha 3 [Source:MGI Symbol;Acc:MGI:894686]	2.26143	1.74291e-05	0.000766211	10.196	4.50649
ENSMUSG00000028439	Fam219a	family with sequence similarity 219, member A [Source:MGI Symbol;Acc:MGI:1919151]	2.26265	2.98742e-05	0.00120982	8.80999	3.89144
ENSMUSG00000025010	Ccnj	cyclin J [Source:MGI Symbol;Acc:MGI:2443297]	2.26641	8.20491e-07	5.93582e-05	6.90856	3.04633
ENSMUSG00000024851	Pitpnm1	phosphatidylinositol transfer protein, membrane-associated 1 [Source:MGI Symbol;Acc:MGI:1197524]	2.27112	6.99314e-07	5.15935e-05	9.23076	4.06323
ENSMUSG00000086290	Snhg12	small nucleolar RNA host gene 12 [Source:MGI Symbol;Acc:MGI:1916721]	2.29876	0.000468585	0.0112999	18.7838	8.16778
ENSMUSG00000027324	Rpusd2	RNA pseudouridylate synthase domain containing 2 [Source:MGI Symbol;Acc:MGI:1918066]	2.32397	0.0030471	0.0468637	4.42235	1.89979
ENSMUSG00000033350	Chst2	carbohydrate sulfotransferase 2 [Source:MGI Symbol;Acc:MGI:1891160]	2.32813	2.92325e-09	4.06159e-07	12.1024	5.19719
ENSMUSG00000028328	Tmod1	tropomodulin 1 [Source:MGI Symbol;Acc:MGI:98775]	2.36213	3.52752e-06	0.000197634	36.6553	15.5157
ENSMUSG00000022456	Septin3	septin 3 [Source:MGI Symbol;Acc:MGI:1345148]	2.373	3.38561e-05	0.00133835	4.48539	1.88914
ENSMUSG00000078851	H2aw	H2A.W histone [Source:MGI Symbol;Acc:MGI:2448458]	2.3765	0.000198149	0.00575637	7.12057	2.99222
ENSMUSG00000044786	Zfp36	zinc finger protein 36 [Source:MGI Symbol;Acc:MGI:99180]	2.38106	0.000743546	0.0159985	3.88556	1.62938
ENSMUSG00000024518	Rax	retina and anterior neural fold homeobox [Source:MGI Symbol;Acc:MGI:109632]	2.40144	2.53058e-08	2.71318e-06	19.8383	8.25948
ENSMUSG00000020326	Ccng1	cyclin G1 [Source:MGI Symbol;Acc:MGI:102890]	2.40578	1.13099e-10	2.16091e-08	68.0329	28.2764
ENSMUSG00000027286	Lrrc57	leucine rich repeat containing 57 [Source:MGI Symbol;Acc:MGI:1913856]	2.41555	0.000109959	0.00352414	6.81942	2.81921
ENSMUSG00000025738	Fbxl16	F-box and leucine-rich repeat protein 16 [Source:MGI Symbol;Acc:MGI:2448488]	2.4253	6.16089e-05	0.00218969	7.88151	3.24728
ENSMUSG00000052837	Junb	jun B proto-oncogene [Source:MGI Symbol;Acc:MGI:96647]	2.45349	7.6987e-05	0.0026304	8.24397	3.35627
ENSMUSG00000022474	Pmm1	phosphomannomutase 1 [Source:MGI Symbol;Acc:MGI:1353418]	2.46459	3.14692e-05	0.00126411	5.46564	2.21458
ENSMUSG00000079037	Prnp	prion protein [Source:MGI Symbol;Acc:MGI:97769]	2.48174	2.0236e-05	0.0008666	8.07778	3.25111
ENSMUSG00000025912	Mybl1	myeloblastosis oncogene-like 1 [Source:MGI Symbol;Acc:MGI:99925]	2.49595	0.000434677	0.0106721	4.56459	1.82715
ENSMUSG00000073102	Drc1	dynein regulatory complex subunit 1 [Source:MGI Symbol;Acc:MGI:2685906]	2.50866	0.00208053	0.0353923	4.89357	1.94734
ENSMUSG00000021239	Vsx2	visual system homeobox 2 [Source:MGI Symbol;Acc:MGI:88401]	2.53173	1.91363e-08	2.17701e-06	50.7957	20.0609
ENSMUSG00000006445	Epha2	Eph receptor A2 [Source:MGI Symbol;Acc:MGI:95278]	2.55541	3.6656e-08	3.79364e-06	52.0781	20.3776
ENSMUSG00000010505	Myt1	myelin transcription factor 1 [Source:MGI Symbol;Acc:MGI:1100535]	2.58214	0.000508671	0.0120905	4.12773	1.5973
ENSMUSG00000010311	Optc	opticin [Source:MGI Symbol;Acc:MGI:2151113]	2.5981	3.16565e-10	5.42273e-08	60.7853	23.3925
ENSMUSG00000018604	Tbx3	T-box 3 [Source:MGI Symbol;Acc:MGI:98495]	2.63026	0.000100467	0.00328346	4.29657	1.63212
ENSMUSG00000072875	Gpr27	G protein-coupled receptor 27 [Source:MGI Symbol;Acc:MGI:1202299]	2.6591	1.34871e-06	8.8937e-05	8.55163	3.2121
ENSMUSG00000030609	Aen	apoptosis enhancing nuclease [Source:MGI Symbol;Acc:MGI:1915298]	2.6634	3.26875e-12	8.25665e-10	17.4721	6.55845
ENSMUSG00000025658	Cnksr2	connector enhancer of kinase suppressor of Ras 2 [Source:MGI Symbol;Acc:MGI:2661175]	2.66548	3.07049e-06	0.000177362	3.77176	1.41403
ENSMUSG00000006575	Rundc3a	RUN domain containing 3A [Source:MGI Symbol;Acc:MGI:1858752]	2.69035	0.00203147	0.0347588	4.49716	1.6684
ENSMUSG00000034701	Neurod1	neurogenic differentiation 1 [Source:MGI Symbol;Acc:MGI:1339708]	2.70139	0.00100892	0.0201554	6.17038	2.28071
ENSMUSG00000022074	Tnfrsf10b	tumor necrosis factor receptor superfamily, member 10b [Source:MGI Symbol;Acc:MGI:1341090]	2.71145	1.36741e-07	1.25022e-05	8.0351	2.96167
ENSMUSG00000030590	Fam98c	family with sequence similarity 98, member C [Source:MGI Symbol;Acc:MGI:1921083]	2.72812	0.000206557	0.00597732	5.18348	1.89655
ENSMUSG00000045287	Rtn4rl1	reticulon 4 receptor-like 1 [Source:MGI Symbol;Acc:MGI:2661375]	2.75825	0.000128591	0.00406015	3.56998	1.2916
ENSMUSG00000004267	Eno2	enolase 2, gamma neuronal [Source:MGI Symbol;Acc:MGI:95394]	2.78417	2.45632e-08	2.67202e-06	5.92074	2.12455
ENSMUSG00000028211	Trp53inp1	transformation related protein 53 inducible nuclear protein 1 [Source:MGI Symbol;Acc:MGI:1926609]	2.78566	3.47855e-09	4.67035e-07	7.21808	2.58968
ENSMUSG00000037239	Spred3	sprouty-related EVH1 domain containing 3 [Source:MGI Symbol;Acc:MGI:2142186]	2.7967	4.92098e-06	0.000269623	5.94942	2.12577
ENSMUSG00000045179	Sox3	SRY (sex determining region Y)-box 3 [Source:MGI Symbol;Acc:MGI:98365]	2.81749	0.000686754	0.0150289	5.34111	1.89105
ENSMUSG00000086841	2410006H16Rik	RIKEN cDNA 2410006H16 gene [Source:MGI Symbol;Acc:MGI:1916471]	2.83315	1.21091e-08	1.42096e-06	86.4681	30.4992
ENSMUSG00000031906	Smpd3	sphingomyelin phosphodiesterase 3, neutral [Source:MGI Symbol;Acc:MGI:1927578]	2.8586	6.66069e-05	0.00232469	4.96476	1.73493
ENSMUSG00000038418	Egr1	early growth response 1 [Source:MGI Symbol;Acc:MGI:95295]	2.88647	5.99177e-07	4.4655e-05	8.57212	2.9676
ENSMUSG00000097010	Gm26709	predicted gene, 26709 [Source:MGI Symbol;Acc:MGI:5477203]	2.88841	1.54543e-05	0.000689569	18.6657	6.4526
ENSMUSG00000027967	Neurog2	neurogenin 2 [Source:MGI Symbol;Acc:MGI:109619]	2.90248	0.00170146	0.0304771	15.5684	5.35944
ENSMUSG00000015837	Sqstm1	sequestosome 1 [Source:MGI Symbol;Acc:MGI:107931]	2.90797	3.76629e-09	5.01151e-07	83.4459	28.6927
ENSMUSG00000068154	Insm1	insulinoma-associated 1 [Source:MGI Symbol;Acc:MGI:1859980]	2.92225	1.12773e-05	0.000535243	10.6407	3.63809
ENSMUSG00000032303	Chrna3	cholinergic receptor, nicotinic, alpha polypeptide 3 [Source:MGI Symbol;Acc:MGI:87887]	2.93495	0.00010255	0.00332964	3.5265	1.19969
ENSMUSG00000036816	Atoh7	atonal bHLH transcription factor 7 [Source:MGI Symbol;Acc:MGI:1355553]	2.97197	8.00438e-06	0.000407131	30.3971	10.2219
ENSMUSG00000031028	Tub	tubby bipartite transcription factor [Source:MGI Symbol;Acc:MGI:2651573]	3.01001	2.98236e-05	0.00120982	3.6387	1.20768
ENSMUSG00000025507	Pidd1	p53 induced death domain protein 1 [Source:MGI Symbol;Acc:MGI:1889507]	3.05535	0.000126043	0.00400515	3.84728	1.25698
ENSMUSG00000024593	Megf10	multiple EGF-like-domains 10 [Source:MGI Symbol;Acc:MGI:2685177]	3.08341	7.6603e-10	1.22754e-07	6.24978	2.0256
ENSMUSG00000027663	Zmat3	zinc finger matrin type 3 [Source:MGI Symbol;Acc:MGI:1195270]	3.11872	6.80649e-18	4.05748e-15	7.01435	2.24823
ENSMUSG00000020052	Ascl1	achaete-scute family bHLH transcription factor 1 [Source:MGI Symbol;Acc:MGI:96919]	3.13813	0.00017457	0.00519108	18.0695	5.75396
ENSMUSG00000068744	Psrc1	proline/serine-rich coiled-coil 1 [Source:MGI Symbol;Acc:MGI:1913099]	3.16773	1.04732e-05	0.000500265	4.44365	1.39974
ENSMUSG00000029161	Cgref1	cell growth regulator with EF hand domain 1 [Source:MGI Symbol;Acc:MGI:1915817]	3.29821	1.56083e-05	0.000694359	11.749	3.55727
ENSMUSG00000087013	2610027K06Rik	RIKEN cDNA 2610027K06 gene [Source:MGI Symbol;Acc:MGI:1917159]	3.36879	0.000745587	0.0159985	2.97982	0.880452
ENSMUSG00000026475	Rgs16	regulator of G-protein signaling 16 [Source:MGI Symbol;Acc:MGI:108407]	3.40442	2.50526e-06	0.000147573	7.78013	2.28081
ENSMUSG00000041577	Prelp	proline arginine-rich end leucine-rich repeat [Source:MGI Symbol;Acc:MGI:2151110]	3.41412	6.73667e-05	0.0023348	5.07116	1.48244
ENSMUSG00000053024	Cntn2	contactin 2 [Source:MGI Symbol;Acc:MGI:104518]	3.47288	0.00146385	0.027338	6.46946	1.86171
ENSMUSG00000001864	Aif1l	allograft inflammatory factor 1-like [Source:MGI Symbol;Acc:MGI:1919598]	3.47712	5.10675e-11	1.04255e-08	7.60661	2.18499
ENSMUSG00000002083	Bbc3	BCL2 binding component 3 [Source:MGI Symbol;Acc:MGI:2181667]	3.48904	1.86613e-06	0.000116364	8.64343	2.47231
ENSMUSG00000025257	Ribc1	RIB43A domain with coiled-coils 1 [Source:MGI Symbol;Acc:MGI:1913861]	3.49053	0.00235747	0.0385657	4.60961	1.31373
ENSMUSG00000038393	Txnip	thioredoxin interacting protein [Source:MGI Symbol;Acc:MGI:1889549]	3.66624	4.90455e-07	3.8069e-05	27.364	7.4603
ENSMUSG00000020701	Tmem132e	transmembrane protein 132E [Source:MGI Symbol;Acc:MGI:2685490]	3.69487	2.62541e-05	0.00109028	3.40049	0.918015
ENSMUSG00000022385	Gtse1	G two S phase expressed protein 1 [Source:MGI Symbol;Acc:MGI:1352755]	3.69869	1.749e-10	3.1404e-08	8.58363	2.31676
ENSMUSG00000024176	Sox8	SRY (sex determining region Y)-box 8 [Source:MGI Symbol;Acc:MGI:98370]	3.82729	8.00491e-09	9.94142e-07	14.2189	3.71161
ENSMUSG00000035864	Syt1	synaptotagmin I [Source:MGI Symbol;Acc:MGI:99667]	3.9073	3.49852e-05	0.00137207	2.75982	0.704997
ENSMUSG00000022269	Marchf11	membrane associated ring-CH-type finger 11 [Source:MGI Symbol;Acc:MGI:3608327]	4.01509	0.00046247	0.0112251	3.82316	0.94827
ENSMUSG00000025927	Tfap2b	transcription factor AP-2 beta [Source:MGI Symbol;Acc:MGI:104672]	4.10907	0.000417813	0.0103778	3.4593	0.840098
ENSMUSG00000107021	Gm42853	predicted gene 42853 [Source:MGI Symbol;Acc:MGI:5662990]	4.12841	0.00322988	0.0491173	4.04708	0.972203
ENSMUSG00000097145	9230114K14Rik	RIKEN cDNA 9230114K14 gene [Source:MGI Symbol;Acc:MGI:3041212]	4.23288	3.99418e-05	0.00153416	3.32624	0.781686
ENSMUSG00000104704	Gm43133	predicted gene 43133 [Source:MGI Symbol;Acc:MGI:5663270]	4.4207	0.00239441	0.0390414	5.53485	1.22695
ENSMUSG00000032085	Tagln	transgelin [Source:MGI Symbol;Acc:MGI:106012]	4.57382	9.85044e-07	6.76503e-05	10.18	2.21989
ENSMUSG00000020799	Tekt1	tektin 1 [Source:MGI Symbol;Acc:MGI:1333819]	4.92224	0.000557769	0.0130493	2.89036	0.579851
ENSMUSG00000000120	Ngfr	nerve growth factor receptor (TNFR superfamily, member 16) [Source:MGI Symbol;Acc:MGI:97323]	5.24602	1.99452e-29	7.43109e-26	53.3648	10.1689
ENSMUSG00000039450	Dcxr	dicarbonyl L-xylulose reductase [Source:MGI Symbol;Acc:MGI:1915130]	5.26342	0.000192198	0.00560535	4.82909	0.906883
ENSMUSG00000071661	Zbtb3	zinc finger and BTB domain containing 3 [Source:MGI Symbol;Acc:MGI:1922541]	5.40628	0.00050264	0.0119662	2.60919	0.476593
ENSMUSG00000031688	Pou4f2	POU domain, class 4, transcription factor 2 [Source:MGI Symbol;Acc:MGI:102524]	6.54586	9.16838e-07	6.47566e-05	5.71627	0.869333
ENSMUSG00000029120	Ppp2r2c	protein phosphatase 2, regulatory subunit B, gamma [Source:MGI Symbol;Acc:MGI:2442660]	6.9304	4.064e-12	9.46341e-10	3.89883	0.559724
ENSMUSG00000004366	Sst	somatostatin [Source:MGI Symbol;Acc:MGI:98326]	7.1835	0.000837143	0.0174978	7.94138	1.08781
ENSMUSG00000048458	Inka2	inka box actin regulator 2 [Source:MGI Symbol;Acc:MGI:1923497]	8.58573	8.26002e-07	5.94681e-05	3.17462	0.367015
ENSMUSG00000035783	Acta2	actin, alpha 2, smooth muscle, aorta [Source:MGI Symbol;Acc:MGI:87909]	9.16939	0.00296153	0.045912	67.8995	7.39898
ENSMUSG00000025408	Ddit3	DNA-damage inducible transcript 3 [Source:MGI Symbol;Acc:MGI:109247]	9.20324	8.73168e-13	2.45525e-10	25.1593	2.72602
ENSMUSG00000041801	Phlda3	pleckstrin homology like domain, family A, member 3 [Source:MGI Symbol;Acc:MGI:1351485]	10.726	1.54239e-17	8.51345e-15	16.5613	1.53538
ENSMUSG00000105845	Gm42808	predicted gene 42808 [Source:MGI Symbol;Acc:MGI:5662945]	13.3974	3.68179e-05	0.0014289	8.40709	0.579935
ENSMUSG00000023067	Cdkn1a	cyclin-dependent kinase inhibitor 1A (P21) [Source:MGI Symbol;Acc:MGI:104556]	15.6252	1.28804e-13	3.99911e-11	14.6995	0.93686
ENSMUSG00000020911	Krt19	keratin 19 [Source:MGI Symbol;Acc:MGI:96693]	21.4815	6.88784e-10	1.11576e-07	8.46691	0.386603
ENSMUSG00000034457	Eda2r	ectodysplasin A2 receptor [Source:MGI Symbol;Acc:MGI:2442860]	22.3482	0.000134248	0.004212	2.50519	0.109714

## Sheet: All Present Genes
gene_id	SYMBOL	DESCRIPTION	Fold_Change	PValue	FDR	ATF4cKO_Avg_FPKM	Wildtype_Avg_FPKM
ENSMUSG00000038738	Shank1	SH3 and multiple ankyrin repeat domains 1 [Source:MGI Symbol;Acc:MGI:3613677]	-5.02798	3.55641e-34	5.30012e-30	3.65786	18.3974
ENSMUSG00000050700	Emilin3	elastin microfibril interfacer 3 [Source:MGI Symbol;Acc:MGI:2389142]	-21.6538	2.61763e-30	1.95053e-26	0.679628	14.8035
ENSMUSG00000017390	Aldoc	aldolase C, fructose-bisphosphate [Source:MGI Symbol;Acc:MGI:101863]	-9.77583	1.66625e-29	7.43109e-26	2.28956	22.4225
ENSMUSG00000000120	Ngfr	nerve growth factor receptor (TNFR superfamily, member 16) [Source:MGI Symbol;Acc:MGI:97323]	5.24602	1.99452e-29	7.43109e-26	53.3648	10.1689
ENSMUSG00000079020	Slc45a4	solute carrier family 45, member 4 [Source:MGI Symbol;Acc:MGI:2146236]	-9.93315	4.66889e-28	1.39161e-24	3.90356	38.7903
ENSMUSG00000067889	Sptbn2	spectrin beta, non-erythrocytic 2 [Source:MGI Symbol;Acc:MGI:1313261]	-5.08086	3.43008e-27	8.51974e-24	21.9005	111.28
ENSMUSG00000000303	Cdh1	cadherin 1 [Source:MGI Symbol;Acc:MGI:88354]	-12.7585	5.35934e-27	1.141e-23	3.04201	38.8499
ENSMUSG00000037161	Mgarp	mitochondria localized glutamic acid rich protein [Source:MGI Symbol;Acc:MGI:1914999]	-4.87523	8.69528e-27	1.61982e-23	50.6312	246.867
ENSMUSG00000036537	Rnf113a1	ring finger protein 113A1 [Source:MGI Symbol;Acc:MGI:1917192]	-10.7398	1.41951e-26	2.35055e-23	19.4316	208.811
ENSMUSG00000038135	Crygn	crystallin, gamma N [Source:MGI Symbol;Acc:MGI:2449167]	-6.26353	1.92152e-24	2.86365e-21	352.253	2206.45
ENSMUSG00000058135	Gstm1	glutathione S-transferase, mu 1 [Source:MGI Symbol;Acc:MGI:95860]	-6.01936	6.18826e-23	8.38397e-20	10.0378	60.4718
ENSMUSG00000054537	Tmprss11e	transmembrane protease, serine 11e [Source:MGI Symbol;Acc:MGI:3513175]	-35.1462	1.22983e-22	1.52734e-19	0.191521	6.88168
ENSMUSG00000000394	Gcg	glucagon [Source:MGI Symbol;Acc:MGI:95674]	-16.274	1.56645e-22	1.79575e-19	1.12081	18.3953
ENSMUSG00000053399	Adamts18	a disintegrin-like and metallopeptidase (reprolysin type) with thrombospondin type 1 motif, 18 [Source:MGI Symbol;Acc:MGI:2442600]	-4.30383	1.35482e-21	1.44221e-18	7.64191	32.8943
ENSMUSG00000024659	Anxa1	annexin A1 [Source:MGI Symbol;Acc:MGI:96819]	-4.10624	1.92873e-21	1.91626e-18	7.67284	31.5224
ENSMUSG00000114069	E130119H09Rik	RIKEN cDNA E130119H09 gene [Source:MGI Symbol;Acc:MGI:1925800]	-6.70782	1.221e-20	1.13728e-17	9.98807	67.0855
ENSMUSG00000105265	Sox2ot	SOX2 overlapping transcript (non-protein coding) [Source:MGI Symbol;Acc:MGI:2444112]	-3.72044	1.4105e-20	1.23651e-17	2.74127	10.2022
ENSMUSG00000029231	Pdgfra	platelet derived growth factor receptor, alpha polypeptide [Source:MGI Symbol;Acc:MGI:97530]	-10.3411	4.06434e-20	3.36504e-17	2.02405	20.9447
ENSMUSG00000024211	Grm8	glutamate receptor, metabotropic 8 [Source:MGI Symbol;Acc:MGI:1351345]	-10.4317	7.98162e-20	6.26053e-17	0.202207	2.12359
ENSMUSG00000027533	Fabp5	fatty acid binding protein 5, epidermal [Source:MGI Symbol;Acc:MGI:101790]	-3.08313	2.43739e-19	1.81622e-16	15.8254	48.8005
ENSMUSG00000021069	Pygl	liver glycogen phosphorylase [Source:MGI Symbol;Acc:MGI:97829]	-6.02295	1.49194e-18	1.05878e-15	0.91143	5.50027
ENSMUSG00000020681	Ace	angiotensin I converting enzyme (peptidyl-dipeptidase A) 1 [Source:MGI Symbol;Acc:MGI:87874]	-3.64073	3.86491e-18	2.61813e-15	4.76825	17.3673
ENSMUSG00000040998	Npnt	nephronectin [Source:MGI Symbol;Acc:MGI:2148811]	-3.30738	4.37623e-18	2.8356e-15	6.15996	20.3802
ENSMUSG00000032334	Loxl1	lysyl oxidase-like 1 [Source:MGI Symbol;Acc:MGI:106096]	-2.71625	5.13432e-18	3.1882e-15	15.2264	41.3666
ENSMUSG00000027663	Zmat3	zinc finger matrin type 3 [Source:MGI Symbol;Acc:MGI:1195270]	3.11872	6.80649e-18	4.05748e-15	7.01435	2.24823
ENSMUSG00000014846	Tppp3	tubulin polymerization-promoting protein family member 3 [Source:MGI Symbol;Acc:MGI:1915221]	-6.27348	1.05067e-17	6.02236e-15	3.45991	21.7479
ENSMUSG00000041801	Phlda3	pleckstrin homology like domain, family A, member 3 [Source:MGI Symbol;Acc:MGI:1351485]	10.726	1.54239e-17	8.51345e-15	16.5613	1.53538
ENSMUSG00000035967	Ints6l	integrator complex subunit 6 like [Source:MGI Symbol;Acc:MGI:2442593]	-3.33755	3.3776e-17	1.79773e-14	7.55157	25.2086
ENSMUSG00000024421	Lama3	laminin, alpha 3 [Source:MGI Symbol;Acc:MGI:99909]	-6.66246	3.96171e-17	2.03591e-14	0.362594	2.42359
ENSMUSG00000022231	Sema5a	sema domain, seven thrombospondin repeats (type 1 and type 1-like), transmembrane domain (TM) and short cytoplasmic domain, (semaphorin) 5A [Source:MGI Symbol;Acc:MGI:107556]	-2.92708	1.02593e-16	5.0965e-14	7.79186	22.8089
ENSMUSG00000022665	Ccdc80	coiled-coil domain containing 80 [Source:MGI Symbol;Acc:MGI:1915146]	-4.44934	1.16342e-16	5.59303e-14	7.50642	33.4105
ENSMUSG00000032452	Clstn2	calsyntenin 2 [Source:MGI Symbol;Acc:MGI:1929897]	-5.6782	1.74655e-16	8.13401e-14	1.5247	8.66971
ENSMUSG00000044726	Erich5	glutamate rich 5 [Source:MGI Symbol;Acc:MGI:2447772]	-8.66734	3.07306e-16	1.34925e-13	2.58722	22.472
ENSMUSG00000030717	Nupr1	nuclear protein transcription regulator 1 [Source:MGI Symbol;Acc:MGI:1891834]	-3.81515	3.0782e-16	1.34925e-13	25.38	96.8452
ENSMUSG00000054169	Ceacam10	carcinoembryonic antigen-related cell adhesion molecule 10 [Source:MGI Symbol;Acc:MGI:1347248]	-169.755	4.27222e-16	1.81911e-13	0.0197303	5.05009
ENSMUSG00000038065	Mturn	maturin, neural progenitor differentiation regulator homolog (Xenopus) [Source:MGI Symbol;Acc:MGI:1915485]	-3.18895	8.12785e-16	3.3647e-13	5.97788	19.0689
ENSMUSG00000029096	Htra3	HtrA serine peptidase 3 [Source:MGI Symbol;Acc:MGI:1925808]	-3.05969	1.58907e-15	6.40052e-13	23.348	71.4445
ENSMUSG00000074968	Ano3	anoctamin 3 [Source:MGI Symbol;Acc:MGI:3613666]	69.8362	2.21883e-15	8.70192e-13	1.06996	0.0133047
ENSMUSG00000039452	Snx22	sorting nexin 22 [Source:MGI Symbol;Acc:MGI:2685966]	-4.35063	2.50343e-14	9.56631e-12	7.50625	32.6741
ENSMUSG00000041078	Grid1	glutamate receptor, ionotropic, delta 1 [Source:MGI Symbol;Acc:MGI:95812]	-3.01346	2.76292e-14	1.02939e-11	4.17355	12.5819
ENSMUSG00000074151	Nlrc5	NLR family, CARD domain containing 5 [Source:MGI Symbol;Acc:MGI:3612191]	-3.34011	2.87681e-14	1.04568e-11	4.03887	13.4944
ENSMUSG00000028883	Sema3a	sema domain, immunoglobulin domain (Ig), short basic domain, secreted, (semaphorin) 3A [Source:MGI Symbol;Acc:MGI:107558]	-2.63558	3.62332e-14	1.28568e-11	6.60877	17.4197
ENSMUSG00000047786	Lix1	limb and CNS expressed 1 [Source:MGI Symbol;Acc:MGI:1913893]	-3.26189	4.04673e-14	1.40252e-11	9.80973	32.0081
ENSMUSG00000035305	Ror1	receptor tyrosine kinase-like orphan receptor 1 [Source:MGI Symbol;Acc:MGI:1347520]	-2.84927	4.16748e-14	1.41154e-11	4.69338	13.3775
ENSMUSG00000026532	Spta1	spectrin alpha, erythrocytic 1 [Source:MGI Symbol;Acc:MGI:98385]	-5.03218	5.27878e-14	1.74822e-11	0.923829	4.65509
ENSMUSG00000105560	Gm42744	predicted gene 42744 [Source:MGI Symbol;Acc:MGI:5662881]	-6.11888	5.6593e-14	1.83349e-11	3.2758	20.08
ENSMUSG00000037656	Slc20a2	solute carrier family 20, member 2 [Source:MGI Symbol;Acc:MGI:97851]	-2.70037	7.01012e-14	2.2228e-11	9.74293	26.3136
ENSMUSG00000023067	Cdkn1a	cyclin-dependent kinase inhibitor 1A (P21) [Source:MGI Symbol;Acc:MGI:104556]	15.6252	1.28804e-13	3.99911e-11	14.6995	0.93686
ENSMUSG00000042672	Dcst1	DC-STAMP domain containing 1 [Source:MGI Symbol;Acc:MGI:1925022]	-428.725	1.45363e-13	4.4211e-11	0	1.21474
ENSMUSG00000036256	Igfbp7	insulin-like growth factor binding protein 7 [Source:MGI Symbol;Acc:MGI:1352480]	-2.92354	2.93574e-13	8.75026e-11	130.919	382.772
ENSMUSG00000025085	Ablim1	actin-binding LIM protein 1 [Source:MGI Symbol;Acc:MGI:1194500]	-2.24787	4.08587e-13	1.19395e-10	6.9635	15.6546
ENSMUSG00000058248	Kcnh1	potassium voltage-gated channel, subfamily H (eag-related), member 1 [Source:MGI Symbol;Acc:MGI:1341721]	-4.73084	7.47298e-13	2.14173e-10	0.573485	2.72066
ENSMUSG00000025408	Ddit3	DNA-damage inducible transcript 3 [Source:MGI Symbol;Acc:MGI:109247]	9.20324	8.73168e-13	2.45525e-10	25.1593	2.72602
ENSMUSG00000027737	Slc7a11	solute carrier family 7 (cationic amino acid transporter, y+ system), member 11 [Source:MGI Symbol;Acc:MGI:1347355]	-3.4303	9.31392e-13	2.57047e-10	1.67956	5.76398
ENSMUSG00000002055	Spag5	sperm associated antigen 5 [Source:MGI Symbol;Acc:MGI:1927470]	-2.62228	1.22454e-12	3.31806e-10	7.05983	18.5171
ENSMUSG00000067158	Col4a4	collagen, type IV, alpha 4 [Source:MGI Symbol;Acc:MGI:104687]	-6.7284	1.52965e-12	4.07077e-10	0.394349	2.66131
ENSMUSG00000022476	Polr3h	polymerase (RNA) III (DNA directed) polypeptide H [Source:MGI Symbol;Acc:MGI:1926179]	-2.71201	1.86297e-12	4.87085e-10	7.58376	20.5724
ENSMUSG00000036412	Arsi	arylsulfatase i [Source:MGI Symbol;Acc:MGI:2670959]	-3.1191	2.8104e-12	7.22127e-10	5.30445	16.5557
ENSMUSG00000030609	Aen	apoptosis enhancing nuclease [Source:MGI Symbol;Acc:MGI:1915298]	2.6634	3.26875e-12	8.25665e-10	17.4721	6.55845
ENSMUSG00000005413	Hmox1	heme oxygenase 1 [Source:MGI Symbol;Acc:MGI:96163]	-4.49751	3.53705e-12	8.78544e-10	7.76243	34.9414
ENSMUSG00000040046	Tph1	tryptophan hydroxylase 1 [Source:MGI Symbol;Acc:MGI:98796]	781.629	3.63105e-12	8.87106e-10	1.88257	0
ENSMUSG00000024663	Rab3il1	RAB3A interacting protein (rabin3)-like 1 [Source:MGI Symbol;Acc:MGI:1922010]	-2.85734	3.74328e-12	8.99775e-10	2.84156	8.12315
ENSMUSG00000027695	Pld1	phospholipase D1 [Source:MGI Symbol;Acc:MGI:109585]	-2.73234	4.04751e-12	9.46341e-10	2.14966	5.87559
ENSMUSG00000029120	Ppp2r2c	protein phosphatase 2, regulatory subunit B, gamma [Source:MGI Symbol;Acc:MGI:2442660]	6.9304	4.064e-12	9.46341e-10	3.89883	0.559724
ENSMUSG00000055026	Gabrg3	gamma-aminobutyric acid (GABA) A receptor, subunit gamma 3 [Source:MGI Symbol;Acc:MGI:95624]	-3.35494	5.87435e-12	1.34685e-09	1.41739	4.75819
ENSMUSG00000053398	Phgdh	3-phosphoglycerate dehydrogenase [Source:MGI Symbol;Acc:MGI:1355330]	-3.20657	7.33986e-12	1.65736e-09	13.329	42.7534
ENSMUSG00000024617	Camk2a	calcium/calmodulin-dependent protein kinase II alpha [Source:MGI Symbol;Acc:MGI:88256]	-3.74304	1.08076e-11	2.40396e-09	0.916229	3.43496
ENSMUSG00000027955	Gask1b	golgi associated kinase 1B [Source:MGI Symbol;Acc:MGI:1915909]	-3.85214	1.10589e-11	2.42369e-09	3.52138	13.5693
ENSMUSG00000042109	Csdc2	cold shock domain containing C2, RNA binding [Source:MGI Symbol;Acc:MGI:2146027]	-3.01712	1.17771e-11	2.54369e-09	3.32702	10.0445
ENSMUSG00000005125	Ndrg1	N-myc downstream regulated gene 1 [Source:MGI Symbol;Acc:MGI:1341799]	-2.54692	1.58246e-11	3.36906e-09	11.1419	28.381
ENSMUSG00000054555	Adam12	a disintegrin and metallopeptidase domain 12 (meltrin alpha) [Source:MGI Symbol;Acc:MGI:105378]	-2.56974	1.87488e-11	3.93539e-09	2.80265	7.2043
ENSMUSG00000054385	Ceacam2	carcinoembryonic antigen-related cell adhesion molecule 2 [Source:MGI Symbol;Acc:MGI:1347246]	-15.3636	3.74058e-11	7.74249e-09	0.285902	4.45007
ENSMUSG00000001864	Aif1l	allograft inflammatory factor 1-like [Source:MGI Symbol;Acc:MGI:1919598]	3.47712	5.10675e-11	1.04255e-08	7.60661	2.18499
ENSMUSG00000109844	Gm31816	predicted gene, 31816 [Source:MGI Symbol;Acc:MGI:5590975]	-4.53175	6.79003e-11	1.36746e-08	1.40064	6.36618
ENSMUSG00000030043	Tacr1	tachykinin receptor 1 [Source:MGI Symbol;Acc:MGI:98475]	-4.65248	7.92144e-11	1.57404e-08	1.48383	6.91185
ENSMUSG00000037664	Cdkn1c	cyclin-dependent kinase inhibitor 1C (P57) [Source:MGI Symbol;Acc:MGI:104564]	-2.50415	8.12604e-11	1.59345e-08	321.669	805.516
ENSMUSG00000040260	Daam2	dishevelled associated activator of morphogenesis 2 [Source:MGI Symbol;Acc:MGI:1923691]	-2.51183	9.97471e-11	1.93056e-08	6.51987	16.3791
ENSMUSG00000020326	Ccng1	cyclin G1 [Source:MGI Symbol;Acc:MGI:102890]	2.40578	1.13099e-10	2.16091e-08	68.0329	28.2764
ENSMUSG00000028185	Dnase2b	deoxyribonuclease II beta [Source:MGI Symbol;Acc:MGI:1913283]	-3.69647	1.44018e-10	2.71684e-08	8.57001	31.6932
ENSMUSG00000037224	Zfyve28	zinc finger, FYVE domain containing 28 [Source:MGI Symbol;Acc:MGI:2684992]	-9.21954	1.4943e-10	2.78369e-08	0.444027	4.11527
ENSMUSG00000024747	Aldh1a7	aldehyde dehydrogenase family 1, subfamily A7 [Source:MGI Symbol;Acc:MGI:1347050]	-4.60535	1.54356e-10	2.83995e-08	11.0686	51.0009
ENSMUSG00000048485	Zbtb8b	zinc finger and BTB domain containing 8b [Source:MGI Symbol;Acc:MGI:2387181]	-2.92221	1.72425e-10	3.13372e-08	3.37764	9.87459
ENSMUSG00000022385	Gtse1	G two S phase expressed protein 1 [Source:MGI Symbol;Acc:MGI:1352755]	3.69869	1.749e-10	3.1404e-08	8.58363	2.31676
ENSMUSG00000042406	Atf4	activating transcription factor 4 [Source:MGI Symbol;Acc:MGI:88096]	-23.6604	2.05e-10	3.60321e-08	2.46022	58.3524
ENSMUSG00000042453	Reln	reelin [Source:MGI Symbol;Acc:MGI:103022]	2.22285	2.05511e-10	3.60321e-08	15.4147	6.93433
ENSMUSG00000028644	Ermap	erythroblast membrane-associated protein [Source:MGI Symbol;Acc:MGI:1349816]	-5.06408	2.83441e-10	4.91177e-08	1.29222	6.55533
ENSMUSG00000010311	Optc	opticin [Source:MGI Symbol;Acc:MGI:2151113]	2.5981	3.16565e-10	5.42273e-08	60.7853	23.3925
ENSMUSG00000030088	Aldh1l1	aldehyde dehydrogenase 1 family, member L1 [Source:MGI Symbol;Acc:MGI:1340024]	-13.4482	3.51435e-10	5.95163e-08	0.141146	1.93827
ENSMUSG00000042726	Trafd1	TRAF type zinc finger domain containing 1 [Source:MGI Symbol;Acc:MGI:1923551]	-2.51392	3.63438e-10	6.08575e-08	8.52293	21.431
ENSMUSG00000068373	D430041D05Rik	RIKEN cDNA D430041D05 gene [Source:MGI Symbol;Acc:MGI:2181743]	-7.06277	5.25549e-10	8.70251e-08	0.226721	1.60664
ENSMUSG00000036103	Colec12	collectin sub-family member 12 [Source:MGI Symbol;Acc:MGI:2152907]	-3.31386	5.88705e-10	9.64117e-08	1.91779	6.35922
ENSMUSG00000020911	Krt19	keratin 19 [Source:MGI Symbol;Acc:MGI:96693]	21.4815	6.88784e-10	1.11576e-07	8.46691	0.386603
ENSMUSG00000024593	Megf10	multiple EGF-like-domains 10 [Source:MGI Symbol;Acc:MGI:2685177]	3.08341	7.6603e-10	1.22754e-07	6.24978	2.0256
ENSMUSG00000028811	Yars	tyrosyl-tRNA synthetase [Source:MGI Symbol;Acc:MGI:2147627]	-2.40444	9.22881e-10	1.46316e-07	6.33009	15.2239
ENSMUSG00000087336	Gm15860	predicted gene 15860 [Source:MGI Symbol;Acc:MGI:3801778]	-4.50126	1.04815e-09	1.64428e-07	5.40994	24.405
ENSMUSG00000078949	R3hdml	R3H domain containing-like [Source:MGI Symbol;Acc:MGI:3650937]	-4.34101	1.08146e-09	1.67886e-07	10.4246	45.2985
ENSMUSG00000060594	Layn	layilin [Source:MGI Symbol;Acc:MGI:2685357]	-5.61753	1.2354e-09	1.89807e-07	0.921918	5.20748
ENSMUSG00000027820	Mme	membrane metallo endopeptidase [Source:MGI Symbol;Acc:MGI:97004]	-2.71986	1.25087e-09	1.90222e-07	2.31595	6.30128
ENSMUSG00000032648	Pygm	muscle glycogen phosphorylase [Source:MGI Symbol;Acc:MGI:97830]	-2.78038	1.44317e-09	2.17248e-07	27.722	77.0861
ENSMUSG00000074280	Gm6166	predicted gene 6166 [Source:MGI Symbol;Acc:MGI:3645893]	-3.25689	1.53119e-09	2.28193e-07	50.2141	163.624
ENSMUSG00000020674	Pxdn	peroxidasin [Source:MGI Symbol;Acc:MGI:1916925]	-2.15258	2.09202e-09	3.08687e-07	35.7474	76.9508
ENSMUSG00000029028	Lrrc47	leucine rich repeat containing 47 [Source:MGI Symbol;Acc:MGI:1920196]	1.98766	2.15502e-09	3.14865e-07	42.3871	21.323
ENSMUSG00000040354	Mars1	methionine-tRNA synthetase 1 [Source:MGI Symbol;Acc:MGI:1345633]	-2.21935	2.2215e-09	3.21428e-07	10.9331	24.2697
ENSMUSG00000006342	Susd2	sushi domain containing 2 [Source:MGI Symbol;Acc:MGI:1918983]	-4.39232	2.28331e-09	3.27194e-07	1.24025	5.46235
ENSMUSG00000040136	Abcc8	ATP-binding cassette, sub-family C (CFTR/MRP), member 8 [Source:MGI Symbol;Acc:MGI:1352629]	-2.52095	2.39143e-09	3.39424e-07	4.07831	10.284
ENSMUSG00000036596	Cpz	carboxypeptidase Z [Source:MGI Symbol;Acc:MGI:88487]	-3.61653	2.74051e-09	3.853e-07	2.99918	10.864
ENSMUSG00000033350	Chst2	carbohydrate sulfotransferase 2 [Source:MGI Symbol;Acc:MGI:1891160]	2.32813	2.92325e-09	4.06159e-07	12.1024	5.19719
ENSMUSG00000021957	Tkt	transketolase [Source:MGI Symbol;Acc:MGI:105992]	-2.16993	2.94338e-09	4.06159e-07	28.0424	60.8525
ENSMUSG00000060224	Pyroxd2	pyridine nucleotide-disulphide oxidoreductase domain 2 [Source:MGI Symbol;Acc:MGI:1921830]	-4.67134	3.40428e-09	4.61633e-07	0.655818	3.07487
ENSMUSG00000071547	Nt5dc2	5'-nucleotidase domain containing 2 [Source:MGI Symbol;Acc:MGI:1917271]	-1.96799	3.40735e-09	4.61633e-07	66.104	130.098
ENSMUSG00000028211	Trp53inp1	transformation related protein 53 inducible nuclear protein 1 [Source:MGI Symbol;Acc:MGI:1926609]	2.78566	3.47855e-09	4.67035e-07	7.21808	2.58968
ENSMUSG00000015837	Sqstm1	sequestosome 1 [Source:MGI Symbol;Acc:MGI:107931]	2.90797	3.76629e-09	5.01151e-07	83.4459	28.6927
ENSMUSG00000010064	Slc38a3	solute carrier family 38, member 3 [Source:MGI Symbol;Acc:MGI:1923507]	-2.53794	4.3287e-09	5.7089e-07	5.33195	13.5365
ENSMUSG00000030873	Scnn1b	sodium channel, nonvoltage-gated 1 beta [Source:MGI Symbol;Acc:MGI:104696]	-4.23027	5.21401e-09	6.81618e-07	3.10281	13.1441
ENSMUSG00000025007	Aldh18a1	aldehyde dehydrogenase 18 family, member A1 [Source:MGI Symbol;Acc:MGI:1888908]	-2.13662	5.80838e-09	7.52716e-07	11.9596	25.5574
ENSMUSG00000056758	Hmga2	high mobility group AT-hook 2 [Source:MGI Symbol;Acc:MGI:101761]	-2.54101	6.63234e-09	8.52085e-07	6.42853	16.3383
ENSMUSG00000023031	Cela1	chymotrypsin-like elastase family, member 1 [Source:MGI Symbol;Acc:MGI:95314]	-3.15282	7.35806e-09	9.37241e-07	5.95793	18.7982
ENSMUSG00000028042	Zbtb7b	zinc finger and BTB domain containing 7B [Source:MGI Symbol;Acc:MGI:102755]	-2.96167	7.71449e-09	9.71581e-07	8.54812	25.322
ENSMUSG00000040675	Mthfd1l	methylenetetrahydrofolate dehydrogenase (NADP+ dependent) 1-like [Source:MGI Symbol;Acc:MGI:1924836]	-2.28882	7.75804e-09	9.71581e-07	11.1613	25.5505
ENSMUSG00000024176	Sox8	SRY (sex determining region Y)-box 8 [Source:MGI Symbol;Acc:MGI:98370]	3.82729	8.00491e-09	9.94142e-07	14.2189	3.71161
ENSMUSG00000031960	Aars	alanyl-tRNA synthetase [Source:MGI Symbol;Acc:MGI:2384560]	-1.95115	9.38462e-09	1.15586e-06	7.56463	14.7612
ENSMUSG00000020482	Ccdc117	coiled-coil domain containing 117 [Source:MGI Symbol;Acc:MGI:2144383]	-2.29669	9.7778e-09	1.18939e-06	12.0632	27.7113
ENSMUSG00000021071	Trim9	tripartite motif-containing 9 [Source:MGI Symbol;Acc:MGI:2137354]	-2.91315	9.81652e-09	1.18939e-06	1.51464	4.4143
ENSMUSG00000004356	Utp20	UTP20 small subunit processome component [Source:MGI Symbol;Acc:MGI:1917933]	1.88706	1.01836e-08	1.22393e-06	12.8832	6.82647
ENSMUSG00000034164	Emid1	EMI domain containing 1 [Source:MGI Symbol;Acc:MGI:2155091]	-3.33851	1.08701e-08	1.29597e-06	2.92223	9.7679
ENSMUSG00000021314	Amph	amphiphysin [Source:MGI Symbol;Acc:MGI:103574]	-2.1989	1.13716e-08	1.34501e-06	11.1958	24.6221
ENSMUSG00000086841	2410006H16Rik	RIKEN cDNA 2410006H16 gene [Source:MGI Symbol;Acc:MGI:1916471]	2.83315	1.21091e-08	1.42096e-06	86.4681	30.4992
ENSMUSG00000056222	Spock1	sparc/osteonectin, cwcv and kazal-like domains proteoglycan 1 [Source:MGI Symbol;Acc:MGI:105371]	-2.92368	1.55795e-08	1.81392e-06	2.56577	7.50489
ENSMUSG00000054364	Rhob	ras homolog family member B [Source:MGI Symbol;Acc:MGI:107949]	2.10354	1.61815e-08	1.86941e-06	71.3671	33.9237
ENSMUSG00000044674	Fzd1	frizzled class receptor 1 [Source:MGI Symbol;Acc:MGI:1196625]	-2.91708	1.74331e-08	1.9985e-06	7.48981	21.8552
ENSMUSG00000021239	Vsx2	visual system homeobox 2 [Source:MGI Symbol;Acc:MGI:88401]	2.53173	1.91363e-08	2.17701e-06	50.7957	20.0609
ENSMUSG00000030092	Cntn6	contactin 6 [Source:MGI Symbol;Acc:MGI:1858223]	-4.1652	1.99021e-08	2.24697e-06	1.65375	6.89541
ENSMUSG00000024053	Emilin2	elastin microfibril interfacer 2 [Source:MGI Symbol;Acc:MGI:2389136]	-3.20757	2.05797e-08	2.30601e-06	2.16236	6.94192
ENSMUSG00000053192	Mllt11	myeloid/lymphoid or mixed-lineage leukemia; translocated to, 11 [Source:MGI Symbol;Acc:MGI:1929671]	2.21984	2.09716e-08	2.33238e-06	33.0639	14.8913
ENSMUSG00000030096	Slc6a6	solute carrier family 6 (neurotransmitter transporter, taurine), member 6 [Source:MGI Symbol;Acc:MGI:98488]	1.9672	2.14166e-08	2.36423e-06	24.0129	12.2058
ENSMUSG00000018042	Cyb5r3	cytochrome b5 reductase 3 [Source:MGI Symbol;Acc:MGI:94893]	-1.90302	2.35657e-08	2.58235e-06	27.0937	51.5631
ENSMUSG00000004267	Eno2	enolase 2, gamma neuronal [Source:MGI Symbol;Acc:MGI:95394]	2.78417	2.45632e-08	2.67202e-06	5.92074	2.12455
ENSMUSG00000045776	Lrtm1	leucine-rich repeats and transmembrane domains 1 [Source:MGI Symbol;Acc:MGI:2442106]	-13.945	2.48107e-08	2.67938e-06	0.130852	1.84872
ENSMUSG00000024518	Rax	retina and anterior neural fold homeobox [Source:MGI Symbol;Acc:MGI:109632]	2.40144	2.53058e-08	2.71318e-06	19.8383	8.25948
ENSMUSG00000072825	Cep170b	centrosomal protein 170B [Source:MGI Symbol;Acc:MGI:2145043]	2.10635	2.65949e-08	2.83102e-06	15.434	7.32639
ENSMUSG00000047935	Sox1ot	Sox1 overlapping transcript [Source:MGI Symbol;Acc:MGI:3645522]	-2.88656	2.95277e-08	3.12093e-06	9.83486	28.3927
ENSMUSG00000028643	Svbp	small vasohibin binding protein [Source:MGI Symbol;Acc:MGI:1916466]	-2.8078	3.2081e-08	3.36692e-06	7.83625	22.0279
ENSMUSG00000030265	Kras	Kirsten rat sarcoma viral oncogene homolog [Source:MGI Symbol;Acc:MGI:96680]	2.15522	3.26078e-08	3.39828e-06	57.1995	26.5385
ENSMUSG00000006445	Epha2	Eph receptor A2 [Source:MGI Symbol;Acc:MGI:95278]	2.55541	3.6656e-08	3.79364e-06	52.0781	20.3776
ENSMUSG00000046169	Adamts6	a disintegrin-like and metallopeptidase (reprolysin type) with thrombospondin type 1 motif, 6 [Source:MGI Symbol;Acc:MGI:1347348]	-2.18369	3.73581e-08	3.83964e-06	4.25347	9.29055
ENSMUSG00000005649	Cabp5	calcium binding protein 5 [Source:MGI Symbol;Acc:MGI:1352746]	-10.4539	3.97005e-08	4.05244e-06	0.39645	4.19929
ENSMUSG00000024736	Tmem132a	transmembrane protein 132A [Source:MGI Symbol;Acc:MGI:2147810]	-2.13567	4.04729e-08	4.10318e-06	13.9022	29.6943
ENSMUSG00000020142	Slc1a4	solute carrier family 1 (glutamate/neutral amino acid transporter), member 4 [Source:MGI Symbol;Acc:MGI:2135601]	-2.72004	4.38411e-08	4.3936e-06	5.26752	14.3344
ENSMUSG00000053980	Gm9930	predicted gene 9930 [Source:MGI Symbol;Acc:MGI:3642400]	-5.16352	4.39272e-08	4.3936e-06	0.676479	3.5126
ENSMUSG00000018427	Ypel2	yippee like 2 [Source:MGI Symbol;Acc:MGI:1925114]	-2.19372	4.56534e-08	4.53582e-06	8.84625	19.4099
ENSMUSG00000026418	Tnni1	troponin I, skeletal, slow 1 [Source:MGI Symbol;Acc:MGI:105073]	-8.59496	5.49564e-08	5.42394e-06	0.574757	4.97116
ENSMUSG00000020277	Pfkl	phosphofructokinase, liver, B-type [Source:MGI Symbol;Acc:MGI:97547]	-2.06061	5.5752e-08	5.46626e-06	12.4732	25.7047
ENSMUSG00000002871	Tpra1	transmembrane protein, adipocyte asscociated 1 [Source:MGI Symbol;Acc:MGI:1345190]	-2.19571	6.5043e-08	6.33553e-06	7.19368	15.7995
ENSMUSG00000032796	Lama1	laminin, alpha 1 [Source:MGI Symbol;Acc:MGI:99892]	-2.38029	7.1935e-08	6.94721e-06	18.673	44.4492
ENSMUSG00000040128	Pnrc1	proline-rich nuclear receptor coactivator 1 [Source:MGI Symbol;Acc:MGI:1917838]	-2.02169	7.22551e-08	6.94721e-06	32.7001	66.1166
ENSMUSG00000101609	Kcnq1ot1	KCNQ1 overlapping transcript 1 [Source:MGI Symbol;Acc:MGI:1926855]	-1.94547	7.32617e-08	6.99884e-06	3.53339	6.87426
ENSMUSG00000079110	Capn3	calpain 3 [Source:MGI Symbol;Acc:MGI:107437]	-3.56126	8.07041e-08	7.66072e-06	6.08406	21.6758
ENSMUSG00000045294	Insig1	insulin induced gene 1 [Source:MGI Symbol;Acc:MGI:1916289]	-2.60428	9.41805e-08	8.88337e-06	7.16941	18.6789
ENSMUSG00000051177	Plcb1	phospholipase C, beta 1 [Source:MGI Symbol;Acc:MGI:97613]	-2.28897	1.06359e-07	9.96902e-06	1.89701	4.34392
ENSMUSG00000076441	Ass1	argininosuccinate synthetase 1 [Source:MGI Symbol;Acc:MGI:88090]	-2.68829	1.12944e-07	1.052e-05	9.40402	25.2912
ENSMUSG00000085870	Gm12829	predicted gene 12829 [Source:MGI Symbol;Acc:MGI:3650003]	-57.3489	1.22321e-07	1.13226e-05	0.0117857	1.01614
ENSMUSG00000027257	Pacsin3	protein kinase C and casein kinase substrate in neurons 3 [Source:MGI Symbol;Acc:MGI:1891410]	-2.53641	1.26637e-07	1.16499e-05	3.7015	9.39386
ENSMUSG00000022074	Tnfrsf10b	tumor necrosis factor receptor superfamily, member 10b [Source:MGI Symbol;Acc:MGI:1341090]	2.71145	1.36741e-07	1.25022e-05	8.0351	2.96167
ENSMUSG00000046318	Ccbe1	collagen and calcium binding EGF domains 1 [Source:MGI Symbol;Acc:MGI:2445053]	-39.0389	1.40446e-07	1.27626e-05	0.00788822	0.359393
ENSMUSG00000003949	Hlf	hepatic leukemia factor [Source:MGI Symbol;Acc:MGI:96108]	-4.17814	1.45547e-07	1.3146e-05	0.569961	2.3884
ENSMUSG00000105733	Gm42973	predicted gene 42973 [Source:MGI Symbol;Acc:MGI:5663110]	-2.85577	1.5971e-07	1.43383e-05	3.89569	11.1338
ENSMUSG00000062070	Pgk1	phosphoglycerate kinase 1 [Source:MGI Symbol;Acc:MGI:97555]	-1.95312	1.66192e-07	1.48309e-05	38.1185	74.4563
ENSMUSG00000019916	P4ha1	procollagen-proline, 2-oxoglutarate 4-dioxygenase (proline 4-hydroxylase), alpha 1 polypeptide [Source:MGI Symbol;Acc:MGI:97463]	-2.02638	1.72473e-07	1.52998e-05	49.6374	100.588
ENSMUSG00000084362	2610024D14Rik	RIKEN cDNA 2610024D14 gene [Source:MGI Symbol;Acc:MGI:1917660]	-126.341	1.78231e-07	1.5717e-05	0	6.34563
ENSMUSG00000026778	Prkcq	protein kinase C, theta [Source:MGI Symbol;Acc:MGI:97601]	-6.94652	1.83396e-07	1.60774e-05	0.20148	1.41217
ENSMUSG00000057315	Arhgap24	Rho GTPase activating protein 24 [Source:MGI Symbol;Acc:MGI:1922647]	-1.97678	1.87868e-07	1.63731e-05	5.78932	11.4459
ENSMUSG00000043531	Sorcs1	sortilin-related VPS10 domain containing receptor 1 [Source:MGI Symbol;Acc:MGI:1929666]	1.93575	2.03021e-07	1.75908e-05	10.8547	5.60663
ENSMUSG00000035891	Cerk	ceramide kinase [Source:MGI Symbol;Acc:MGI:2386052]	2.03039	2.08497e-07	1.79609e-05	29.377	14.4671
ENSMUSG00000110160	Gm45560	predicted gene 45560 [Source:MGI Symbol;Acc:MGI:5791396]	-7.98245	2.28216e-07	1.95466e-05	0.89425	7.20843
ENSMUSG00000025255	Zfhx4	zinc finger homeodomain 4 [Source:MGI Symbol;Acc:MGI:2137668]	-1.81141	2.29877e-07	1.95763e-05	6.90091	12.5012
ENSMUSG00000063455	D630045J12Rik	RIKEN cDNA D630045J12 gene [Source:MGI Symbol;Acc:MGI:2669829]	-1.84078	2.48391e-07	2.10328e-05	6.91608	12.7319
ENSMUSG00000032667	Pon2	paraoxonase 2 [Source:MGI Symbol;Acc:MGI:106687]	-2.06706	2.59186e-07	2.18229e-05	9.02874	18.6652
ENSMUSG00000104905	Gm43718	predicted gene 43718 [Source:MGI Symbol;Acc:MGI:5663855]	-4.35213	2.60885e-07	2.18426e-05	2.68414	11.7088
ENSMUSG00000020032	Nuak1	NUAK family, SNF1-like kinase, 1 [Source:MGI Symbol;Acc:MGI:1925226]	2.14261	2.62753e-07	2.18761e-05	29.6948	13.8578
ENSMUSG00000030541	Idh2	isocitrate dehydrogenase 2 (NADP+), mitochondrial [Source:MGI Symbol;Acc:MGI:96414]	-1.82183	2.73773e-07	2.26209e-05	55.4759	101.072
ENSMUSG00000024975	Pdcd4	programmed cell death 4 [Source:MGI Symbol;Acc:MGI:107490]	-1.77933	2.74736e-07	2.26209e-05	36.1898	64.3974
ENSMUSG00000027111	Itga6	integrin alpha 6 [Source:MGI Symbol;Acc:MGI:96605]	-1.91207	3.08808e-07	2.52866e-05	13.3157	25.462
ENSMUSG00000047497	Adamts12	a disintegrin-like and metallopeptidase (reprolysin type) with thrombospondin type 1 motif, 12 [Source:MGI Symbol;Acc:MGI:2146046]	-5.67709	3.23694e-07	2.63607e-05	0.631787	3.59309
ENSMUSG00000105041	Gm42676	predicted gene 42676 [Source:MGI Symbol;Acc:MGI:5662813]	-8.62944	3.31261e-07	2.68303e-05	0.307884	2.69999
ENSMUSG00000071862	Lrrtm2	leucine rich repeat transmembrane neuronal 2 [Source:MGI Symbol;Acc:MGI:2389174]	-6.50913	3.41442e-07	2.75055e-05	0.253555	1.66384
ENSMUSG00000017999	Ddx27	DEAD box helicase 27 [Source:MGI Symbol;Acc:MGI:2385884]	1.82399	3.59017e-07	2.8618e-05	28.9332	15.8612
ENSMUSG00000042686	Jph1	junctophilin 1 [Source:MGI Symbol;Acc:MGI:1891495]	-2.91328	3.59094e-07	2.8618e-05	1.58795	4.6318
ENSMUSG00000037685	Atp8a1	ATPase, aminophospholipid transporter (APLT), class I, type 8A, member 1 [Source:MGI Symbol;Acc:MGI:1330848]	-1.87335	3.69751e-07	2.93107e-05	4.40501	8.25305
ENSMUSG00000036095	Dgkb	diacylglycerol kinase, beta [Source:MGI Symbol;Acc:MGI:2442474]	-12.6671	4.00011e-07	3.15416e-05	0.0495539	0.642762
ENSMUSG00000026483	Niban1	niban apoptosis regulator 1 [Source:MGI Symbol;Acc:MGI:2137237]	-2.69801	4.66772e-07	3.64349e-05	2.70017	7.28849
ENSMUSG00000029657	Hsph1	heat shock 105kDa/110kDa protein 1 [Source:MGI Symbol;Acc:MGI:105053]	1.72576	4.66958e-07	3.64349e-05	24.8313	14.3878
ENSMUSG00000038393	Txnip	thioredoxin interacting protein [Source:MGI Symbol;Acc:MGI:1889549]	3.66624	4.90455e-07	3.8069e-05	27.364	7.4603
ENSMUSG00000021699	Pde4d	phosphodiesterase 4D, cAMP specific [Source:MGI Symbol;Acc:MGI:99555]	-2.12483	4.98335e-07	3.84803e-05	3.87906	8.24374
ENSMUSG00000035104	Eva1a	eva-1 homolog A (C. elegans) [Source:MGI Symbol;Acc:MGI:2385247]	-3.0638	5.08368e-07	3.90526e-05	2.01056	6.17095
ENSMUSG00000022180	Slc7a8	solute carrier family 7 (cationic amino acid transporter, y+ system), member 8 [Source:MGI Symbol;Acc:MGI:1355323]	-2.09238	5.69248e-07	4.33668e-05	18.1195	37.9162
ENSMUSG00000063882	Uqcrh	ubiquinol-cytochrome c reductase hinge protein [Source:MGI Symbol;Acc:MGI:1913826]	-2.44165	5.70347e-07	4.33668e-05	11.9785	29.2647
ENSMUSG00000050217	Lgsn	lengsin, lens protein with glutamine synthetase domain [Source:MGI Symbol;Acc:MGI:2672844]	-327.676	5.86096e-07	4.4338e-05	0	2.51028
ENSMUSG00000078566	Bnip3	BCL2/adenovirus E1B interacting protein 3 [Source:MGI Symbol;Acc:MGI:109326]	-2.10387	5.91654e-07	4.45325e-05	11.4224	24.0385
ENSMUSG00000038418	Egr1	early growth response 1 [Source:MGI Symbol;Acc:MGI:95295]	2.88647	5.99177e-07	4.4655e-05	8.57212	2.9676
ENSMUSG00000044627	Swi5	SWI5 recombination repair homolog (yeast) [Source:MGI Symbol;Acc:MGI:1920181]	-1.93269	5.99275e-07	4.4655e-05	7.13	13.7826
ENSMUSG00000035498	Cdcp1	CUB domain containing protein 1 [Source:MGI Symbol;Acc:MGI:2442010]	-29.1203	6.49191e-07	4.81338e-05	0.0169435	0.554551
ENSMUSG00000024851	Pitpnm1	phosphatidylinositol transfer protein, membrane-associated 1 [Source:MGI Symbol;Acc:MGI:1197524]	2.27112	6.99314e-07	5.15935e-05	9.23076	4.06323
ENSMUSG00000002797	Ggct	gamma-glutamyl cyclotransferase [Source:MGI Symbol;Acc:MGI:95700]	-2.55315	7.21379e-07	5.29592e-05	4.48796	11.4614
ENSMUSG00000003411	Rab3b	RAB3B, member RAS oncogene family [Source:MGI Symbol;Acc:MGI:1917158]	-10.6	7.60675e-07	5.55703e-05	0.25939	2.78976
ENSMUSG00000019082	Slc25a22	solute carrier family 25 (mitochondrial carrier, glutamate), member 22 [Source:MGI Symbol;Acc:MGI:1915517]	2.2061	7.96692e-07	5.79176e-05	12.2007	5.52907
ENSMUSG00000025010	Ccnj	cyclin J [Source:MGI Symbol;Acc:MGI:2443297]	2.26641	8.20491e-07	5.93582e-05	6.90856	3.04633
ENSMUSG00000048458	Inka2	inka box actin regulator 2 [Source:MGI Symbol;Acc:MGI:1923497]	8.58573	8.26002e-07	5.94681e-05	3.17462	0.367015
ENSMUSG00000060675	Plaat3	phospholipase A and acyltransferase 3 [Source:MGI Symbol;Acc:MGI:2179715]	-2.17583	8.48272e-07	6.05894e-05	23.9557	52.1263
ENSMUSG00000027420	Bfsp1	beaded filament structural protein 1, in lens-CP94 [Source:MGI Symbol;Acc:MGI:101770]	-2.67337	8.49707e-07	6.05894e-05	1094.07	2924.88
ENSMUSG00000038840	Birc7	baculoviral IAP repeat-containing 7 (livin) [Source:MGI Symbol;Acc:MGI:2676458]	-3.46619	8.73343e-07	6.19782e-05	5.31776	18.4565
ENSMUSG00000031688	Pou4f2	POU domain, class 4, transcription factor 2 [Source:MGI Symbol;Acc:MGI:102524]	6.54586	9.16838e-07	6.47566e-05	5.71627	0.869333
ENSMUSG00000021453	Gadd45g	growth arrest and DNA-damage-inducible 45 gamma [Source:MGI Symbol;Acc:MGI:1346325]	-2.80487	9.25477e-07	6.49701e-05	9.54531	26.7964
ENSMUSG00000004085	Map3k20	mitogen-activated protein kinase kinase kinase 20 [Source:MGI Symbol;Acc:MGI:2443258]	2.2484	9.2858e-07	6.49701e-05	6.08849	2.70711
ENSMUSG00000045954	Cavin2	caveolae associated 2 [Source:MGI Symbol;Acc:MGI:99513]	-3.06787	9.55314e-07	6.65283e-05	3.63544	11.1631
ENSMUSG00000028186	Uox	urate oxidase [Source:MGI Symbol;Acc:MGI:98907]	-45.2753	9.70535e-07	6.72739e-05	0.00572717	0.389212
ENSMUSG00000047884	Klk9	kallikrein related-peptidase 9 [Source:MGI Symbol;Acc:MGI:1921082]	-23.3764	9.76139e-07	6.73491e-05	0.0831582	2.17835
ENSMUSG00000032085	Tagln	transgelin [Source:MGI Symbol;Acc:MGI:106012]	4.57382	9.85044e-07	6.76503e-05	10.18	2.21989
ENSMUSG00000040274	Cdk6	cyclin-dependent kinase 6 [Source:MGI Symbol;Acc:MGI:1277162]	1.96895	9.9042e-07	6.77075e-05	4.91434	2.4954
ENSMUSG00000070498	Tmem132b	transmembrane protein 132B [Source:MGI Symbol;Acc:MGI:3609245]	-3.50638	9.9976e-07	6.80339e-05	1.71995	6.0353
ENSMUSG00000073658	Crygb	crystallin, gamma B [Source:MGI Symbol;Acc:MGI:88522]	-2.6546	1.00919e-06	6.83635e-05	2102.88	5582.37
ENSMUSG00000079654	Prrt4	proline-rich transmembrane protein 4 [Source:MGI Symbol;Acc:MGI:2141677]	-4.76653	1.12301e-06	7.55084e-05	1.08827	5.20366
ENSMUSG00000062444	Ap3b2	adaptor-related protein complex 3, beta 2 subunit [Source:MGI Symbol;Acc:MGI:1100869]	-2.29529	1.1248e-06	7.55084e-05	3.95294	9.07563
ENSMUSG00000024843	Chka	choline kinase alpha [Source:MGI Symbol;Acc:MGI:107760]	1.92397	1.18047e-06	7.88904e-05	9.09029	4.72417
ENSMUSG00000090958	Lrrc32	leucine rich repeat containing 32 [Source:MGI Symbol;Acc:MGI:93882]	-7.37012	1.23966e-06	8.24764e-05	0.225575	1.68301
ENSMUSG00000086291	Gm15513	predicted gene 15513 [Source:MGI Symbol;Acc:MGI:3782961]	-23.3002	1.24619e-06	8.25419e-05	0.146236	3.61691
ENSMUSG00000072875	Gpr27	G protein-coupled receptor 27 [Source:MGI Symbol;Acc:MGI:1202299]	2.6591	1.34871e-06	8.8937e-05	8.55163	3.2121
ENSMUSG00000031578	Mak16	MAK16 homolog [Source:MGI Symbol;Acc:MGI:1915170]	1.84761	1.37664e-06	9.03793e-05	31.4215	17.0035
ENSMUSG00000001270	Ckb	creatine kinase, brain [Source:MGI Symbol;Acc:MGI:88407]	1.96932	1.39477e-06	9.11677e-05	72.8062	36.9677
ENSMUSG00000015599	Ttbk1	tau tubulin kinase 1 [Source:MGI Symbol;Acc:MGI:2147036]	2.62022	1.42453e-06	9.27063e-05	3.10435	1.18411
ENSMUSG00000092060	Bend4	BEN domain containing 4 [Source:MGI Symbol;Acc:MGI:3648414]	2.17046	1.43456e-06	9.29535e-05	5.0863	2.34261
ENSMUSG00000033420	Antxr1	anthrax toxin receptor 1 [Source:MGI Symbol;Acc:MGI:1916788]	-1.99969	1.48307e-06	9.56802e-05	8.03149	16.062
ENSMUSG00000030934	Oat	ornithine aminotransferase [Source:MGI Symbol;Acc:MGI:97394]	-2.42349	1.50004e-06	9.63583e-05	10.1081	24.5059
ENSMUSG00000021099	Six6	sine oculis-related homeobox 6 [Source:MGI Symbol;Acc:MGI:1341840]	2.18224	1.62214e-06	0.000103754	21.6035	9.89767
ENSMUSG00000021720	Rnf180	ring finger protein 180 [Source:MGI Symbol;Acc:MGI:1919066]	-2.56607	1.63968e-06	0.000104428	7.33444	18.8249
ENSMUSG00000037736	Limch1	LIM and calponin homology domains 1 [Source:MGI Symbol;Acc:MGI:1924819]	-1.7681	1.68643e-06	0.000106948	6.82134	12.0618
ENSMUSG00000037851	Iars	isoleucine-tRNA synthetase [Source:MGI Symbol;Acc:MGI:2145219]	-1.87753	1.75401e-06	0.000110763	18.7922	35.2855
ENSMUSG00000095105	Edaradd	EDAR (ectodysplasin-A receptor)-associated death domain [Source:MGI Symbol;Acc:MGI:1931001]	-2.58775	1.82581e-06	0.00011481	1.64876	4.27012
ENSMUSG00000009112	Bcl2l13	BCL2-like 13 (apoptosis facilitator) [Source:MGI Symbol;Acc:MGI:2136959]	-1.98578	1.86161e-06	0.000116364	12.5503	24.9238
ENSMUSG00000002083	Bbc3	BCL2 binding component 3 [Source:MGI Symbol;Acc:MGI:2181667]	3.48904	1.86613e-06	0.000116364	8.64343	2.47231
ENSMUSG00000086105	Gm11636	predicted gene 11636 [Source:MGI Symbol;Acc:MGI:3649522]	-27.515	1.88309e-06	0.000116932	0.0752073	2.57896
ENSMUSG00000026083	Eif5b	eukaryotic translation initiation factor 5B [Source:MGI Symbol;Acc:MGI:2441772]	-2.03389	2.03699e-06	0.000125964	40.883	83.1531
ENSMUSG00000026251	Chrnd	cholinergic receptor, nicotinic, delta polypeptide [Source:MGI Symbol;Acc:MGI:87893]	-172.537	2.07694e-06	0.000127903	0	0.77654
ENSMUSG00000031997	Trpc6	transient receptor potential cation channel, subfamily C, member 6 [Source:MGI Symbol;Acc:MGI:109523]	-1.99321	2.08864e-06	0.000128095	8.48675	16.9188
ENSMUSG00000031596	Slc7a2	solute carrier family 7 (cationic amino acid transporter, y+ system), member 2 [Source:MGI Symbol;Acc:MGI:99828]	-2.01637	2.12813e-06	0.000129759	18.992	38.2966
ENSMUSG00000016763	Scube1	signal peptide, CUB domain, EGF-like 1 [Source:MGI Symbol;Acc:MGI:1890616]	-3.1565	2.1332e-06	0.000129759	1.59169	5.02741
ENSMUSG00000023959	Clic5	chloride intracellular channel 5 [Source:MGI Symbol;Acc:MGI:1917912]	-28.2366	2.15122e-06	0.000130324	0.0118212	0.375256
ENSMUSG00000042671	Rgs8	regulator of G-protein signaling 8 [Source:MGI Symbol;Acc:MGI:108408]	2.20544	2.17761e-06	0.000131388	17.2037	7.79971
ENSMUSG00000087115	Pcsk2os2	proprotein convertase subtilisin/kexin type 2, opposite strand 2 [Source:MGI Symbol;Acc:MGI:3649365]	-12.2013	2.24396e-06	0.000134846	0.171072	2.13497
ENSMUSG00000039431	Mtmr7	myotubularin related protein 7 [Source:MGI Symbol;Acc:MGI:1891693]	-2.35595	2.32482e-06	0.000139144	4.52214	10.6584
ENSMUSG00000060487	Samd5	sterile alpha motif domain containing 5 [Source:MGI Symbol;Acc:MGI:2444815]	-1.76475	2.34369e-06	0.000139712	13.0376	23.0097
ENSMUSG00000040896	Kcnd3	potassium voltage-gated channel, Shal-related family, member 3 [Source:MGI Symbol;Acc:MGI:1928743]	2.021	2.38375e-06	0.000141534	14.8336	7.33891
ENSMUSG00000047547	Cltb	clathrin, light polypeptide (Lcb) [Source:MGI Symbol;Acc:MGI:1921575]	1.91679	2.44852e-06	0.000144803	15.2539	7.95657
ENSMUSG00000026475	Rgs16	regulator of G-protein signaling 16 [Source:MGI Symbol;Acc:MGI:108407]	3.40442	2.50526e-06	0.000147573	7.78013	2.28081
ENSMUSG00000039252	Lgi2	leucine-rich repeat LGI family, member 2 [Source:MGI Symbol;Acc:MGI:2180196]	-2.08656	2.66126e-06	0.000155977	19.9463	41.6216
ENSMUSG00000044518	Foxe3	forkhead box E3 [Source:MGI Symbol;Acc:MGI:1353569]	-4.69035	2.66887e-06	0.000155977	29.853	140.084
ENSMUSG00000025268	Maged2	MAGE family member D2 [Source:MGI Symbol;Acc:MGI:1933391]	-1.79991	2.91077e-06	0.00016945	31.6389	56.9509
ENSMUSG00000026933	Camsap1	calmodulin regulated spectrin-associated protein 1 [Source:MGI Symbol;Acc:MGI:3036242]	1.81672	3.03629e-06	0.000176069	24.0714	13.2492
ENSMUSG00000025658	Cnksr2	connector enhancer of kinase suppressor of Ras 2 [Source:MGI Symbol;Acc:MGI:2661175]	2.66548	3.07049e-06	0.000177362	3.77176	1.41403
ENSMUSG00000048814	Lonrf2	LON peptidase N-terminal domain and ring finger 2 [Source:MGI Symbol;Acc:MGI:1920209]	1.91038	3.12524e-06	0.000179828	9.54884	4.99746
ENSMUSG00000036185	Sapcd1	suppressor APC domain containing 1 [Source:MGI Symbol;Acc:MGI:2388100]	-2.65737	3.19385e-06	0.000183069	12.1095	32.2035
ENSMUSG00000029223	Uchl1	ubiquitin carboxy-terminal hydrolase L1 [Source:MGI Symbol;Acc:MGI:103149]	-1.74562	3.29331e-06	0.000187444	59.0336	103.057
ENSMUSG00000043850	Clrn1	clarin 1 [Source:MGI Symbol;Acc:MGI:2388124]	-2.91711	3.29534e-06	0.000187444	1.92319	5.61751
ENSMUSG00000112307	Gm48751	predicted gene, 48751 [Source:MGI Symbol;Acc:MGI:6098427]	-3.33177	3.31103e-06	0.000187621	1.84353	6.15033
ENSMUSG00000004035	Gstm7	glutathione S-transferase, mu 7 [Source:MGI Symbol;Acc:MGI:1915562]	-3.11952	3.50689e-06	0.000197634	3.63947	11.373
ENSMUSG00000032010	Usp2	ubiquitin specific peptidase 2 [Source:MGI Symbol;Acc:MGI:1858178]	2.24303	3.51731e-06	0.000197634	12.2274	5.44958
ENSMUSG00000028328	Tmod1	tropomodulin 1 [Source:MGI Symbol;Acc:MGI:98775]	2.36213	3.52752e-06	0.000197634	36.6553	15.5157
ENSMUSG00000043003	Rasef	RAS and EF hand domain containing [Source:MGI Symbol;Acc:MGI:2448565]	2.48257	3.56797e-06	0.000199151	3.23411	1.30118
ENSMUSG00000060600	Eno3	enolase 3, beta muscle [Source:MGI Symbol;Acc:MGI:95395]	-2.51591	3.60443e-06	0.000200436	13.3164	33.5159
ENSMUSG00000061524	Zic2	zinc finger protein of the cerebellum 2 [Source:MGI Symbol;Acc:MGI:106679]	1.95293	3.79724e-06	0.000210373	31.5286	16.1417
ENSMUSG00000038677	Scube3	signal peptide, CUB domain, EGF-like 3 [Source:MGI Symbol;Acc:MGI:3045253]	-2.06384	4.21846e-06	0.000232843	7.84724	16.1972
ENSMUSG00000033307	Mif	macrophage migration inhibitory factor (glycosylation-inhibiting factor) [Source:MGI Symbol;Acc:MGI:96982]	-1.68656	4.84196e-06	0.000266272	128.348	216.481
ENSMUSG00000037239	Spred3	sprouty-related EVH1 domain containing 3 [Source:MGI Symbol;Acc:MGI:2142186]	2.7967	4.92098e-06	0.000269623	5.94942	2.12577
ENSMUSG00000066975	Cryba4	crystallin, beta A4 [Source:MGI Symbol;Acc:MGI:102716]	-2.33036	4.97471e-06	0.000271568	2138.37	4983.2
ENSMUSG00000031543	Ank1	ankyrin 1, erythroid [Source:MGI Symbol;Acc:MGI:88024]	-4.39952	5.11386e-06	0.000278146	0.443751	1.95604
ENSMUSG00000037846	Rtkn2	rhotekin 2 [Source:MGI Symbol;Acc:MGI:2158417]	-2.04607	5.17717e-06	0.000280565	4.10861	8.4093
ENSMUSG00000008305	Tle1	transducin-like enhancer of split 1 [Source:MGI Symbol;Acc:MGI:104636]	1.97505	5.28141e-06	0.000285177	10.7894	5.46202
ENSMUSG00000020451	Limk2	LIM motif-containing protein kinase 2 [Source:MGI Symbol;Acc:MGI:1197517]	1.72164	5.51788e-06	0.00029687	17.1695	9.97171
ENSMUSG00000006494	Pdk1	pyruvate dehydrogenase kinase, isoenzyme 1 [Source:MGI Symbol;Acc:MGI:1926119]	-2.28633	5.82049e-06	0.000312025	2.66033	6.08484
ENSMUSG00000020802	Ube2o	ubiquitin-conjugating enzyme E2O [Source:MGI Symbol;Acc:MGI:2444266]	-1.94972	6.16676e-06	0.000329402	39.156	76.3458
ENSMUSG00000031112	Stk26	serine/threonine kinase 26 [Source:MGI Symbol;Acc:MGI:1917665]	-2.2633	6.20249e-06	0.000329988	2.65203	6.00591
ENSMUSG00002076452	7SK	7SK RNA [Source:RFAM;Acc:RF00100]	-18.526	6.222e-06	0.000329988	0.622498	12.3407
ENSMUSG00000063887	Nlgn1	neuroligin 1 [Source:MGI Symbol;Acc:MGI:2179435]	2.07337	6.25418e-06	0.000330518	4.13138	1.99202
ENSMUSG00000040860	Crocc	ciliary rootlet coiled-coil, rootletin [Source:MGI Symbol;Acc:MGI:3529431]	-1.76243	6.32826e-06	0.000333251	17.1899	30.2973
ENSMUSG00000032459	Mrps22	mitochondrial ribosomal protein S22 [Source:MGI Symbol;Acc:MGI:1928137]	1.97203	6.46284e-06	0.00033914	11.6546	5.90808
ENSMUSG00000033161	Atp1a1	ATPase, Na+/K+ transporting, alpha 1 polypeptide [Source:MGI Symbol;Acc:MGI:88105]	-1.72273	6.65165e-06	0.000347823	41.8767	72.1448
ENSMUSG00000099722	Gm29154	predicted gene 29154 [Source:MGI Symbol;Acc:MGI:5579860]	-12.1941	6.85553e-06	0.000357231	0.0654966	0.821742
ENSMUSG00000028639	Ybx1	Y box protein 1 [Source:MGI Symbol;Acc:MGI:99146]	-1.78893	7.30556e-06	0.000379354	276.478	494.603
ENSMUSG00000039693	Msantd3	Myb/SANT-like DNA-binding domain containing 3 [Source:MGI Symbol;Acc:MGI:1913915]	2.01025	7.46985e-06	0.000385743	18.7439	9.32035
ENSMUSG00000026207	Speg	SPEG complex locus [Source:MGI Symbol;Acc:MGI:109282]	-2.02976	7.50379e-06	0.000385743	3.01752	6.12605
ENSMUSG00000019960	Dusp6	dual specificity phosphatase 6 [Source:MGI Symbol;Acc:MGI:1914853]	1.88669	7.51461e-06	0.000385743	16.6493	8.82235
ENSMUSG00000115103	Gm49263	predicted gene, 49263 [Source:MGI Symbol;Acc:MGI:6118739]	-2.18871	7.53213e-06	0.000385743	153.136	335.193
ENSMUSG00000000056	Narf	nuclear prelamin A recognition factor [Source:MGI Symbol;Acc:MGI:1914858]	-1.82327	7.75313e-06	0.000395702	11.4037	20.7946
ENSMUSG00000036816	Atoh7	atonal bHLH transcription factor 7 [Source:MGI Symbol;Acc:MGI:1355553]	2.97197	8.00438e-06	0.000407131	30.3971	10.2219
ENSMUSG00000108143	Gm44414	predicted gene, 44414 [Source:MGI Symbol;Acc:MGI:5690806]	-13.2667	8.22682e-06	0.000417021	0.106597	1.49899
ENSMUSG00000024388	Myo7b	myosin VIIB [Source:MGI Symbol;Acc:MGI:107709]	-4.22975	8.27547e-06	0.000418065	4.24574	17.9656
ENSMUSG00000049336	Tenm2	teneurin transmembrane protein 2 [Source:MGI Symbol;Acc:MGI:1345184]	-2.20073	8.32811e-06	0.000419303	2.7654	6.08746
ENSMUSG00000026020	Nop58	NOP58 ribonucleoprotein [Source:MGI Symbol;Acc:MGI:1933184]	1.65923	8.44404e-06	0.000423709	11.3703	6.85221
ENSMUSG00000079465	Col4a3	collagen, type IV, alpha 3 [Source:MGI Symbol;Acc:MGI:104688]	-3.35447	8.4738e-06	0.000423775	0.398091	1.33887
ENSMUSG00000023456	Tpi1	triosephosphate isomerase 1 [Source:MGI Symbol;Acc:MGI:98797]	-1.69015	8.59617e-06	0.000428457	23.0767	39.0068
ENSMUSG00000036478	Btg1	BTG anti-proliferation factor 1 [Source:MGI Symbol;Acc:MGI:88215]	-1.94047	8.6439e-06	0.0004294	14.3155	27.7814
ENSMUSG00000016918	Sulf1	sulfatase 1 [Source:MGI Symbol;Acc:MGI:2138563]	-4.10613	8.73216e-06	0.000432343	2.25622	9.26845
ENSMUSG00000020814	Mxra7	matrix-remodelling associated 7 [Source:MGI Symbol;Acc:MGI:1914872]	-2.0874	8.77927e-06	0.000433236	29.3384	61.2477
ENSMUSG00000105445	Gm42972	predicted gene 42972 [Source:MGI Symbol;Acc:MGI:5663109]	-2.20034	8.85076e-06	0.000434381	3.12109	6.87064
ENSMUSG00000030657	Xylt1	xylosyltransferase 1 [Source:MGI Symbol;Acc:MGI:2451073]	-1.94721	8.86828e-06	0.000434381	2.47618	4.82309
ENSMUSG00000065954	Tacc1	transforming, acidic coiled-coil containing protein 1 [Source:MGI Symbol;Acc:MGI:2443510]	-1.77645	8.8899e-06	0.000434381	5.0667	9.0017
ENSMUSG00000060586	H2-Eb1	histocompatibility 2, class II antigen E beta [Source:MGI Symbol;Acc:MGI:95901]	17.6524	8.97125e-06	0.000436532	0.984301	0.0486684
ENSMUSG00000036572	Upf3b	UPF3 regulator of nonsense transcripts homolog B (yeast) [Source:MGI Symbol;Acc:MGI:1915384]	-1.73557	8.9925e-06	0.000436532	21.4236	37.185
ENSMUSG00000020181	Nav3	neuron navigator 3 [Source:MGI Symbol;Acc:MGI:2183703]	-1.88487	9.13583e-06	0.000441602	1.96014	3.69541
ENSMUSG00000027848	Olfml3	olfactomedin-like 3 [Source:MGI Symbol;Acc:MGI:1914877]	-5.54094	9.15621e-06	0.000441602	0.388702	2.16466
ENSMUSG00000032412	Atp1b3	ATPase, Na+/K+ transporting, beta 3 polypeptide [Source:MGI Symbol;Acc:MGI:107788]	-1.76407	1.02079e-05	0.000489162	23.2776	41.0681
ENSMUSG00000041153	Osgin2	oxidative stress induced growth inhibitor family member 2 [Source:MGI Symbol;Acc:MGI:2384798]	-2.14002	1.0208e-05	0.000489162	2.7976	5.98997
ENSMUSG00000068744	Psrc1	proline/serine-rich coiled-coil 1 [Source:MGI Symbol;Acc:MGI:1913099]	3.16773	1.04732e-05	0.000500265	4.44365	1.39974
ENSMUSG00000037727	Avp	arginine vasopressin [Source:MGI Symbol;Acc:MGI:88121]	-23.7528	1.05178e-05	0.00050079	0.201353	5.36914
ENSMUSG00000068154	Insm1	insulinoma-associated 1 [Source:MGI Symbol;Acc:MGI:1859980]	2.92225	1.12773e-05	0.000535243	10.6407	3.63809
ENSMUSG00000046500	Tafa4	TAFA chemokine like family member 4 [Source:MGI Symbol;Acc:MGI:2444563]	-10.2613	1.13985e-05	0.000539275	0.0943622	0.992727
ENSMUSG00000029757	Dync1i1	dynein cytoplasmic 1 intermediate chain 1 [Source:MGI Symbol;Acc:MGI:107743]	-2.32607	1.15755e-05	0.000545918	4.47842	10.4227
ENSMUSG00000033717	Adra2a	adrenergic receptor, alpha 2a [Source:MGI Symbol;Acc:MGI:87934]	-4.37126	1.16869e-05	0.000549434	0.766247	3.35985
ENSMUSG00000042729	Wdr74	WD repeat domain 74 [Source:MGI Symbol;Acc:MGI:2147427]	2.09014	1.17689e-05	0.000551546	16.602	7.93885
ENSMUSG00000020869	Lrrc59	leucine rich repeat containing 59 [Source:MGI Symbol;Acc:MGI:2138133]	1.65097	1.18112e-05	0.000551794	55.5911	33.6699
ENSMUSG00000033730	Egr3	early growth response 3 [Source:MGI Symbol;Acc:MGI:1306780]	20.882	1.1993e-05	0.000558535	0.629878	0.0269844
ENSMUSG00000117123	Gm49890	predicted gene, 49890 [Source:MGI Symbol;Acc:MGI:6270578]	-2.80552	1.22599e-05	0.000569187	6.49476	18.246
ENSMUSG00000001098	Kctd10	potassium channel tetramerisation domain containing 10 [Source:MGI Symbol;Acc:MGI:2141207]	1.75455	1.26984e-05	0.000587717	19.7181	11.2367
ENSMUSG00000032232	Cgnl1	cingulin-like 1 [Source:MGI Symbol;Acc:MGI:1915428]	-1.77843	1.31126e-05	0.000604648	28.3736	50.4621
ENSMUSG00000056216	Cebpg	CCAAT/enhancer binding protein (C/EBP), gamma [Source:MGI Symbol;Acc:MGI:104982]	1.90983	1.31737e-05	0.000604648	9.18923	4.81028
ENSMUSG00000031555	Adam9	a disintegrin and metallopeptidase domain 9 (meltrin gamma) [Source:MGI Symbol;Acc:MGI:105376]	-1.72604	1.3186e-05	0.000604648	19.3039	33.3219
ENSMUSG00000036752	Tubb4b	tubulin, beta 4B class IVB [Source:MGI Symbol;Acc:MGI:1915472]	-1.79207	1.33478e-05	0.000610189	89.1755	159.815
ENSMUSG00000020150	Gamt	guanidinoacetate methyltransferase [Source:MGI Symbol;Acc:MGI:1098221]	-3.46065	1.36358e-05	0.000621452	2.32358	8.06657
ENSMUSG00000053198	Prx	periaxin [Source:MGI Symbol;Acc:MGI:108176]	-1.94199	1.37335e-05	0.000623996	10.2625	19.9321
ENSMUSG00000032076	Cadm1	cell adhesion molecule 1 [Source:MGI Symbol;Acc:MGI:1889272]	-1.80835	1.39208e-05	0.000629513	20.7399	37.506
ENSMUSG00000051469	Zfp24	zinc finger protein 24 [Source:MGI Symbol;Acc:MGI:1929704]	1.83685	1.39394e-05	0.000629513	14.6117	7.95371
ENSMUSG00000004668	Abca13	ATP-binding cassette, sub-family A (ABC1), member 13 [Source:MGI Symbol;Acc:MGI:2388707]	-12.7803	1.41675e-05	0.000637878	0.0117721	0.159306
ENSMUSG00000028567	Txndc12	thioredoxin domain containing 12 (endoplasmic reticulum) [Source:MGI Symbol;Acc:MGI:1913323]	-2.01554	1.46041e-05	0.000655555	9.81252	19.7842
ENSMUSG00000039232	Stx11	syntaxin 11 [Source:MGI Symbol;Acc:MGI:1921982]	-7.42371	1.52195e-05	0.000681131	1.85034	13.7592
ENSMUSG00000097010	Gm26709	predicted gene, 26709 [Source:MGI Symbol;Acc:MGI:5477203]	2.88841	1.54543e-05	0.000689569	18.6657	6.4526
ENSMUSG00000029161	Cgref1	cell growth regulator with EF hand domain 1 [Source:MGI Symbol;Acc:MGI:1915817]	3.29821	1.56083e-05	0.000694359	11.749	3.55727
ENSMUSG00000022817	Itgb5	integrin beta 5 [Source:MGI Symbol;Acc:MGI:96614]	-1.6836	1.58115e-05	0.000701304	38.4686	64.7687
[truncated: 14,567 more rows]

## Sheet: Statistically Significant
gene_id	SYMBOL	DESCRIPTION	Fold_Change	PValue	FDR	ATF4cKO_Avg_FPKM	Wildtype_Avg_FPKM
[truncated: 983 more rows]

[truncated: 1 more sheets: Biologically Significant]
