# Supplementary material for: ATF4 May Be Essential for Adaption of the Ocular Lens to Its Avascular Environment
Source: Cells. 2023 Nov 16;12(22):2636. doi: 10.3390/cells12222636 (PMC10670291; doi:10.3390/cells12222636)
Supplement: Supplementary file 1 [file cells-12-02636-s001.zip › supplemental table S2 ATF4 DEGs that are predicted to be lens enriched.xlsx]

## Sheet: Sheet1
gene_id	SYMBOL	DESCRIPTION	Fold_Change.ATF4 DEG	logFC ATF4 DEG	PValue.ATF4 DEG	FDR ATF4 DEG	WT_Avg_FPKM	ATF4KO_Avg_FPKM	fold lens enrichment iSyte	PValue.iSyte
ENSMUSG00000054169	Ceacam10	carcinoembryonic antigen-related cell adhesion molecule 10 [Source:MGI Symbol;Acc:MGI:1347248]	-169.755	-7.40731	4.27222e-16	1.81911e-13	5.05009	0.0197303	65.53	0
ENSMUSG00000028186	Uox	urate oxidase [Source:MGI Symbol;Acc:MGI:98907]	-45.2753	-5.50065	9.70535e-07	6.72739e-05	0.389212	0.00572717	9.44	0
ENSMUSG00000054537	Tmprss11e	transmembrane protease, serine 11e [Source:MGI Symbol;Acc:MGI:3513175]	-35.1462	-5.1353	1.22983e-22	1.52734e-19	6.88168	0.191521	56.61	0
ENSMUSG00000023959	Clic5	chloride intracellular channel 5 [Source:MGI Symbol;Acc:MGI:1917912]	-28.2366	-4.8195	2.15122e-06	0.000130324	0.375256	0.0118212	1.98	0
ENSMUSG00000037727	Avp	arginine vasopressin [Source:MGI Symbol;Acc:MGI:88121]	-23.7528	-4.57003	1.05178e-05	0.00050079	5.36914	0.201353	4.51	0
ENSMUSG00000000394	Gcg	glucagon [Source:MGI Symbol;Acc:MGI:95674]	-16.274	-4.0245	1.56645e-22	1.79575e-19	18.3953	1.12081	47.08	0
ENSMUSG00000000303	Cdh1	cadherin 1 [Source:MGI Symbol;Acc:MGI:88354]	-12.7585	-3.67339	5.35934e-27	1.141e-23	38.8499	3.04201	8.17	0
ENSMUSG00000036095	Dgkb	diacylglycerol kinase, beta [Source:MGI Symbol;Acc:MGI:2442474]	-12.6671	-3.66302	4.00011e-07	3.15416e-05	0.642762	0.0495539	5.36	0
ENSMUSG00000036537	Rnf113a1	ring finger protein 113A1 [Source:MGI Symbol;Acc:MGI:1917192]	-10.7398	-3.4249	1.41951e-26	2.35055e-23	208.811	19.4316	14.34	0
ENSMUSG00000005649	Cabp5	calcium binding protein 5 [Source:MGI Symbol;Acc:MGI:1352746]	-10.4539	-3.38597	3.97005e-08	4.05244e-06	4.19929	0.39645	8.71	0
ENSMUSG00000017390	Aldoc	aldolase C, fructose-bisphosphate [Source:MGI Symbol;Acc:MGI:101863]	-9.77583	-3.28922	1.66625e-29	7.43109e-26	22.4225	2.28956	12.97	0
ENSMUSG00000096140	Ankrd66	ankyrin repeat domain 66 [Source:MGI Symbol;Acc:MGI:1925106]	-9.12232	-3.1894	4.72522e-05	0.0017738	2.54502	0.268827	11.28	0
ENSMUSG00000045087	S1pr5	sphingosine-1-phosphate receptor 5 [Source:MGI Symbol;Acc:MGI:2150641]	-8.18647	-3.03324	0.00110586	0.0217709	1.58935	0.188897	8.83	0
ENSMUSG00000039232	Stx11	syntaxin 11 [Source:MGI Symbol;Acc:MGI:1921982]	-7.42371	-2.89214	1.52195e-05	0.000681131	13.7592	1.85034	28.66	0
ENSMUSG00000004951	Hspb1	heat shock protein 1 [Source:MGI Symbol;Acc:MGI:96240]	-6.9771	-2.80263	0.000901511	0.0185826	11.4933	1.63496	2.47	0
ENSMUSG00000067158	Col4a4	collagen, type IV, alpha 4 [Source:MGI Symbol;Acc:MGI:104687]	-6.7284	-2.75026	1.52965e-12	4.07077e-10	2.66131	0.394349	5.83	0
ENSMUSG00000114069	E130119H09Rik	RIKEN cDNA E130119H09 gene [Source:MGI Symbol;Acc:MGI:1925800]	-6.70782	-2.74584	1.221e-20	1.13728e-17	67.0855	9.98807	32.88	0
ENSMUSG00000071862	Lrrtm2	leucine rich repeat transmembrane neuronal 2 [Source:MGI Symbol;Acc:MGI:2389174]	-6.50913	-2.70247	3.41442e-07	2.75055e-05	1.66384	0.253555	15.07	0
ENSMUSG00000038135	Crygn	crystallin, gamma N [Source:MGI Symbol;Acc:MGI:2449167]	-6.26353	-2.64698	1.92152e-24	2.86365e-21	2206.45	352.253	1280.06	0
ENSMUSG00000021069	Pygl	liver glycogen phosphorylase [Source:MGI Symbol;Acc:MGI:97829]	-6.02295	-2.59047	1.49194e-18	1.05878e-15	5.50027	0.91143	3.59	0
ENSMUSG00000058135	Gstm1	glutathione S-transferase, mu 1 [Source:MGI Symbol;Acc:MGI:95860]	-6.01936	-2.58961	6.18826e-23	8.38397e-20	60.4718	10.0378	7.24	0
ENSMUSG00000049537	Tecrl	trans-2,3-enoyl-CoA reductase-like [Source:MGI Symbol;Acc:MGI:2444966]	-5.53253	-2.46794	0.000933962	0.0190408	2.58309	0.461793	10.53	0
ENSMUSG00000067889	Sptbn2	spectrin beta, non-erythrocytic 2 [Source:MGI Symbol;Acc:MGI:1313261]	-5.08086	-2.34507	3.43008e-27	8.51974e-24	111.28	21.9005	3.93	0
ENSMUSG00000037161	Mgarp	mitochondria localized glutamic acid rich protein [Source:MGI Symbol;Acc:MGI:1914999]	-4.87523	-2.28547	8.69528e-27	1.61982e-23	246.867	50.6312	99.04	0
ENSMUSG00000068762	Gstm6	glutathione S-transferase, mu 6 [Source:MGI Symbol;Acc:MGI:1309467]	-4.87097	-2.28421	5.49913e-05	0.001994	2.82869	0.574824	18.51	0
ENSMUSG00000079654	Prrt4	proline-rich transmembrane protein 4 [Source:MGI Symbol;Acc:MGI:2141677]	-4.76653	-2.25294	1.12301e-06	7.55084e-05	5.20366	1.08827	5.33	0
ENSMUSG00000058248	Kcnh1	potassium voltage-gated channel, subfamily H (eag-related), member 1 [Source:MGI Symbol;Acc:MGI:1341721]	-4.73084	-2.2421	7.47298e-13	2.14173e-10	2.72066	0.573485	6.03	0
ENSMUSG00000044518	Foxe3	forkhead box E3 [Source:MGI Symbol;Acc:MGI:1353569]	-4.69035	-2.2297	2.66887e-06	0.000155977	140.084	29.853	7.11	0
ENSMUSG00000060224	Pyroxd2	pyridine nucleotide-disulphide oxidoreductase domain 2 [Source:MGI Symbol;Acc:MGI:1921830]	-4.67134	-2.22384	3.40428e-09	4.61633e-07	3.07487	0.655818	5.5	0
ENSMUSG00000024747	Aldh1a7	aldehyde dehydrogenase family 1, subfamily A7 [Source:MGI Symbol;Acc:MGI:1347050]	-4.60535	-2.20331	1.54356e-10	2.83995e-08	51.0009	11.0686	123.38	0
ENSMUSG00000005413	Hmox1	heme oxygenase 1 [Source:MGI Symbol;Acc:MGI:96163]	-4.49751	-2.16913	3.53705e-12	8.78544e-10	34.9414	7.76243	9.77	0
ENSMUSG00000006342	Susd2	sushi domain containing 2 [Source:MGI Symbol;Acc:MGI:1918983]	-4.39232	-2.13498	2.28331e-09	3.27194e-07	5.46235	1.24025	8.85	0
ENSMUSG00000039452	Snx22	sorting nexin 22 [Source:MGI Symbol;Acc:MGI:2685966]	-4.35063	-2.12122	2.50343e-14	9.56631e-12	32.6741	7.50625	10.51	0
ENSMUSG00000053399	Adamts18	a disintegrin-like and metallopeptidase (reprolysin type) with thrombospondin type 1 motif, 18 [Source:MGI Symbol;Acc:MGI:2442600]	-4.30383	-2.10562	1.35482e-21	1.44221e-18	32.8943	7.64191	18.55	0
ENSMUSG00000024388	Myo7b	myosin VIIB [Source:MGI Symbol;Acc:MGI:107709]	-4.22975	-2.08057	8.27547e-06	0.000418065	17.9656	4.24574	13.45	0
ENSMUSG00000030092	Cntn6	contactin 6 [Source:MGI Symbol;Acc:MGI:1858223]	-4.1652	-2.05839	1.99021e-08	2.24697e-06	6.89541	1.65375	18.23	0
ENSMUSG00000024659	Anxa1	annexin A1 [Source:MGI Symbol;Acc:MGI:96819]	-4.10624	-2.03782	1.92873e-21	1.91626e-18	31.5224	7.67284	18.48	0
ENSMUSG00000062859	Tcp11	t-complex protein 11 [Source:MGI Symbol;Acc:MGI:98544]	-3.96826	-1.98851	9.391e-05	0.00309633	2.44682	0.613695	1.84	0
ENSMUSG00000022040	Ephx2	epoxide hydrolase 2, cytoplasmic [Source:MGI Symbol;Acc:MGI:99500]	-3.86642	-1.951	0.000404586	0.0101679	7.1969	1.85698	5.73	0
ENSMUSG00000030717	Nupr1	nuclear protein transcription regulator 1 [Source:MGI Symbol;Acc:MGI:1891834]	-3.81515	-1.93174	3.0782e-16	1.34925e-13	96.8452	25.38	253	0
ENSMUSG00000032268	Tmprss5	transmembrane protease, serine 5 (spinesin) [Source:MGI Symbol;Acc:MGI:1933407]	-3.75234	-1.90779	2.75178e-05	0.00112975	8.10859	2.15738	10.62	0
ENSMUSG00000105265	Sox2ot	SOX2 overlapping transcript (non-protein coding) [Source:MGI Symbol;Acc:MGI:2444112]	-3.72044	-1.89547	1.4105e-20	1.23651e-17	10.2022	2.74127	26.52	0
ENSMUSG00000028185	Dnase2b	deoxyribonuclease II beta [Source:MGI Symbol;Acc:MGI:1913283]	-3.69647	-1.88615	1.44018e-10	2.71684e-08	31.6932	8.57001	94.48	0
ENSMUSG00000079110	Capn3	calpain 3 [Source:MGI Symbol;Acc:MGI:107437]	-3.56126	-1.83239	8.07041e-08	7.66072e-06	21.6758	6.08406	455.09	0
ENSMUSG00000038840	Birc7	baculoviral IAP repeat-containing 7 (livin) [Source:MGI Symbol;Acc:MGI:2676458]	-3.46619	-1.79335	8.73343e-07	6.19782e-05	18.4565	5.31776	11.79	0
ENSMUSG00000055026	Gabrg3	gamma-aminobutyric acid (GABA) A receptor, subunit gamma 3 [Source:MGI Symbol;Acc:MGI:95624]	-3.35494	-1.74629	5.87435e-12	1.34685e-09	4.75819	1.41739	7.57	0
ENSMUSG00000079465	Col4a3	collagen, type IV, alpha 3 [Source:MGI Symbol;Acc:MGI:104688]	-3.35447	-1.74609	8.4738e-06	0.000423775	1.33887	0.398091	2.33	0
ENSMUSG00000074151	Nlrc5	NLR family, CARD domain containing 5 [Source:MGI Symbol;Acc:MGI:3612191]	-3.34011	-1.7399	2.87681e-14	1.04568e-11	13.4944	4.03887	15.69	0
ENSMUSG00000040998	Npnt	nephronectin [Source:MGI Symbol;Acc:MGI:2148811]	-3.30738	-1.72569	4.37623e-18	2.8356e-15	20.3802	6.15996	9.75	0
ENSMUSG00000023031	Cela1	chymotrypsin-like elastase family, member 1 [Source:MGI Symbol;Acc:MGI:95314]	-3.15282	-1.65664	7.35806e-09	9.37241e-07	18.7982	5.95793	65.66	0
ENSMUSG00000036412	Arsi	arylsulfatase i [Source:MGI Symbol;Acc:MGI:2670959]	-3.1191	-1.64113	2.8104e-12	7.22127e-10	16.5557	5.30445	5.36	0
ENSMUSG00000029096	Htra3	HtrA serine peptidase 3 [Source:MGI Symbol;Acc:MGI:1925808]	-3.05969	-1.61339	1.58907e-15	6.40052e-13	71.4445	23.348	46.59	0
ENSMUSG00000041078	Grid1	glutamate receptor, ionotropic, delta 1 [Source:MGI Symbol;Acc:MGI:95812]	-3.01346	-1.59142	2.76292e-14	1.02939e-11	12.5819	4.17355	9.79	0
ENSMUSG00000048485	Zbtb8b	zinc finger and BTB domain containing 8b [Source:MGI Symbol;Acc:MGI:2387181]	-2.92221	-1.54706	1.72425e-10	3.13372e-08	9.87459	3.37764	23.54	0
ENSMUSG00000057060	Slc35f3	solute carrier family 35, member F3 [Source:MGI Symbol;Acc:MGI:2444426]	-2.89864	-1.53537	0.000128435	0.00406015	7.2829	2.50962	17.53	0
ENSMUSG00000040536	Necab1	N-terminal EF-hand calcium binding protein 1 [Source:MGI Symbol;Acc:MGI:1916602]	-2.8603	-1.51617	6.21631e-05	0.00220052	3.25379	1.13571	7.74	0
ENSMUSG00000015850	Adamtsl4	ADAMTS-like 4 [Source:MGI Symbol;Acc:MGI:2389008]	-2.81874	-1.49505	7.92636e-05	0.00269695	11.3574	4.02697	14.29	0
ENSMUSG00000032648	Pygm	muscle glycogen phosphorylase [Source:MGI Symbol;Acc:MGI:97830]	-2.78038	-1.47528	1.44317e-09	2.17248e-07	77.0861	27.722	50.18	0
ENSMUSG00000076441	Ass1	argininosuccinate synthetase 1 [Source:MGI Symbol;Acc:MGI:88090]	-2.68829	-1.42669	1.12944e-07	1.052e-05	25.2912	9.40402	17.78	0
ENSMUSG00000032849	Abcc4	ATP-binding cassette, sub-family C (CFTR/MRP), member 4 [Source:MGI Symbol;Acc:MGI:2443111]	-2.68212	-1.42337	6.04421e-05	0.00215495	3.48241	1.29692	3.23	0
ENSMUSG00000047143	Dmrta2	doublesex and mab-3 related transcription factor like family A2 [Source:MGI Symbol;Acc:MGI:2653629]	-2.67494	-1.41951	0.000409963	0.0102511	12.5552	4.69045	9.4	0
ENSMUSG00000027420	Bfsp1	beaded filament structural protein 1, in lens-CP94 [Source:MGI Symbol;Acc:MGI:101770]	-2.67337	-1.41866	8.49707e-07	6.05894e-05	2924.88	1094.07	278.2	0
ENSMUSG00000042240	Crybb2	crystallin, beta B2 [Source:MGI Symbol;Acc:MGI:88519]	-2.66051	-1.4117	0.000371052	0.00944765	23.3304	8.76452	32.36	0
ENSMUSG00000036185	Sapcd1	suppressor APC domain containing 1 [Source:MGI Symbol;Acc:MGI:2388100]	-2.65737	-1.41	3.19385e-06	0.000183069	32.2035	12.1095	26.39	0
ENSMUSG00000073658	Crygb	crystallin, gamma B [Source:MGI Symbol;Acc:MGI:88522]	-2.6546	-1.4085	1.00919e-06	6.83635e-05	5582.37	2102.88	1691.4	0
ENSMUSG00000095105	Edaradd	EDAR (ectodysplasin-A receptor)-associated death domain [Source:MGI Symbol;Acc:MGI:1931001]	-2.58775	-1.3717	1.82581e-06	0.00011481	4.27012	1.64876	4.88	0
ENSMUSG00000021720	Rnf180	ring finger protein 180 [Source:MGI Symbol;Acc:MGI:1919066]	-2.56607	-1.35956	1.63968e-06	0.000104428	18.8249	7.33444	88.83	0
ENSMUSG00000002797	Ggct	gamma-glutamyl cyclotransferase [Source:MGI Symbol;Acc:MGI:95700]	-2.55315	-1.35228	7.21379e-07	5.29592e-05	11.4614	4.48796	35.33	0
ENSMUSG00000005125	Ndrg1	N-myc downstream regulated gene 1 [Source:MGI Symbol;Acc:MGI:1341799]	-2.54692	-1.34875	1.58246e-11	3.36906e-09	28.381	11.1419	20.56	0
ENSMUSG00000041534	Rbp3	retinol binding protein 3, interstitial [Source:MGI Symbol;Acc:MGI:97878]	-2.53808	-1.34373	0.00139955	0.0266039	4.87751	1.92004	8.65	0
ENSMUSG00000010064	Slc38a3	solute carrier family 38, member 3 [Source:MGI Symbol;Acc:MGI:1923507]	-2.53794	-1.34366	4.3287e-09	5.7089e-07	13.5365	5.33195	5.58	0
ENSMUSG00000027257	Pacsin3	protein kinase C and casein kinase substrate in neurons 3 [Source:MGI Symbol;Acc:MGI:1891410]	-2.53641	-1.34279	1.26637e-07	1.16499e-05	9.39386	3.7015	2.91	0
ENSMUSG00000040136	Abcc8	ATP-binding cassette, sub-family C (CFTR/MRP), member 8 [Source:MGI Symbol;Acc:MGI:1352629]	-2.52095	-1.33397	2.39143e-09	3.39424e-07	10.284	4.07831	7.13	0
ENSMUSG00000062151	Unc13c	unc-13 homolog C [Source:MGI Symbol;Acc:MGI:2149021]	-2.50751	-1.32626	7.7131e-05	0.0026304	1.82986	0.728737	14.65	0
ENSMUSG00000025945	Crygf	crystallin, gamma F [Source:MGI Symbol;Acc:MGI:88526]	-2.48491	-1.3132	1.88587e-05	0.000817007	7129.73	2869.19	459.21	0
ENSMUSG00000056220	Pla2g4a	phospholipase A2, group IVA (cytosolic, calcium-dependent) [Source:MGI Symbol;Acc:MGI:1195256]	-2.44853	-1.29192	0.00089441	0.0184874	1.90038	0.774764	2.01	0
ENSMUSG00000034115	Scn11a	sodium channel, voltage-gated, type XI, alpha [Source:MGI Symbol;Acc:MGI:1345149]	-2.40796	-1.26781	0.000152988	0.00470098	5.91275	2.45403	17.27	0
ENSMUSG00000032796	Lama1	laminin, alpha 1 [Source:MGI Symbol;Acc:MGI:99892]	-2.38029	-1.25114	7.1935e-08	6.94721e-06	44.4492	18.673	4.29	0
ENSMUSG00000028125	Abca4	ATP-binding cassette, sub-family A (ABC1), member 4 [Source:MGI Symbol;Acc:MGI:109424]	-2.37417	-1.24742	0.00154808	0.0286192	0.996491	0.419011	14.24	0
ENSMUSG00000079057	Cyp4v3	cytochrome P450, family 4, subfamily v, polypeptide 3 [Source:MGI Symbol;Acc:MGI:2142763]	-2.33795	-1.22524	0.000498967	0.0118978	7.25161	3.09944	15.11	0
ENSMUSG00000066975	Cryba4	crystallin, beta A4 [Source:MGI Symbol;Acc:MGI:102716]	-2.33036	-1.22055	4.97471e-06	0.000271568	4983.2	2138.37	1068.97	0
ENSMUSG00000030990	Pgap2	post-GPI attachment to proteins 2 [Source:MGI Symbol;Acc:MGI:2385286]	-2.32737	-1.2187	4.46339e-05	0.00168827	8.22682	3.53293	10.43	0
ENSMUSG00000029757	Dync1i1	dynein cytoplasmic 1 intermediate chain 1 [Source:MGI Symbol;Acc:MGI:107743]	-2.32607	-1.2179	1.15755e-05	0.000545918	10.4227	4.47842	8.47	0
ENSMUSG00000029650	Slc46a3	solute carrier family 46, member 3 [Source:MGI Symbol;Acc:MGI:1918956]	-2.29203	-1.19663	0.000233153	0.00656839	8.66438	3.7768	11.91	0
ENSMUSG00000041134	Cyyr1	cysteine and tyrosine-rich protein 1 [Source:MGI Symbol;Acc:MGI:2152187]	-2.26989	-1.18262	4.8812e-05	0.00181408	10.4005	4.58101	15.33	0
ENSMUSG00000021359	Tfap2a	transcription factor AP-2, alpha [Source:MGI Symbol;Acc:MGI:104671]	-2.25693	-1.17436	5.78134e-05	0.00207613	7.1713	3.17577	2.03	0
ENSMUSG00000033501	Crygs	crystallin, gamma S [Source:MGI Symbol;Acc:MGI:1298216]	-2.24801	-1.16865	4.52224e-05	0.0017062	280.694	124.854	907.66	0
ENSMUSG00000025085	Ablim1	actin-binding LIM protein 1 [Source:MGI Symbol;Acc:MGI:1194500]	-2.24787	-1.16856	4.08587e-13	1.19395e-10	15.6546	6.9635	6.37	0
ENSMUSG00000025496	Drd4	dopamine receptor D4 [Source:MGI Symbol;Acc:MGI:94926]	-2.20888	-1.14331	0.00134752	0.0257794	6.28677	2.84372	12.51	0
ENSMUSG00000021314	Amph	amphiphysin [Source:MGI Symbol;Acc:MGI:103574]	-2.1989	-1.13678	1.13716e-08	1.34501e-06	24.6221	11.1958	8.08	0
ENSMUSG00000002871	Tpra1	transmembrane protein, adipocyte asscociated 1 [Source:MGI Symbol;Acc:MGI:1345190]	-2.19571	-1.13468	6.5043e-08	6.33553e-06	15.7995	7.19368	3.8	0
ENSMUSG00000018427	Ypel2	yippee like 2 [Source:MGI Symbol;Acc:MGI:1925114]	-2.19372	-1.13338	4.56534e-08	4.53582e-06	19.4099	8.84625	9.43	0
ENSMUSG00000026678	Rgs5	regulator of G-protein signaling 5 [Source:MGI Symbol;Acc:MGI:1098434]	-2.16425	-1.11387	0.000898834	0.0185531	31.6311	14.6135	15.23	0
ENSMUSG00000046854	Pip5kl1	phosphatidylinositol-4-phosphate 5-kinase-like 1 [Source:MGI Symbol;Acc:MGI:2448520]	-2.14833	-1.10322	8.51304e-05	0.00284462	23.1411	10.7685	57.64	0
ENSMUSG00000024736	Tmem132a	transmembrane protein 132A [Source:MGI Symbol;Acc:MGI:2147810]	-2.13567	-1.09469	4.04729e-08	4.10318e-06	29.6943	13.9022	1.84	0
ENSMUSG00000022180	Slc7a8	solute carrier family 7 (cationic amino acid transporter, y+ system), member 8 [Source:MGI Symbol;Acc:MGI:1355323]	-2.09238	-1.06515	5.69248e-07	4.33668e-05	37.9162	18.1195	30.57	0
ENSMUSG00000039252	Lgi2	leucine-rich repeat LGI family, member 2 [Source:MGI Symbol;Acc:MGI:2180196]	-2.08656	-1.06112	2.66126e-06	0.000155977	41.6216	19.9463	29.96	0
ENSMUSG00000031351	Zfp185	zinc finger protein 185 [Source:MGI Symbol;Acc:MGI:108095]	-2.08477	-1.05989	4.34668e-05	0.00165252	20.5912	9.87484	12.36	0
ENSMUSG00000059325	Hopx	HOP homeobox [Source:MGI Symbol;Acc:MGI:1916782]	-2.08202	-1.05798	0.002125	0.0359465	12.1059	5.80942	10.31	0
ENSMUSG00000032667	Pon2	paraoxonase 2 [Source:MGI Symbol;Acc:MGI:106687]	-2.06706	-1.04758	2.59186e-07	2.18229e-05	18.6652	9.02874	17.33	0
ENSMUSG00000038677	Scube3	signal peptide, CUB domain, EGF-like 3 [Source:MGI Symbol;Acc:MGI:3045253]	-2.06384	-1.04533	4.21846e-06	0.000232843	16.1972	7.84724	1.64	0.01
ENSMUSG00000026083	Eif5b	eukaryotic translation initiation factor 5B [Source:MGI Symbol;Acc:MGI:2441772]	-2.03389	-1.02424	2.03699e-06	0.000125964	83.1531	40.883	7.73	0
ENSMUSG00000019916	P4ha1	procollagen-proline, 2-oxoglutarate 4-dioxygenase (proline 4-hydroxylase), alpha 1 polypeptide [Source:MGI Symbol;Acc:MGI:97463]	-2.02638	-1.0189	1.72473e-07	1.52998e-05	100.588	49.6374	6.28	0
ENSMUSG00000031596	Slc7a2	solute carrier family 7 (cationic amino acid transporter, y+ system), member 2 [Source:MGI Symbol;Acc:MGI:99828]	-2.01637	-1.01176	2.12813e-06	0.000129759	38.2966	18.992	31.98	0
ENSMUSG00000027488	Snta1	syntrophin, acidic 1 [Source:MGI Symbol;Acc:MGI:101772]	-1.99904	-0.999305	3.67222e-05	0.0014289	15.1064	7.55443	8.85	0
ENSMUSG00000067299	Crygd	crystallin, gamma D [Source:MGI Symbol;Acc:MGI:88524]	-1.99783	-0.998432	0.00038235	0.00969817	5561.48	2783.76	1682.04	0
ENSMUSG00000031997	Trpc6	transient receptor potential cation channel, subfamily C, member 6 [Source:MGI Symbol;Acc:MGI:109523]	-1.99321	-0.995091	2.08864e-06	0.000128095	16.9188	8.48675	19.25	0
ENSMUSG00000009112	Bcl2l13	BCL2-like 13 (apoptosis facilitator) [Source:MGI Symbol;Acc:MGI:2136959]	-1.98578	-0.989707	1.86161e-06	0.000116364	24.9238	12.5503	5.09	0
ENSMUSG00000057315	Arhgap24	Rho GTPase activating protein 24 [Source:MGI Symbol;Acc:MGI:1922647]	-1.97678	-0.983156	1.87868e-07	1.63731e-05	11.4459	5.78932	10.26	0
ENSMUSG00000030309	Caprin2	caprin family member 2 [Source:MGI Symbol;Acc:MGI:2448541]	-1.97494	-0.981808	0.00021855	0.00623955	100.245	50.7579	54.87	0
ENSMUSG00000017978	Cadps2	Ca2+-dependent activator protein for secretion 2 [Source:MGI Symbol;Acc:MGI:2443963]	-1.97099	-0.978919	0.000605014	0.0137029	2.85579	1.44815	2.74	0
ENSMUSG00000036002	Fam214b	family with sequence similarity 214, member B [Source:MGI Symbol;Acc:MGI:2441854]	-1.95296	-0.96566	0.000129711	0.00408686	18.5176	9.48007	7.25	0
ENSMUSG00000053198	Prx	periaxin [Source:MGI Symbol;Acc:MGI:108176]	-1.94199	-0.957534	1.37335e-05	0.000623996	19.9321	10.2625	14.63	0
ENSMUSG00000025952	Crygc	crystallin, gamma C [Source:MGI Symbol;Acc:MGI:88523]	-1.92579	-0.945454	0.000587528	0.0134576	2881.42	1496.22	1691.4	0
ENSMUSG00000044350	Lacc1	laccase domain containing 1 [Source:MGI Symbol;Acc:MGI:2445077]	-1.86739	-0.901022	0.00192753	0.0334801	9.754	5.22143	9.89	0
ENSMUSG00000019996	Map7	microtubule-associated protein 7 [Source:MGI Symbol;Acc:MGI:1328328]	-1.86379	-0.89824	2.296e-05	0.000963866	36.7257	19.704	18.75	0
ENSMUSG00000006546	Cryba2	crystallin, beta A2 [Source:MGI Symbol;Acc:MGI:104336]	-1.85475	-0.891224	0.000831966	0.0174262	3397.01	1831.51	737.25	0
ENSMUSG00000046807	Lrrc75b	leucine rich repeat containing 75B [Source:MGI Symbol;Acc:MGI:2143657]	-1.83659	-0.87703	0.000420288	0.0104046	23.6148	12.8565	34.15	0
ENSMUSG00000039007	Cpq	carboxypeptidase Q [Source:MGI Symbol;Acc:MGI:1889205]	-1.83585	-0.876445	0.00187344	0.0328083	8.40572	4.57731	7.74	0
ENSMUSG00000020541	Tom1l1	target of myb1-like 1 (chicken) [Source:MGI Symbol;Acc:MGI:1919193]	-1.80383	-0.85106	1.79054e-05	0.000784836	10.686	5.9232	5.1	0
ENSMUSG00000040820	Hlcs	holocarboxylase synthetase (biotin- [propriony-Coenzyme A-carboxylase (ATP-hydrolysing)] ligase) [Source:MGI Symbol;Acc:MGI:894646]	-1.79598	-0.84477	5.8512e-05	0.00209616	11.5689	6.4408	5.05	0
ENSMUSG00000039145	Camk1d	calcium/calmodulin-dependent protein kinase ID [Source:MGI Symbol;Acc:MGI:2442190]	-1.78842	-0.838682	2.76533e-05	0.00113219	8.55641	4.78347	8.8	0
ENSMUSG00000003617	Cp	ceruloplasmin [Source:MGI Symbol;Acc:MGI:88476]	-1.7869	-0.837458	1.84365e-05	0.000803391	22.1128	12.3743	59.63	0
ENSMUSG00000032232	Cgnl1	cingulin-like 1 [Source:MGI Symbol;Acc:MGI:1915428]	-1.77843	-0.830608	1.31126e-05	0.000604648	50.4621	28.3736	3.2	0
ENSMUSG00000032412	Atp1b3	ATPase, Na+/K+ transporting, beta 3 polypeptide [Source:MGI Symbol;Acc:MGI:107788]	-1.76407	-0.818909	1.02079e-05	0.000489162	41.0681	23.2776	1.71	0
ENSMUSG00000037306	Man1c1	mannosidase, alpha, class 1C, member 1 [Source:MGI Symbol;Acc:MGI:2446214]	-1.7612	-0.816561	9.90068e-05	0.00324285	19.9594	11.3317	7.87	0
ENSMUSG00000031273	Col4a6	collagen, type IV, alpha 6 [Source:MGI Symbol;Acc:MGI:2152695]	-1.74754	-0.805329	0.000419967	0.0104046	45.3897	25.9726	22.04	0
ENSMUSG00000006205	Htra1	HtrA serine peptidase 1 [Source:MGI Symbol;Acc:MGI:1929076]	-1.74721	-0.805053	0.00264517	0.042022	14.5082	8.30142	2.34	0
ENSMUSG00000041817	Fam169a	family with sequence similarity 169, member A [Source:MGI Symbol;Acc:MGI:2444268]	-1.722	-0.784085	0.00029922	0.00799153	15.267	8.86484	4.96	0
ENSMUSG00000034981	Parm1	prostate androgen-regulated mucin-like protein 1 [Source:MGI Symbol;Acc:MGI:2443349]	-1.70415	-0.769048	0.0016435	0.0297567	22.302	13.0857	1.8	0
ENSMUSG00000053279	Aldh1a1	aldehyde dehydrogenase family 1, subfamily A1 [Source:MGI Symbol;Acc:MGI:1353450]	-1.64811	-0.720813	0.00142616	0.0268094	181.639	110.209	220.1	0
ENSMUSG00000040297	Suco	SUN domain containing ossification factor [Source:MGI Symbol;Acc:MGI:2138346]	-1.64319	-0.716501	6.33495e-05	0.00223348	27.9665	17.019	4.34	0
ENSMUSG00000005397	Nid1	nidogen 1 [Source:MGI Symbol;Acc:MGI:97342]	-1.61812	-0.694321	0.00124524	0.0241248	298.357	184.384	15.33	0
ENSMUSG00000031274	Col4a5	collagen, type IV, alpha 5 [Source:MGI Symbol;Acc:MGI:88456]	-1.58494	-0.664425	0.00227702	0.0376944	86.8533	54.7984	15.42	0
ENSMUSG00000040624	Plekhg1	pleckstrin homology domain containing, family G (with RhoGef domain) member 1 [Source:MGI Symbol;Acc:MGI:2676551]	-1.5643	-0.645516	0.000216681	0.00621	33.0122	21.1029	5.91	0
ENSMUSG00000004565	Pnpla6	patatin-like phospholipase domain containing 6 [Source:MGI Symbol;Acc:MGI:1354723]	-1.56374	-0.645002	0.000952338	0.0192836	9.86423	6.30754	4.49	0
ENSMUSG00000032327	Stra6	stimulated by retinoic acid gene 6 [Source:MGI Symbol;Acc:MGI:107742]	-1.55011	-0.632368	0.00272937	0.0430431	11.8743	7.65942	2.37	0
ENSMUSG00000010095	Slc3a2	solute carrier family 3 (activators of dibasic and neutral amino acid transport), member 2 [Source:MGI Symbol;Acc:MGI:96955]	-1.53075	-0.614238	0.00253116	0.0406485	74.3255	48.5535	5.31	0
ENSMUSG00000083282	Ctsf	cathepsin F [Source:MGI Symbol;Acc:MGI:1861434]	-1.46005	-0.54602	0.0029978	0.0462966	14.1907	9.71837	4.19	0
ENSMUSG00000033577	Myo6	myosin VI [Source:MGI Symbol;Acc:MGI:104785]	-1.43243	-0.518461	0.00166005	0.0299512	17.087	11.9283	7.03	0
ENSMUSG00000020205	Phlda1	pleckstrin homology like domain, family A, member 1 [Source:MGI Symbol;Acc:MGI:1096880]	1.58055	0.660431	0.00204281	0.0348729	16.4178	25.9531	1.75	0
ENSMUSG00000074622	Mafb	v-maf musculoaponeurotic fibrosarcoma oncogene family, protein B (avian) [Source:MGI Symbol;Acc:MGI:104555]	1.62875	0.703768	0.00168492	0.0302899	19.6811	32.0585	4.31	0
ENSMUSG00000031963	Bmper	BMP-binding endothelial regulator [Source:MGI Symbol;Acc:MGI:1920480]	1.87774	0.908995	0.000727462	0.0157349	18.5339	34.8046	11.65	0
ENSMUSG00000021099	Six6	sine oculis-related homeobox 6 [Source:MGI Symbol;Acc:MGI:1341840]	2.18224	1.12581	1.62214e-06	0.000103754	9.89767	21.6035	3.95	0
ENSMUSG00000042671	Rgs8	regulator of G-protein signaling 8 [Source:MGI Symbol;Acc:MGI:108408]	2.20544	1.14107	2.17761e-06	0.000131388	7.79971	17.2037	12.05	0
ENSMUSG00000086290	Snhg12	small nucleolar RNA host gene 12 [Source:MGI Symbol;Acc:MGI:1916721]	2.29876	1.20086	0.000468585	0.0112999	8.16778	18.7838	5.37	0
ENSMUSG00000021239	Vsx2	visual system homeobox 2 [Source:MGI Symbol;Acc:MGI:88401]	2.53173	1.34012	1.91363e-08	2.17701e-06	20.0609	50.7957	3.72	0
ENSMUSG00000036816	Atoh7	atonal bHLH transcription factor 7 [Source:MGI Symbol;Acc:MGI:1355553]	2.97197	1.57142	8.00438e-06	0.000407131	10.2219	30.3971	8.57	0
