# Supplementary material for: ATF4 May Be Essential for Adaption of the Ocular Lens to Its Avascular Environment
Source: Cells. 2023 Nov 16;12(22):2636. doi: 10.3390/cells12222636 (PMC10670291; doi:10.3390/cells12222636)
Supplement: Supplementary file 1 [file cells-12-02636-s001.zip › supplemental table S3 ATF4 Degs that overlap with Prox1 Degs.xlsx]

## Sheet: Sheet1
gene_id	SYMBOL	DESCRIPTION	Fold_Change.ATF4KO	logFC.ATF4KO	PValue.ATF4KO	FDR.ATF4KO	WT_Avg_FPKM.ATF4KO	ATF4KO_Avg_FPKM	Fold_Change.Prox1cKO	logFC.Prox1cKO	PValue.Prox1cKO	FDR.Prox1cKO	WT_Avg_FPKM.Prox1cKO	Prox1cKO_Avg_FPKM
ENSMUSG00000046318	Ccbe1	collagen and calcium binding EGF domains 1 [Source:MGI Symbol;Acc:MGI:2445053]	-39.0389	-5.28684	1.40446e-07	1.27626e-05	0.359393	0.00788822	-1.5349	-0.618143	0.00423027	0.0187796	4.27912	2.78727
ENSMUSG00000042406	Atf4	activating transcription factor 4 [Source:MGI Symbol;Acc:MGI:88096]	-23.6604	-4.5644	2.05e-10	3.60321e-08	58.3524	2.46022	-1.55421	-0.636185	4.18159e-06	4.99044e-05	82.4475	53.0449
ENSMUSG00000000394	Gcg	glucagon [Source:MGI Symbol;Acc:MGI:95674]	-16.274	-4.0245	1.56645e-22	1.79575e-19	18.3953	1.12081	-14.8919	-3.89646	4.16939e-08	7.61016e-07	19.7483	1.31394
ENSMUSG00000108481	Gm33248	predicted gene, 33248 [Source:MGI Symbol;Acc:MGI:5592407]	-14.0341	-3.81086	5.54742e-05	0.00200663	4.89212	0.329714	-5.40663	-2.43473	8.04239e-05	0.000695202	4.27307	0.769171
ENSMUSG00000045776	Lrtm1	leucine-rich repeats and transmembrane domains 1 [Source:MGI Symbol;Acc:MGI:2442106]	-13.945	-3.80168	2.48107e-08	2.67938e-06	1.84872	0.130852	-3.56269	-1.83297	7.92034e-11	2.22576e-09	3.42647	0.96007
ENSMUSG00000030088	Aldh1l1	aldehyde dehydrogenase 1 family, member L1 [Source:MGI Symbol;Acc:MGI:1340024]	-13.4482	-3.74934	3.51435e-10	5.95163e-08	1.93827	0.141146	-2.79358	-1.48212	1.59016e-05	0.00016345	1.44757	0.515678
ENSMUSG00000000303	Cdh1	cadherin 1 [Source:MGI Symbol;Acc:MGI:88354]	-12.7585	-3.67339	5.35934e-27	1.141e-23	38.8499	3.04201	1.64441	0.717568	1.7121e-05	0.000175499	37.76	62.0954
ENSMUSG00000036095	Dgkb	diacylglycerol kinase, beta [Source:MGI Symbol;Acc:MGI:2442474]	-12.6671	-3.66302	4.00011e-07	3.15416e-05	0.642762	0.0495539	1.62192	0.697698	5.39718e-06	6.29488e-05	5.82687	9.45172
ENSMUSG00000099722	Gm29154	predicted gene 29154 [Source:MGI Symbol;Acc:MGI:5579860]	-12.1941	-3.60811	6.85553e-06	0.000357231	0.821742	0.0654966	-4.83779	-2.27435	3.69797e-06	4.46333e-05	0.577415	0.117303
ENSMUSG00000036537	Rnf113a1	ring finger protein 113A1 [Source:MGI Symbol;Acc:MGI:1917192]	-10.7398	-3.4249	1.41951e-26	2.35055e-23	208.811	19.4316	-3.60495	-1.84998	9.15922e-05	0.000779528	81.794	22.6784
ENSMUSG00000003411	Rab3b	RAB3B, member RAS oncogene family [Source:MGI Symbol;Acc:MGI:1917158]	-10.6	-3.40599	7.60675e-07	5.55703e-05	2.78976	0.25939	-3.2149	-1.68477	6.23307e-13	2.34433e-11	6.66538	2.06974
ENSMUSG00000005649	Cabp5	calcium binding protein 5 [Source:MGI Symbol;Acc:MGI:1352746]	-10.4539	-3.38597	3.97005e-08	4.05244e-06	4.19929	0.39645	-18.185	-4.18468	5.52352e-08	9.82882e-07	2.80104	0.146736
ENSMUSG00000024211	Grm8	glutamate receptor, metabotropic 8 [Source:MGI Symbol;Acc:MGI:1351345]	-10.4317	-3.3829	7.98162e-20	6.26053e-17	2.12359	0.202207	-3.02085	-1.59495	9.97551e-05	0.000836572	0.938695	0.309397
ENSMUSG00000029231	Pdgfra	platelet derived growth factor receptor, alpha polypeptide [Source:MGI Symbol;Acc:MGI:97530]	-10.3411	-3.37031	4.06434e-20	3.36504e-17	20.9447	2.02405	1.73399	0.794096	3.34812e-06	4.09417e-05	20.6174	35.7517
ENSMUSG00000023886	Smoc2	SPARC related modular calcium binding 2 [Source:MGI Symbol;Acc:MGI:1929881]	-10.1169	-3.33869	0.000591466	0.0134986	0.836475	0.080771	5.21795	2.38348	0.0108163	0.0390542	0.531184	2.78299
ENSMUSG00000079020	Slc45a4	solute carrier family 45, member 4 [Source:MGI Symbol;Acc:MGI:2146236]	-9.93315	-3.31225	4.66889e-28	1.39161e-24	38.7903	3.90356	1.37456	0.458966	0.00883301	0.0333483	2.51062	3.4518
ENSMUSG00000017390	Aldoc	aldolase C, fructose-bisphosphate [Source:MGI Symbol;Acc:MGI:101863]	-9.77583	-3.28922	1.66625e-29	7.43109e-26	22.4225	2.28956	-5.66205	-2.50132	2.58776e-21	2.8133e-19	8.83952	1.55632
ENSMUSG00000044726	Erich5	glutamate rich 5 [Source:MGI Symbol;Acc:MGI:2447772]	-8.66734	-3.11559	3.07306e-16	1.34925e-13	22.472	2.58722	-2.2155	-1.14763	0.000574241	0.00372669	7.16805	3.23095
ENSMUSG00000048065	Cyb5r2	cytochrome b5 reductase 2 [Source:MGI Symbol;Acc:MGI:2444415]	-8.51163	-3.08944	2.25155e-05	0.000950562	1.6267	0.186411	-5.77659	-2.53022	1.73486e-07	2.82394e-06	2.47164	0.422514
ENSMUSG00000045087	S1pr5	sphingosine-1-phosphate receptor 5 [Source:MGI Symbol;Acc:MGI:2150641]	-8.18647	-3.03324	0.00110586	0.0217709	1.58935	0.188897	-4.72387	-2.23997	5.23095e-13	1.98766e-11	4.60718	0.969617
ENSMUSG00000044951	Mylk4	myosin light chain kinase family, member 4 [Source:MGI Symbol;Acc:MGI:3643758]	-7.71125	-2.94697	4.87333e-05	0.00181408	1.48598	0.191017	1.89885	0.925125	0.000770481	0.00475572	2.43007	4.61651
ENSMUSG00000039232	Stx11	syntaxin 11 [Source:MGI Symbol;Acc:MGI:1921982]	-7.42371	-2.89214	1.52195e-05	0.000681131	13.7592	1.85034	-5.64649	-2.49736	0.000680501	0.00429647	2.45086	0.430404
ENSMUSG00000090958	Lrrc32	leucine rich repeat containing 32 [Source:MGI Symbol;Acc:MGI:93882]	-7.37012	-2.88169	1.23966e-06	8.24764e-05	1.68301	0.225575	-1.97784	-0.983929	1.07365e-06	1.4779e-05	4.77566	2.41257
ENSMUSG00000026676	Ccdc3	coiled-coil domain containing 3 [Source:MGI Symbol;Acc:MGI:1921436]	-7.01912	-2.81129	0.000109576	0.00351942	2.32401	0.326362	2.26573	1.17998	0.00303207	0.0144237	0.902828	2.05418
ENSMUSG00000067158	Col4a4	collagen, type IV, alpha 4 [Source:MGI Symbol;Acc:MGI:104687]	-6.7284	-2.75026	1.52965e-12	4.07077e-10	2.66131	0.394349	6.48873	2.69794	0.00100991	0.00593151	0.0642285	0.426229
ENSMUSG00000014846	Tppp3	tubulin polymerization-promoting protein family member 3 [Source:MGI Symbol;Acc:MGI:1915221]	-6.27348	-2.64927	1.05067e-17	6.02236e-15	21.7479	3.45991	-4.08602	-2.0307	1.86407e-26	3.65309e-24	22.5296	5.50623
ENSMUSG00000038135	Crygn	crystallin, gamma N [Source:MGI Symbol;Acc:MGI:2449167]	-6.26353	-2.64698	1.92152e-24	2.86365e-21	2206.45	352.253	-7.27291	-2.86253	1.51974e-32	5.65875e-30	2961.36	407.157
ENSMUSG00000021069	Pygl	liver glycogen phosphorylase [Source:MGI Symbol;Acc:MGI:97829]	-6.02295	-2.59047	1.49194e-18	1.05878e-15	5.50027	0.91143	-1.87276	-0.90517	0.000107336	0.000892611	6.24347	3.33256
ENSMUSG00000058135	Gstm1	glutathione S-transferase, mu 1 [Source:MGI Symbol;Acc:MGI:95860]	-6.01936	-2.58961	6.18826e-23	8.38397e-20	60.4718	10.0378	-1.9307	-0.949124	3.14323e-07	4.8766e-06	44.5253	23.0557
ENSMUSG00000112739	Gm20597	predicted gene, 20597 [Source:MGI Symbol;Acc:MGI:5295703]	-5.96738	-2.5771	0.00305547	0.046944	0.815553	0.134424	-9.12051	-3.18911	1.02426e-14	4.7377e-13	1.33635	0.143512
ENSMUSG00000047497	Adamts12	a disintegrin-like and metallopeptidase (reprolysin type) with thrombospondin type 1 motif, 12 [Source:MGI Symbol;Acc:MGI:2146046]	-5.67709	-2.50515	3.23694e-07	2.63607e-05	3.59309	0.631787	2.03717	1.02657	1.29666e-07	2.14822e-06	3.74217	7.62521
ENSMUSG00000060594	Layn	layilin [Source:MGI Symbol;Acc:MGI:2685357]	-5.61753	-2.48994	1.2354e-09	1.89807e-07	5.20748	0.921918	-1.87691	-0.908357	0.00221415	0.0111712	3.18346	1.69249
ENSMUSG00000036551	Akap14	A kinase (PRKA) anchor protein 14 [Source:MGI Symbol;Acc:MGI:3618288]	-5.57244	-2.47831	7.10312e-05	0.00243912	3.9814	0.707548	-6.92542	-2.7919	8.06402e-12	2.63389e-10	5.26815	0.751742
ENSMUSG00000027848	Olfml3	olfactomedin-like 3 [Source:MGI Symbol;Acc:MGI:1914877]	-5.54094	-2.47013	9.15621e-06	0.000441602	2.16466	0.388702	2.51776	1.33214	9.69132e-07	1.34859e-05	6.42676	16.1856
ENSMUSG00000049537	Tecrl	trans-2,3-enoyl-CoA reductase-like [Source:MGI Symbol;Acc:MGI:2444966]	-5.53253	-2.46794	0.000933962	0.0190408	2.58309	0.461793	-3.69856	-1.88697	0.000194663	0.00149757	3.13397	0.84152
ENSMUSG00000067889	Sptbn2	spectrin beta, non-erythrocytic 2 [Source:MGI Symbol;Acc:MGI:1313261]	-5.08086	-2.34507	3.43008e-27	8.51974e-24	111.28	21.9005	-1.39475	-0.480011	0.00254721	0.0125085	39.8638	28.5806
ENSMUSG00000028644	Ermap	erythroblast membrane-associated protein [Source:MGI Symbol;Acc:MGI:1349816]	-5.06408	-2.3403	2.83441e-10	4.91177e-08	6.55533	1.29222	-13.0989	-3.71137	3.1759e-11	9.5947e-10	7.30129	0.554091
ENSMUSG00000026532	Spta1	spectrin alpha, erythrocytic 1 [Source:MGI Symbol;Acc:MGI:98385]	-5.03218	-2.33118	5.27878e-14	1.74822e-11	4.65509	0.923829	-8.41764	-3.07341	2.19424e-28	5.10641e-26	2.85649	0.337577
ENSMUSG00000038738	Shank1	SH3 and multiple ankyrin repeat domains 1 [Source:MGI Symbol;Acc:MGI:3613677]	-5.02798	-2.32998	3.55641e-34	5.30012e-30	18.3974	3.65786	2.35106	1.23331	6.12393e-07	8.88118e-06	1.68635	3.96708
ENSMUSG00000037681	Esyt3	extended synaptotagmin-like protein 3 [Source:MGI Symbol;Acc:MGI:1098699]	-4.98992	-2.31902	0.00302763	0.0467089	0.606606	0.119893	-4.82615	-2.27087	2.3284e-07	3.68535e-06	0.696864	0.142276
ENSMUSG00000067795	4930444P10Rik	RIKEN cDNA 4930444P10 gene [Source:MGI Symbol;Acc:MGI:1923049]	-4.97637	-2.31509	0.000565495	0.0131475	3.00952	0.599094	3.05274	1.61011	7.32353e-07	1.0418e-05	1.18455	3.63479
ENSMUSG00000118623	Gm52968	predicted gene, 52968 [Source:MGI Symbol;Acc:MGI:6388849]	-4.95793	-2.30974	0.000162266	0.00491515	2.05086	0.409527	-5.95153	-2.57326	2.88518e-13	1.14287e-11	4.39516	0.733071
ENSMUSG00000037161	Mgarp	mitochondria localized glutamic acid rich protein [Source:MGI Symbol;Acc:MGI:1914999]	-4.87523	-2.28547	8.69528e-27	1.61982e-23	246.867	50.6312	-1.45441	-0.540437	0.00243291	0.0120545	270.447	185.946
ENSMUSG00000079654	Prrt4	proline-rich transmembrane protein 4 [Source:MGI Symbol;Acc:MGI:2141677]	-4.76653	-2.25294	1.12301e-06	7.55084e-05	5.20366	1.08827	-1.48014	-0.565735	0.0102364	0.0373404	5.51342	3.72319
ENSMUSG00000058248	Kcnh1	potassium voltage-gated channel, subfamily H (eag-related), member 1 [Source:MGI Symbol;Acc:MGI:1341721]	-4.73084	-2.2421	7.47298e-13	2.14173e-10	2.72066	0.573485	-5.15007	-2.36459	1.71651e-13	7.02355e-12	1.76727	0.341153
ENSMUSG00000044518	Foxe3	forkhead box E3 [Source:MGI Symbol;Acc:MGI:1353569]	-4.69035	-2.2297	2.66887e-06	0.000155977	140.084	29.853	-1.48081	-0.566385	0.00041838	0.00285058	100.496	67.8587
ENSMUSG00000030043	Tacr1	tachykinin receptor 1 [Source:MGI Symbol;Acc:MGI:98475]	-4.65248	-2.218	7.92144e-11	1.57404e-08	6.91185	1.48383	-1.4364	-0.522456	0.00189794	0.0098448	6.21929	4.3289
ENSMUSG00000104626	Gm42675	predicted gene 42675 [Source:MGI Symbol;Acc:MGI:5662812]	-4.6342	-2.21232	0.00136045	0.0258938	1.99293	0.427189	2.63319	1.39681	0.00189854	0.0098448	0.310164	0.82416
ENSMUSG00000024747	Aldh1a7	aldehyde dehydrogenase family 1, subfamily A7 [Source:MGI Symbol;Acc:MGI:1347050]	-4.60535	-2.20331	1.54356e-10	2.83995e-08	51.0009	11.0686	-2.69169	-1.42851	2.10819e-18	1.61023e-16	95.4874	35.4693
ENSMUSG00000109844	Gm31816	predicted gene, 31816 [Source:MGI Symbol;Acc:MGI:5590975]	-4.53175	-2.18007	6.79003e-11	1.36746e-08	6.36618	1.40064	-1.82944	-0.871401	0.00300492	0.0143308	4.0503	2.21091
ENSMUSG00000005413	Hmox1	heme oxygenase 1 [Source:MGI Symbol;Acc:MGI:96163]	-4.49751	-2.16913	3.53705e-12	8.78544e-10	34.9414	7.76243	-1.84926	-0.886947	5.18962e-05	0.000467883	15.6401	8.45268
ENSMUSG00000006342	Susd2	sushi domain containing 2 [Source:MGI Symbol;Acc:MGI:1918983]	-4.39232	-2.13498	2.28331e-09	3.27194e-07	5.46235	1.24025	1.83399	0.874983	5.54543e-05	0.000496058	2.53088	4.64614
ENSMUSG00000033717	Adra2a	adrenergic receptor, alpha 2a [Source:MGI Symbol;Acc:MGI:87934]	-4.37126	-2.12805	1.16869e-05	0.000549434	3.35985	0.766247	-3.87097	-1.9527	1.00256e-10	2.77549e-09	2.48879	0.64002
ENSMUSG00000039452	Snx22	sorting nexin 22 [Source:MGI Symbol;Acc:MGI:2685966]	-4.35063	-2.12122	2.50343e-14	9.56631e-12	32.6741	7.50625	-1.56408	-0.645315	0.000860526	0.00520368	65.6765	41.9882
ENSMUSG00000078949	R3hdml	R3H domain containing-like [Source:MGI Symbol;Acc:MGI:3650937]	-4.34101	-2.11803	1.08146e-09	1.67886e-07	45.2985	10.4246	-6.1459	-2.61962	5.3251e-09	1.12181e-07	65.4039	10.6275
ENSMUSG00000053399	Adamts18	a disintegrin-like and metallopeptidase (reprolysin type) with thrombospondin type 1 motif, 18 [Source:MGI Symbol;Acc:MGI:2442600]	-4.30383	-2.10562	1.35482e-21	1.44221e-18	32.8943	7.64191	-3.13532	-1.64861	8.47306e-30	2.2945e-27	33.4262	10.6599
ENSMUSG00000005677	Nr1i3	nuclear receptor subfamily 1, group I, member 3 [Source:MGI Symbol;Acc:MGI:1346307]	-4.23547	-2.08252	0.000850307	0.0177481	1.46298	0.342793	-1.53124	-0.614699	0.000457426	0.00308188	7.45694	4.86846
ENSMUSG00000030873	Scnn1b	sodium channel, nonvoltage-gated 1 beta [Source:MGI Symbol;Acc:MGI:104696]	-4.23027	-2.08075	5.21401e-09	6.81618e-07	13.1441	3.10281	-22.2426	-4.47526	1.34418e-16	7.88197e-15	26.14	1.16818
ENSMUSG00000024388	Myo7b	myosin VIIB [Source:MGI Symbol;Acc:MGI:107709]	-4.22975	-2.08057	8.27547e-06	0.000418065	17.9656	4.24574	-19.6748	-4.29828	2.54331e-08	4.83782e-07	6.3744	0.321196
ENSMUSG00000083161	Gm11427	predicted gene 11427 [Source:MGI Symbol;Acc:MGI:3651774]	-4.19924	-2.07013	0.00299271	0.046266	1.44978	0.341398	-9.18493	-3.19927	3.28858e-11	9.915e-10	2.98576	0.31945
ENSMUSG00000024659	Anxa1	annexin A1 [Source:MGI Symbol;Acc:MGI:96819]	-4.10624	-2.03782	1.92873e-21	1.91626e-18	31.5224	7.67284	1.98351	0.988057	3.15365e-06	3.89347e-05	33.7717	66.9928
ENSMUSG00000062859	Tcp11	t-complex protein 11 [Source:MGI Symbol;Acc:MGI:98544]	-3.96826	-1.98851	9.391e-05	0.00309633	2.44682	0.613695	-2.17756	-1.12271	0.0129948	0.0451997	1.18297	0.540705
ENSMUSG00000022040	Ephx2	epoxide hydrolase 2, cytoplasmic [Source:MGI Symbol;Acc:MGI:99500]	-3.86642	-1.951	0.000404586	0.0101679	7.1969	1.85698	-1.81544	-0.860317	0.00944077	0.0351176	4.73062	2.60226
ENSMUSG00000027955	Gask1b	golgi associated kinase 1B [Source:MGI Symbol;Acc:MGI:1915909]	-3.85214	-1.94566	1.10589e-11	2.42369e-09	13.5693	3.52138	-1.40541	-0.490994	0.00242023	0.0120156	29.2614	20.8199
ENSMUSG00000030717	Nupr1	nuclear protein transcription regulator 1 [Source:MGI Symbol;Acc:MGI:1891834]	-3.81515	-1.93174	3.0782e-16	1.34925e-13	96.8452	25.38	2.7248	1.44615	8.58293e-11	2.38497e-09	32.7824	89.3384
ENSMUSG00000032268	Tmprss5	transmembrane protease, serine 5 (spinesin) [Source:MGI Symbol;Acc:MGI:1933407]	-3.75234	-1.90779	2.75178e-05	0.00112975	8.10859	2.15738	-1.94471	-0.959558	3.86052e-05	0.000362538	7.85843	4.03806
ENSMUSG00000024617	Camk2a	calcium/calmodulin-dependent protein kinase II alpha [Source:MGI Symbol;Acc:MGI:88256]	-3.74304	-1.90421	1.08076e-11	2.40396e-09	3.43496	0.916229	-1.84707	-0.885238	9.18698e-05	0.000780998	2.52717	1.36705
ENSMUSG00000105265	Sox2ot	SOX2 overlapping transcript (non-protein coding) [Source:MGI Symbol;Acc:MGI:2444112]	-3.72044	-1.89547	1.4105e-20	1.23651e-17	10.2022	2.74127	-2.25557	-1.17349	4.2726e-11	1.25763e-09	10.8911	4.82764
ENSMUSG00000020681	Ace	angiotensin I converting enzyme (peptidyl-dipeptidase A) 1 [Source:MGI Symbol;Acc:MGI:87874]	-3.64073	-1.86423	3.86491e-18	2.61813e-15	17.3673	4.76825	-4.40808	-2.14015	2.724e-18	2.04906e-16	5.25655	1.18977
ENSMUSG00000079110	Capn3	calpain 3 [Source:MGI Symbol;Acc:MGI:107437]	-3.56126	-1.83239	8.07041e-08	7.66072e-06	21.6758	6.08406	-7.69693	-2.94428	8.39251e-34	3.47217e-31	162.246	21.0756
ENSMUSG00000070498	Tmem132b	transmembrane protein 132B [Source:MGI Symbol;Acc:MGI:3609245]	-3.50638	-1.80998	9.9976e-07	6.80339e-05	6.0353	1.71995	2.20286	1.13938	2.65811e-09	5.84784e-08	4.26859	9.40582
ENSMUSG00000038840	Birc7	baculoviral IAP repeat-containing 7 (livin) [Source:MGI Symbol;Acc:MGI:2676458]	-3.46619	-1.79335	8.73343e-07	6.19782e-05	18.4565	5.31776	-175.607	-7.45621	3.37321e-07	5.1741e-06	7.23157	0.0298321
ENSMUSG00000020150	Gamt	guanidinoacetate methyltransferase [Source:MGI Symbol;Acc:MGI:1098221]	-3.46065	-1.79104	1.36358e-05	0.000621452	8.06657	2.32358	-1.95741	-0.968943	7.00747e-06	7.92477e-05	12.7822	6.52399
ENSMUSG00000054196	Cthrc1	collagen triple helix repeat containing 1 [Source:MGI Symbol;Acc:MGI:1915838]	-3.45151	-1.78723	0.00151235	0.028103	12.1173	3.50411	2.45879	1.29795	7.72056e-06	8.65238e-05	7.80434	19.2062
ENSMUSG00000027737	Slc7a11	solute carrier family 7 (cationic amino acid transporter, y+ system), member 11 [Source:MGI Symbol;Acc:MGI:1347355]	-3.4303	-1.77833	9.31392e-13	2.57047e-10	5.76398	1.67956	-1.62134	-0.697183	0.00071248	0.00445307	13.1335	8.09991
ENSMUSG00000055026	Gabrg3	gamma-aminobutyric acid (GABA) A receptor, subunit gamma 3 [Source:MGI Symbol;Acc:MGI:95624]	-3.35494	-1.74629	5.87435e-12	1.34685e-09	4.75819	1.41739	-2.28417	-1.19167	0.000703497	0.00441732	2.06466	0.902996
ENSMUSG00000034164	Emid1	EMI domain containing 1 [Source:MGI Symbol;Acc:MGI:2155091]	-3.33851	-1.73921	1.08701e-08	1.29597e-06	9.7679	2.92223	-1.6725	-0.742009	0.00026674	0.00195225	8.7624	5.23645
ENSMUSG00000035967	Ints6l	integrator complex subunit 6 like [Source:MGI Symbol;Acc:MGI:2442593]	-3.33755	-1.73879	3.3776e-17	1.79773e-14	25.2086	7.55157	-2.96959	-1.57026	5.75361e-19	4.78739e-17	79.8434	26.8853
ENSMUSG00000036103	Colec12	collectin sub-family member 12 [Source:MGI Symbol;Acc:MGI:2152907]	-3.31386	-1.72851	5.88705e-10	9.64117e-08	6.35922	1.91779	-1.57726	-0.657424	0.000223685	0.00168943	3.70674	2.3493
ENSMUSG00000047786	Lix1	limb and CNS expressed 1 [Source:MGI Symbol;Acc:MGI:1913893]	-3.26189	-1.70571	4.04673e-14	1.40252e-11	32.0081	9.80973	-1.38449	-0.469358	0.00941475	0.0350295	30.1835	21.7996
ENSMUSG00000030562	Nox4	NADPH oxidase 4 [Source:MGI Symbol;Acc:MGI:1354184]	-3.2588	-1.70434	0.000416028	0.010368	1.24503	0.380848	1.48584	0.571281	0.01024	0.0373443	1.13539	1.68804
ENSMUSG00000042379	Esm1	endothelial cell-specific molecule 1 [Source:MGI Symbol;Acc:MGI:1918940]	-3.23155	-1.69223	0.0016403	0.0297567	4.75142	1.46543	1.50981	0.594367	0.0094913	0.0352615	7.16111	10.8163
ENSMUSG00000044177	Wfikkn2	WAP, follistatin/kazal, immunoglobulin, kunitz and netrin domain containing 2 [Source:MGI Symbol;Acc:MGI:2669209]	-3.20967	-1.68243	0.00067423	0.014864	2.39533	0.743598	7.8344	2.96982	2.38164e-27	5.06745e-25	0.615266	4.85358
ENSMUSG00000024053	Emilin2	elastin microfibril interfacer 2 [Source:MGI Symbol;Acc:MGI:2389136]	-3.20757	-1.68148	2.05797e-08	2.30601e-06	6.94192	2.16236	-4.676	-2.22528	4.68914e-12	1.56592e-10	6.4514	1.37693
ENSMUSG00000053398	Phgdh	3-phosphoglycerate dehydrogenase [Source:MGI Symbol;Acc:MGI:1355330]	-3.20657	-1.68103	7.33986e-12	1.65736e-09	42.7534	13.329	-1.58367	-0.663275	5.60192e-06	6.51328e-05	35.7149	22.5492
ENSMUSG00000038065	Mturn	maturin, neural progenitor differentiation regulator homolog (Xenopus) [Source:MGI Symbol;Acc:MGI:1915485]	-3.18895	-1.67308	8.12785e-16	3.3647e-13	19.0689	5.97788	-3.85343	-1.94614	1.64378e-19	1.47485e-17	23.4129	6.07342
ENSMUSG00000023031	Cela1	chymotrypsin-like elastase family, member 1 [Source:MGI Symbol;Acc:MGI:95314]	-3.15282	-1.65664	7.35806e-09	9.37241e-07	18.7982	5.95793	-9.89956	-3.30736	3.68929e-44	3.43427e-41	37.7945	3.81039
ENSMUSG00000004035	Gstm7	glutathione S-transferase, mu 7 [Source:MGI Symbol;Acc:MGI:1915562]	-3.11952	-1.64132	3.50689e-06	0.000197634	11.373	3.63947	-2.2021	-1.13888	2.41183e-09	5.36948e-08	22.3532	10.1446
ENSMUSG00000036412	Arsi	arylsulfatase i [Source:MGI Symbol;Acc:MGI:2670959]	-3.1191	-1.64113	2.8104e-12	7.22127e-10	16.5557	5.30445	1.69948	0.765093	0.000156502	0.00124185	17.4517	29.6632
ENSMUSG00000024411	Aqp4	aquaporin 4 [Source:MGI Symbol;Acc:MGI:107387]	-3.1117	-1.6377	0.00304617	0.0468637	1.1103	0.355211	4.02865	2.0103	6.8816e-13	2.56067e-11	0.481583	1.9492
ENSMUSG00000035104	Eva1a	eva-1 homolog A (C. elegans) [Source:MGI Symbol;Acc:MGI:2385247]	-3.0638	-1.61532	5.08368e-07	3.90526e-05	6.17095	2.01056	1.48885	0.574196	0.00887971	0.033485	4.84771	7.22071
ENSMUSG00000029096	Htra3	HtrA serine peptidase 3 [Source:MGI Symbol;Acc:MGI:1925808]	-3.05969	-1.61339	1.58907e-15	6.40052e-13	71.4445	23.348	-1.99906	-0.999322	3.40731e-10	8.77697e-09	86.8414	43.439
ENSMUSG00000042109	Csdc2	cold shock domain containing C2, RNA binding [Source:MGI Symbol;Acc:MGI:2146027]	-3.01712	-1.59317	1.17771e-11	2.54369e-09	10.0445	3.32702	-1.78065	-0.832405	0.00564815	0.023531	3.06346	1.71861
ENSMUSG00000041078	Grid1	glutamate receptor, ionotropic, delta 1 [Source:MGI Symbol;Acc:MGI:95812]	-3.01346	-1.59142	2.76292e-14	1.02939e-11	12.5819	4.17355	-1.69185	-0.7586	0.00200433	0.0102833	3.87284	2.28786
ENSMUSG00000028042	Zbtb7b	zinc finger and BTB domain containing 7B [Source:MGI Symbol;Acc:MGI:102755]	-2.96167	-1.56641	7.71449e-09	9.71581e-07	25.322	8.54812	-6.2265	-2.63842	0.00031279	0.00223546	12.1657	1.95105
ENSMUSG00000036256	Igfbp7	insulin-like growth factor binding protein 7 [Source:MGI Symbol;Acc:MGI:1352480]	-2.92354	-1.54772	2.93574e-13	8.75026e-11	382.772	130.919	-1.64271	-0.716079	1.34573e-05	0.000140853	379.58	231.063
ENSMUSG00000048485	Zbtb8b	zinc finger and BTB domain containing 8b [Source:MGI Symbol;Acc:MGI:2387181]	-2.92221	-1.54706	1.72425e-10	3.13372e-08	9.87459	3.37764	-2.72636	-1.44697	1.80796e-21	2.02464e-19	15.4837	5.67745
ENSMUSG00000044674	Fzd1	frizzled class receptor 1 [Source:MGI Symbol;Acc:MGI:1196625]	-2.91708	-1.54453	1.74331e-08	1.9985e-06	21.8552	7.48981	2.02942	1.02107	1.93361e-13	7.80467e-12	16.3637	33.2134
ENSMUSG00000021071	Trim9	tripartite motif-containing 9 [Source:MGI Symbol;Acc:MGI:2137354]	-2.91315	-1.54258	9.81652e-09	1.18939e-06	4.4143	1.51464	-2.37252	-1.24642	6.40156e-17	3.90758e-15	7.82611	3.29791
ENSMUSG00000047935	Sox1ot	Sox1 overlapping transcript [Source:MGI Symbol;Acc:MGI:3645522]	-2.88656	-1.52935	2.95277e-08	3.12093e-06	28.3927	9.83486	-2.65911	-1.41094	7.32045e-14	3.13307e-12	17.4821	6.57287
ENSMUSG00000005667	Mthfd2	methylenetetrahydrofolate dehydrogenase (NAD+ dependent), methenyltetrahydrofolate cyclohydrolase [Source:MGI Symbol;Acc:MGI:1338850]	-2.8576	-1.5148	3.29668e-05	0.00131717	5.99586	2.09546	-1.82694	-0.869428	3.59029e-07	5.49577e-06	12.307	6.73405
ENSMUSG00000024663	Rab3il1	RAB3A interacting protein (rabin3)-like 1 [Source:MGI Symbol;Acc:MGI:1922010]	-2.85734	-1.51467	3.74328e-12	8.99775e-10	8.12315	2.84156	-1.39185	-0.477005	0.000886174	0.00532204	8.33578	5.98827
ENSMUSG00000015850	Adamtsl4	ADAMTS-like 4 [Source:MGI Symbol;Acc:MGI:2389008]	-2.81874	-1.49505	7.92636e-05	0.00269695	11.3574	4.02697	-2.60232	-1.3798	0.000484009	0.00322863	7.07437	2.7157
ENSMUSG00000117123	Gm49890	predicted gene, 49890 [Source:MGI Symbol;Acc:MGI:6270578]	-2.80552	-1.48827	1.22599e-05	0.000569187	18.246	6.49476	1.71352	0.77696	0.000580518	0.00375423	25.4396	43.6035
ENSMUSG00000021453	Gadd45g	growth arrest and DNA-damage-inducible 45 gamma [Source:MGI Symbol;Acc:MGI:1346325]	-2.80487	-1.48793	9.25477e-07	6.49701e-05	26.7964	9.54531	-3.15628	-1.65823	1.19136e-05	0.000126744	25.4455	8.05109
ENSMUSG00000032648	Pygm	muscle glycogen phosphorylase [Source:MGI Symbol;Acc:MGI:97830]	-2.78038	-1.47528	1.44317e-09	2.17248e-07	77.0861	27.722	-5.90222	-2.56126	1.0343e-38	6.41868e-36	107.223	18.1617
ENSMUSG00000045318	Adra2c	adrenergic receptor, alpha 2c [Source:MGI Symbol;Acc:MGI:87936]	-2.77295	-1.47142	0.000336138	0.00874251	6.35921	2.29051	-1.67449	-0.743721	7.28442e-05	0.000633358	9.86991	5.89217
ENSMUSG00000027695	Pld1	phospholipase D1 [Source:MGI Symbol;Acc:MGI:109585]	-2.73234	-1.45014	4.04751e-12	9.46341e-10	5.87559	2.14966	-2.2856	-1.19257	2.2256e-10	5.94051e-09	3.81439	1.66806
ENSMUSG00000020142	Slc1a4	solute carrier family 1 (glutamate/neutral amino acid transporter), member 4 [Source:MGI Symbol;Acc:MGI:2135601]	-2.72004	-1.44363	4.38411e-08	4.3936e-06	14.3344	5.26752	-1.71948	-0.781971	4.2049e-07	6.27532e-06	23.6149	13.7318
ENSMUSG00000022476	Polr3h	polymerase (RNA) III (DNA directed) polypeptide H [Source:MGI Symbol;Acc:MGI:1926179]	-2.71201	-1.43936	1.86297e-12	4.87085e-10	20.5724	7.58376	-1.39538	-0.480659	0.00031928	0.00227094	13.9763	10.015
ENSMUSG00000037656	Slc20a2	solute carrier family 20, member 2 [Source:MGI Symbol;Acc:MGI:97851]	-2.70037	-1.43316	7.01012e-14	2.2228e-11	26.3136	9.74293	-2.05911	-1.04202	1.62343e-05	0.000166639	16.7709	8.14317
ENSMUSG00000076441	Ass1	argininosuccinate synthetase 1 [Source:MGI Symbol;Acc:MGI:88090]	-2.68829	-1.42669	1.12944e-07	1.052e-05	25.2912	9.40402	-2.85479	-1.51338	1.66658e-13	6.83802e-12	19.7266	6.90488
ENSMUSG00000032849	Abcc4	ATP-binding cassette, sub-family C (CFTR/MRP), member 4 [Source:MGI Symbol;Acc:MGI:2443111]	-2.68212	-1.42337	6.04421e-05	0.00215495	3.48241	1.29692	4.49047	2.16686	4.25791e-31	1.37864e-28	3.28086	14.7427
ENSMUSG00000027420	Bfsp1	beaded filament structural protein 1, in lens-CP94 [Source:MGI Symbol;Acc:MGI:101770]	-2.67337	-1.41866	8.49707e-07	6.05894e-05	2924.88	1094.07	-38.0084	-5.24825	3.11075e-08	5.81323e-07	563.911	14.8289
ENSMUSG00000036185	Sapcd1	suppressor APC domain containing 1 [Source:MGI Symbol;Acc:MGI:2388100]	-2.65737	-1.41	3.19385e-06	0.000183069	32.2035	12.1095	-1.84155	-0.880922	8.37672e-08	1.42913e-06	84.0828	45.6505
ENSMUSG00000073658	Crygb	crystallin, gamma B [Source:MGI Symbol;Acc:MGI:88522]	-2.6546	-1.4085	1.00919e-06	6.83635e-05	5582.37	2102.88	-37.2441	-5.21894	2.13314e-08	4.11542e-07	9472.15	254.298
ENSMUSG00000002055	Spag5	sperm associated antigen 5 [Source:MGI Symbol;Acc:MGI:1927470]	-2.62228	-1.39082	1.22454e-12	3.31806e-10	18.5171	7.05983	-2.67491	-1.41949	2.38036e-24	3.81216e-22	38.7444	14.4823
ENSMUSG00000029070	Mxra8	matrix-remodelling associated 8 [Source:MGI Symbol;Acc:MGI:1922011]	-2.61576	-1.38723	0.00220304	0.0370145	5.87454	2.2427	2.14726	1.1025	1.32986e-09	3.10454e-08	8.05769	17.3093
ENSMUSG00000045294	Insig1	insulin induced gene 1 [Source:MGI Symbol;Acc:MGI:1916289]	-2.60428	-1.38089	9.41805e-08	8.88337e-06	18.6789	7.16941	-3.01103	-1.59026	9.93334e-27	1.99929e-24	39.2582	13.0341
ENSMUSG00000091712	Sec14l5	SEC14-like lipid binding 5 [Source:MGI Symbol;Acc:MGI:3616084]	-2.59227	-1.37422	0.00228144	0.0376944	3.53163	1.36078	-9.616	-3.26544	1.4246e-26	2.82907e-24	8.01709	0.830669
ENSMUSG00000095105	Edaradd	EDAR (ectodysplasin-A receptor)-associated death domain [Source:MGI Symbol;Acc:MGI:1931001]	-2.58775	-1.3717	1.82581e-06	0.00011481	4.27012	1.64876	3.42714	1.77701	5.0441e-15	2.45512e-13	3.11376	10.6781
ENSMUSG00000054555	Adam12	a disintegrin and metallopeptidase domain 12 (meltrin alpha) [Source:MGI Symbol;Acc:MGI:105378]	-2.56974	-1.36162	1.87488e-11	3.93539e-09	7.2043	2.80265	-1.90639	-0.930843	0.00031649	0.00225531	2.27881	1.1945
ENSMUSG00000021720	Rnf180	ring finger protein 180 [Source:MGI Symbol;Acc:MGI:1919066]	-2.56607	-1.35956	1.63968e-06	0.000104428	18.8249	7.33444	-5.72165	-2.51643	0.00184143	0.00962758	6.37812	1.11199
ENSMUSG00000002797	Ggct	gamma-glutamyl cyclotransferase [Source:MGI Symbol;Acc:MGI:95700]	-2.55315	-1.35228	7.21379e-07	5.29592e-05	11.4614	4.48796	-10.5832	-3.4037	3.75127e-11	1.1152e-09	7.19212	0.677412
ENSMUSG00000005125	Ndrg1	N-myc downstream regulated gene 1 [Source:MGI Symbol;Acc:MGI:1341799]	-2.54692	-1.34875	1.58246e-11	3.36906e-09	28.381	11.1419	-12.1955	-3.60827	2.67649e-09	5.8751e-08	14.4724	1.18407
ENSMUSG00000041534	Rbp3	retinol binding protein 3, interstitial [Source:MGI Symbol;Acc:MGI:97878]	-2.53808	-1.34373	0.00139955	0.0266039	4.87751	1.92004	-2.47246	-1.30595	1.8381e-09	4.16691e-08	10.6261	4.29565
ENSMUSG00000040136	Abcc8	ATP-binding cassette, sub-family C (CFTR/MRP), member 8 [Source:MGI Symbol;Acc:MGI:1352629]	-2.52095	-1.33397	2.39143e-09	3.39424e-07	10.284	4.07831	-3.46831	-1.79423	1.1415e-19	1.056e-17	6.52061	1.87843
ENSMUSG00000060600	Eno3	enolase 3, beta muscle [Source:MGI Symbol;Acc:MGI:95395]	-2.51591	-1.33108	3.60443e-06	0.000200436	33.5159	13.3164	-2.47622	-1.30814	6.0047e-16	3.24036e-14	48.5642	19.606
ENSMUSG00000078247	Airn	antisense Igf2r RNA [Source:MGI Symbol;Acc:MGI:1353471]	-2.5131	-1.32947	0.00159184	0.0291081	7.43215	2.95543	2.21689	1.14854	0.000427861	0.00290719	1.61605	3.58741
ENSMUSG00000062151	Unc13c	unc-13 homolog C [Source:MGI Symbol;Acc:MGI:2149021]	-2.50751	-1.32626	7.7131e-05	0.0026304	1.82986	0.728737	-7.98068	-2.99651	1.1832e-16	6.9931e-15	3.57416	0.445926
ENSMUSG00000037664	Cdkn1c	cyclin-dependent kinase inhibitor 1C (P57) [Source:MGI Symbol;Acc:MGI:104564]	-2.50415	-1.32432	8.12604e-11	1.59345e-08	805.516	321.669	-2.2098	-1.14392	9.618e-13	3.52834e-11	471.924	213.554
ENSMUSG00000025945	Crygf	crystallin, gamma F [Source:MGI Symbol;Acc:MGI:88526]	-2.48491	-1.3132	1.88587e-05	0.000817007	7129.73	2869.19	-49.1539	-5.61924	4.99472e-06	5.87146e-05	3992.89	81.2033
ENSMUSG00000029752	Asns	asparagine synthetase [Source:MGI Symbol;Acc:MGI:1350929]	-2.46103	-1.29926	0.000177308	0.00524291	6.66309	2.70417	-2.00097	-1.0007	4.76872e-08	8.58832e-07	11.2599	5.62385
ENSMUSG00000056220	Pla2g4a	phospholipase A2, group IVA (cytosolic, calcium-dependent) [Source:MGI Symbol;Acc:MGI:1195256]	-2.44853	-1.29192	0.00089441	0.0184874	1.90038	0.774764	2.8954	1.53376	1.97941e-19	1.74446e-17	2.15169	6.23551
ENSMUSG00000034115	Scn11a	sodium channel, voltage-gated, type XI, alpha [Source:MGI Symbol;Acc:MGI:1345149]	-2.40796	-1.26781	0.000152988	0.00470098	5.91275	2.45403	-25.1411	-4.65197	1.45833e-18	1.13127e-16	3.74212	0.145669
ENSMUSG00000028811	Yars	tyrosyl-tRNA synthetase [Source:MGI Symbol;Acc:MGI:2147627]	-2.40444	-1.2657	9.22881e-10	1.46316e-07	15.2239	6.33009	-1.78889	-0.839068	5.55781e-09	1.16589e-07	17.9323	10.0229
ENSMUSG00000004655	Aqp1	aquaporin 1 [Source:MGI Symbol;Acc:MGI:103201]	-2.38484	-1.25389	0.00258628	0.0413112	4.85595	2.03287	2.12058	1.08446	4.02652e-06	4.8247e-05	4.7748	10.1333
ENSMUSG00000039431	Mtmr7	myotubularin related protein 7 [Source:MGI Symbol;Acc:MGI:1891693]	-2.35595	-1.23631	2.32482e-06	0.000139144	10.6584	4.52214	-2.2548	-1.173	2.87664e-11	8.7617e-10	10.8418	4.80598
ENSMUSG00000006403	Adamts4	a disintegrin-like and metallopeptidase (reprolysin type) with thrombospondin type 1 motif, 4 [Source:MGI Symbol;Acc:MGI:1339949]	-2.34405	-1.229	3.45622e-05	0.00135905	6.04416	2.57674	-1.7833	-0.834549	0.00198535	0.0102	7.63515	4.27981
ENSMUSG00000079057	Cyp4v3	cytochrome P450, family 4, subfamily v, polypeptide 3 [Source:MGI Symbol;Acc:MGI:2142763]	-2.33795	-1.22524	0.000498967	0.0118978	7.25161	3.09944	1.42259	0.508523	0.0139931	0.0478122	11.8064	16.7978
ENSMUSG00000066975	Cryba4	crystallin, beta A4 [Source:MGI Symbol;Acc:MGI:102716]	-2.33036	-1.22055	4.97471e-06	0.000271568	4983.2	2138.37	-14.1856	-3.82636	1.35128e-17	9.14814e-16	10038.1	707.604
ENSMUSG00000025885	Myo5b	myosin VB [Source:MGI Symbol;Acc:MGI:106598]	-2.32723	-1.21861	3.44339e-05	0.00135759	7.85522	3.37449	1.48805	0.573426	0.00364809	0.0166466	3.4781	5.17652
ENSMUSG00000029757	Dync1i1	dynein cytoplasmic 1 intermediate chain 1 [Source:MGI Symbol;Acc:MGI:107743]	-2.32607	-1.2179	1.15755e-05	0.000545918	10.4227	4.47842	-7.47055	-2.90121	9.0739e-09	1.84124e-07	5.54012	0.736868
ENSMUSG00000047907	Tshz2	teashirt zinc finger family member 2 [Source:MGI Symbol;Acc:MGI:2153084]	-2.30641	-1.20565	0.00223973	0.0374244	4.04746	1.7538	2.30491	1.20471	0.00805637	0.0311394	0.595976	1.37673
ENSMUSG00000028931	Kcnab2	potassium voltage-gated channel, shaker-related subfamily, beta member 2 [Source:MGI Symbol;Acc:MGI:109239]	-2.29944	-1.20128	0.00088776	0.0183754	2.92086	1.26905	-2.30225	-1.20305	2.4306e-09	5.39513e-08	3.27997	1.42316
ENSMUSG00000020482	Ccdc117	coiled-coil domain containing 117 [Source:MGI Symbol;Acc:MGI:2144383]	-2.29669	-1.19956	9.7778e-09	1.18939e-06	27.7113	12.0632	-1.30677	-0.386007	0.00825697	0.0316794	14.8492	11.362
ENSMUSG00000062444	Ap3b2	adaptor-related protein complex 3, beta 2 subunit [Source:MGI Symbol;Acc:MGI:1100869]	-2.29529	-1.19867	1.1248e-06	7.55084e-05	9.07563	3.95294	-1.56952	-0.650324	7.83409e-06	8.75326e-05	5.85643	3.73047
ENSMUSG00000029650	Slc46a3	solute carrier family 46, member 3 [Source:MGI Symbol;Acc:MGI:1918956]	-2.29203	-1.19663	0.000233153	0.00656839	8.66438	3.7768	-8.93848	-3.16003	1.67533e-09	3.83294e-08	8.79141	0.976485
ENSMUSG00000051177	Plcb1	phospholipase C, beta 1 [Source:MGI Symbol;Acc:MGI:97613]	-2.28897	-1.1947	1.06359e-07	9.96902e-06	4.34392	1.89701	-1.56275	-0.644088	0.00221705	0.0111783	3.17522	2.03118
ENSMUSG00000040675	Mthfd1l	methylenetetrahydrofolate dehydrogenase (NADP+ dependent) 1-like [Source:MGI Symbol;Acc:MGI:1924836]	-2.28882	-1.19461	7.75804e-09	9.71581e-07	25.5505	11.1613	-2.56132	-1.35689	1.4498e-25	2.51084e-23	30.2997	11.8272
ENSMUSG00000006494	Pdk1	pyruvate dehydrogenase kinase, isoenzyme 1 [Source:MGI Symbol;Acc:MGI:1926119]	-2.28633	-1.19303	5.82049e-06	0.000312025	6.08484	2.66033	-1.38271	-0.4675	0.00964981	0.035699	8.5903	6.21196
ENSMUSG00000024640	Psat1	phosphoserine aminotransferase 1 [Source:MGI Symbol;Acc:MGI:2183441]	-2.27888	-1.18832	1.70556e-05	0.000752011	12.3393	5.41266	-1.72984	-0.790636	6.43078e-10	1.57792e-08	38.4286	22.2133
ENSMUSG00000030249	Abcc9	ATP-binding cassette, sub-family C (CFTR/MRP), member 9 [Source:MGI Symbol;Acc:MGI:1352630]	-2.27797	-1.18775	0.000654042	0.0145481	8.26563	3.62751	1.75739	0.813436	0.00269485	0.0130868	2.36208	4.15276
ENSMUSG00000038168	P3h2	prolyl 3-hydroxylase 2 [Source:MGI Symbol;Acc:MGI:2146663]	-2.27679	-1.187	0.000746087	0.0159985	27.7511	12.1865	1.92495	0.944819	1.20109e-10	3.28238e-09	30.2597	58.253
ENSMUSG00000041134	Cyyr1	cysteine and tyrosine-rich protein 1 [Source:MGI Symbol;Acc:MGI:2152187]	-2.26989	-1.18262	4.8812e-05	0.00181408	10.4005	4.58101	-4.23465	-2.08224	4.12492e-07	6.16833e-06	7.25514	1.71166
ENSMUSG00000031112	Stk26	serine/threonine kinase 26 [Source:MGI Symbol;Acc:MGI:1917665]	-2.2633	-1.17842	6.20249e-06	0.000329988	6.00591	2.65203	1.37071	0.454925	0.00403635	0.0181022	13.8033	18.9217
ENSMUSG00000021359	Tfap2a	transcription factor AP-2, alpha [Source:MGI Symbol;Acc:MGI:104671]	-2.25693	-1.17436	5.78134e-05	0.00207613	7.1713	3.17577	1.62058	0.696509	3.96202e-05	0.000370901	6.27171	10.1662
ENSMUSG00000033501	Crygs	crystallin, gamma S [Source:MGI Symbol;Acc:MGI:1298216]	-2.24801	-1.16865	4.52224e-05	0.0017062	280.694	124.854	-15.2977	-3.93524	3.27507e-14	1.44316e-12	169.569	11.0645
ENSMUSG00000025085	Ablim1	actin-binding LIM protein 1 [Source:MGI Symbol;Acc:MGI:1194500]	-2.24787	-1.16856	4.08587e-13	1.19395e-10	15.6546	6.9635	-1.34368	-0.426184	0.00253923	0.0124737	20.7642	15.4529
ENSMUSG00000037754	Ppp1r16b	protein phosphatase 1, regulatory subunit 16B [Source:MGI Symbol;Acc:MGI:2151841]	-2.23714	-1.16165	0.000407614	0.0102267	2.76982	1.23718	-2.42579	-1.27846	6.45964e-07	9.32183e-06	2.172	0.894091
ENSMUSG00000040354	Mars1	methionine-tRNA synthetase 1 [Source:MGI Symbol;Acc:MGI:1345633]	-2.21935	-1.15013	2.2215e-09	3.21428e-07	24.2697	10.9331	-1.65059	-0.722981	7.14915e-07	1.01894e-05	33.059	20.0265
ENSMUSG00000069919	Hba-a1	hemoglobin alpha, adult chain 1 [Source:MGI Symbol;Acc:MGI:96015]	-2.20934	-1.14362	9.35335e-05	0.00309075	130.769	59.1792	1.62473	0.700204	0.00521979	0.0221669	168.935	274.488
ENSMUSG00000025496	Drd4	dopamine receptor D4 [Source:MGI Symbol;Acc:MGI:94926]	-2.20888	-1.14331	0.00134752	0.0257794	6.28677	2.84372	-16.4698	-4.04176	2.07185e-38	1.18685e-35	8.52448	0.512165
ENSMUSG00000021314	Amph	amphiphysin [Source:MGI Symbol;Acc:MGI:103574]	-2.1989	-1.13678	1.13716e-08	1.34501e-06	24.6221	11.1958	-1.98036	-0.985764	2.05933e-08	3.97817e-07	15.8172	7.98519
ENSMUSG00000002871	Tpra1	transmembrane protein, adipocyte asscociated 1 [Source:MGI Symbol;Acc:MGI:1345190]	-2.19571	-1.13468	6.5043e-08	6.33553e-06	15.7995	7.19368	-1.7876	-0.838024	9.62346e-09	1.93692e-07	20.0266	11.2011
ENSMUSG00000115103	Gm49263	predicted gene, 49263 [Source:MGI Symbol;Acc:MGI:6118739]	-2.18871	-1.13008	7.53213e-06	0.000385743	335.193	153.136	-11.2201	-3.48802	2.48078e-14	1.10295e-12	955.443	85.1313
ENSMUSG00000004633	Chn2	chimerin 2 [Source:MGI Symbol;Acc:MGI:1917243]	-2.18772	-1.12943	0.000793868	0.0168185	3.45544	1.57808	2.20926	1.14357	2.93207e-10	7.64804e-09	3.26157	7.20955
ENSMUSG00000060675	Plaat3	phospholipase A and acyltransferase 3 [Source:MGI Symbol;Acc:MGI:2179715]	-2.17583	-1.12157	8.48272e-07	6.05894e-05	52.1263	23.9557	-6.48682	-2.69751	5.21957e-13	1.98766e-11	63.1542	9.73331
ENSMUSG00000021957	Tkt	transketolase [Source:MGI Symbol;Acc:MGI:105992]	-2.16993	-1.11765	2.94338e-09	4.06159e-07	60.8525	28.0424	-1.31996	-0.400492	0.00669642	0.0270079	58.5166	44.3316
ENSMUSG00000028497	Hacd4	3-hydroxyacyl-CoA dehydratase 4 [Source:MGI Symbol;Acc:MGI:1914025]	-2.16746	-1.116	0.000297034	0.00796169	5.07316	2.33941	-3.0142	-1.59177	1.23757e-15	6.35596e-14	16.0259	5.31492
ENSMUSG00000026678	Rgs5	regulator of G-protein signaling 5 [Source:MGI Symbol;Acc:MGI:1098434]	-2.16425	-1.11387	0.000898834	0.0185531	31.6311	14.6135	1.55944	0.641033	0.00904891	0.0339397	8.64735	13.4874
ENSMUSG00000046854	Pip5kl1	phosphatidylinositol-4-phosphate 5-kinase-like 1 [Source:MGI Symbol;Acc:MGI:2448520]	-2.14833	-1.10322	8.51304e-05	0.00284462	23.1411	10.7685	-6.55243	-2.71203	4.6023e-49	4.89619e-46	29.4014	4.48075
ENSMUSG00000037260	Hgsnat	heparan-alpha-glucosaminide N-acetyltransferase [Source:MGI Symbol;Acc:MGI:1196297]	-2.14403	-1.10032	0.000467731	0.0112976	11.9472	5.5699	-1.52606	-0.609808	0.000379923	0.00262888	10.2495	6.71441
ENSMUSG00000041153	Osgin2	oxidative stress induced growth inhibitor family member 2 [Source:MGI Symbol;Acc:MGI:2384798]	-2.14002	-1.09762	1.0208e-05	0.000489162	5.98997	2.7976	-2.38439	-1.25362	2.1156e-11	6.64763e-10	8.94914	3.75133
ENSMUSG00000025007	Aldh18a1	aldehyde dehydrogenase 18 family, member A1 [Source:MGI Symbol;Acc:MGI:1888908]	-2.13662	-1.09533	5.80838e-09	7.52716e-07	25.5574	11.9596	-1.61385	-0.690505	1.3749e-07	2.26525e-06	34.109	21.1335
ENSMUSG00000024736	Tmem132a	transmembrane protein 132A [Source:MGI Symbol;Acc:MGI:2147810]	-2.13567	-1.09469	4.04729e-08	4.10318e-06	29.6943	13.9022	-1.34915	-0.432053	0.00193962	0.0100169	55.6841	41.2724
ENSMUSG00000027165	Iftap	intraflagellar transport associated protein [Source:MGI Symbol;Acc:MGI:1915420]	-2.11419	-1.08011	2.2357e-05	0.000946552	5.84778	2.76414	-1.65679	-0.728394	0.000367439	0.00255253	12.0563	7.27523
ENSMUSG00000086587	Gm11837	predicted gene 11837 [Source:MGI Symbol;Acc:MGI:3702175]	-2.11336	-1.07954	0.000926202	0.0189344	20.6299	9.75388	-2.82941	-1.5005	2.97776e-09	6.49352e-08	31.4124	11.0904
ENSMUSG00000038526	Car14	carbonic anhydrase 14 [Source:MGI Symbol;Acc:MGI:1344341]	-2.1087	-1.07635	0.000169202	0.00505333	10.2236	4.84523	2.75115	1.46003	1.09062e-17	7.45124e-16	13.6735	37.6305
ENSMUSG00000041313	Slc7a1	solute carrier family 7 (cationic amino acid transporter, y+ system), member 1 [Source:MGI Symbol;Acc:MGI:88117]	-2.10764	-1.07563	0.000427477	0.0105422	5.62816	2.66968	-1.72509	-0.786672	0.000410738	0.00281266	5.41753	3.13973
ENSMUSG00000078566	Bnip3	BCL2/adenovirus E1B interacting protein 3 [Source:MGI Symbol;Acc:MGI:109326]	-2.10387	-1.07304	5.91654e-07	4.45325e-05	24.0385	11.4224	-1.54313	-0.625859	0.00302101	0.0143892	15.1421	9.80957
ENSMUSG00000022180	Slc7a8	solute carrier family 7 (cationic amino acid transporter, y+ system), member 8 [Source:MGI Symbol;Acc:MGI:1355323]	-2.09238	-1.06515	5.69248e-07	4.33668e-05	37.9162	18.1195	2.31558	1.21137	2.09169e-12	7.38239e-11	18.7754	43.4808
ENSMUSG00000039252	Lgi2	leucine-rich repeat LGI family, member 2 [Source:MGI Symbol;Acc:MGI:2180196]	-2.08656	-1.06112	2.66126e-06	0.000155977	41.6216	19.9463	-6.25871	-2.64586	1.74451e-17	1.15479e-15	45.6763	7.29563
ENSMUSG00000031351	Zfp185	zinc finger protein 185 [Source:MGI Symbol;Acc:MGI:108095]	-2.08477	-1.05989	4.34668e-05	0.00165252	20.5912	9.87484	-5.23493	-2.38817	7.23522e-47	7.18409e-44	50.3761	9.61897
ENSMUSG00000059325	Hopx	HOP homeobox [Source:MGI Symbol;Acc:MGI:1916782]	-2.08202	-1.05798	0.002125	0.0359465	12.1059	5.80942	-23.6757	-4.56533	7.27041e-07	1.03523e-05	20.8424	0.867989
ENSMUSG00000031604	Msmo1	methylsterol monoxygenase 1 [Source:MGI Symbol;Acc:MGI:1913484]	-2.08084	-1.05717	6.17103e-05	0.00218969	7.55305	3.62855	-1.63769	-0.711658	2.48305e-08	4.73851e-07	17.014	10.3879
ENSMUSG00000029005	Draxin	dorsal inhibitory axon guidance protein [Source:MGI Symbol;Acc:MGI:1917683]	-2.07591	-1.05375	7.38919e-05	0.00253152	7.18455	3.45944	1.3662	0.450164	0.000682387	0.00430656	9.98691	13.6454
ENSMUSG00000032667	Pon2	paraoxonase 2 [Source:MGI Symbol;Acc:MGI:106687]	-2.06706	-1.04758	2.59186e-07	2.18229e-05	18.6652	9.02874	-5.53968	-2.4698	1.32483e-23	1.93451e-21	43.7454	7.89465
ENSMUSG00000038677	Scube3	signal peptide, CUB domain, EGF-like 3 [Source:MGI Symbol;Acc:MGI:3045253]	-2.06384	-1.04533	4.21846e-06	0.000232843	16.1972	7.84724	1.48671	0.572126	2.25837e-05	0.000224781	19.3379	28.7509
ENSMUSG00000020277	Pfkl	phosphofructokinase, liver, B-type [Source:MGI Symbol;Acc:MGI:97547]	-2.06061	-1.04307	5.5752e-08	5.46626e-06	25.7047	12.4732	-1.60634	-0.683778	6.05913e-07	8.8302e-06	31.8847	19.8482
ENSMUSG00000049122	Frmd3	FERM domain containing 3 [Source:MGI Symbol;Acc:MGI:2442466]	-2.05512	-1.03922	0.000316189	0.00832539	5.39463	2.62371	-2.19639	-1.13513	6.073e-09	1.2686e-07	9.78279	4.45234
ENSMUSG00000038267	Slc22a23	solute carrier family 22, member 23 [Source:MGI Symbol;Acc:MGI:1920352]	-2.05163	-1.03677	5.04535e-05	0.00186116	5.04142	2.45608	-1.62804	-0.703135	4.17079e-05	0.000386076	7.88599	4.84271
ENSMUSG00000073940	Hbb-bt	hemoglobin, beta adult t chain [Source:MGI Symbol;Acc:MGI:5474850]	-2.04802	-1.03423	0.00296366	0.045912	47.7375	23.2982	1.50488	0.58965	0.000556779	0.00363077	141.574	213.066
ENSMUSG00000037846	Rtkn2	rhotekin 2 [Source:MGI Symbol;Acc:MGI:2158417]	-2.04607	-1.03285	5.17717e-06	0.000280565	8.4093	4.10861	-2.19038	-1.13118	1.84443e-07	2.97304e-06	9.12036	4.162
ENSMUSG00000022544	Eef2kmt	eukaryotic elongation factor 2 lysine methyltransferase [Source:MGI Symbol;Acc:MGI:1917761]	-2.03982	-1.02844	0.000808867	0.0170744	7.47528	3.66185	-1.39273	-0.477913	0.00331523	0.0154888	12.5894	9.03749
ENSMUSG00000026083	Eif5b	eukaryotic translation initiation factor 5B [Source:MGI Symbol;Acc:MGI:2441772]	-2.03389	-1.02424	2.03699e-06	0.000125964	83.1531	40.883	-2.39714	-1.26131	8.48312e-07	1.19196e-05	53.9685	22.5126
ENSMUSG00000019916	P4ha1	procollagen-proline, 2-oxoglutarate 4-dioxygenase (proline 4-hydroxylase), alpha 1 polypeptide [Source:MGI Symbol;Acc:MGI:97463]	-2.02638	-1.0189	1.72473e-07	1.52998e-05	100.588	49.6374	-1.70052	-0.765976	5.68346e-07	8.31527e-06	92.9801	54.6755
ENSMUSG00000040128	Pnrc1	proline-rich nuclear receptor coactivator 1 [Source:MGI Symbol;Acc:MGI:1917838]	-2.02169	-1.01556	7.22551e-08	6.94721e-06	66.1166	32.7001	1.2899	0.367265	0.0118414	0.0418822	16.485	21.2666
ENSMUSG00000001156	Mxd1	MAX dimerization protein 1 [Source:MGI Symbol;Acc:MGI:96908]	-2.01845	-1.01324	2.63901e-05	0.00109248	16.8173	8.33072	-1.63548	-0.709713	0.00187004	0.00972497	4.19906	2.56646
ENSMUSG00000031596	Slc7a2	solute carrier family 7 (cationic amino acid transporter, y+ system), member 2 [Source:MGI Symbol;Acc:MGI:99828]	-2.01637	-1.01176	2.12813e-06	0.000129759	38.2966	18.992	-2.1439	-1.10024	2.87326e-07	4.48108e-06	24.378	11.3698
ENSMUSG00000028567	Txndc12	thioredoxin domain containing 12 (endoplasmic reticulum) [Source:MGI Symbol;Acc:MGI:1913323]	-2.01554	-1.01117	1.46041e-05	0.000655555	19.7842	9.81252	1.41935	0.505235	7.70857e-05	0.000667897	21.2191	30.1209
ENSMUSG00000000320	Alox12	arachidonate 12-lipoxygenase [Source:MGI Symbol;Acc:MGI:87998]	-2.00118	-1.00085	0.000976736	0.0196441	4.04302	2.01849	-2.14001	-1.09761	4.20779e-11	1.2422e-09	18.1613	8.48417
ENSMUSG00000033420	Antxr1	anthrax toxin receptor 1 [Source:MGI Symbol;Acc:MGI:1916788]	-1.99969	-0.999775	1.48307e-06	9.56802e-05	16.062	8.03149	2.79374	1.4822	9.64979e-23	1.1977e-20	11.0043	30.7466
ENSMUSG00000027488	Snta1	syntrophin, acidic 1 [Source:MGI Symbol;Acc:MGI:101772]	-1.99904	-0.999305	3.67222e-05	0.0014289	15.1064	7.55443	-1.88402	-0.913814	0.000515855	0.00340414	7.63637	4.05032
ENSMUSG00000067299	Crygd	crystallin, gamma D [Source:MGI Symbol;Acc:MGI:88524]	-1.99783	-0.998432	0.00038235	0.00969817	5561.48	2783.76	-21.3144	-4.41376	3.90282e-13	1.50592e-11	6914.89	324.406
ENSMUSG00000031997	Trpc6	transient receptor potential cation channel, subfamily C, member 6 [Source:MGI Symbol;Acc:MGI:109523]	-1.99321	-0.995091	2.08864e-06	0.000128095	16.9188	8.48675	-8.01785	-3.00321	5.98896e-13	2.25822e-11	13.4241	1.67101
ENSMUSG00000009112	Bcl2l13	BCL2-like 13 (apoptosis facilitator) [Source:MGI Symbol;Acc:MGI:2136959]	-1.98578	-0.989707	1.86161e-06	0.000116364	24.9238	12.5503	-1.45339	-0.539417	0.000150051	0.00120218	38.3738	26.4024
ENSMUSG00000057315	Arhgap24	Rho GTPase activating protein 24 [Source:MGI Symbol;Acc:MGI:1922647]	-1.97678	-0.983156	1.87868e-07	1.63731e-05	11.4459	5.78932	-2.34199	-1.22774	4.49264e-16	2.46913e-14	11.3829	4.85914
ENSMUSG00000030309	Caprin2	caprin family member 2 [Source:MGI Symbol;Acc:MGI:2448541]	-1.97494	-0.981808	0.00021855	0.00623955	100.245	50.7579	-9.5392	-3.25387	3.69299e-17	2.34057e-15	95.3541	9.99485
ENSMUSG00000058258	Idi1	isopentenyl-diphosphate delta isomerase [Source:MGI Symbol;Acc:MGI:2442264]	-1.96541	-0.974831	0.000116615	0.00372143	9.94581	5.05834	-3.14231	-1.65183	8.46279e-10	2.04618e-08	4.58377	1.4552
ENSMUSG00000062070	Pgk1	phosphoglycerate kinase 1 [Source:MGI Symbol;Acc:MGI:97555]	-1.95312	-0.965781	1.66192e-07	1.48309e-05	74.4563	38.1185	-1.87084	-0.903684	1.00641e-09	2.40989e-08	76.1601	40.7052
ENSMUSG00000036002	Fam214b	family with sequence similarity 214, member B [Source:MGI Symbol;Acc:MGI:2441854]	-1.95296	-0.96566	0.000129711	0.00408686	18.5176	9.48007	-2.19929	-1.13704	3.17354e-16	1.77029e-14	44.4596	20.213
ENSMUSG00000020802	Ube2o	ubiquitin-conjugating enzyme E2O [Source:MGI Symbol;Acc:MGI:2444266]	-1.94972	-0.963264	6.16676e-06	0.000329402	76.3458	39.156	-1.64321	-0.716517	8.31253e-06	9.21868e-05	20.8558	12.6907
ENSMUSG00000053198	Prx	periaxin [Source:MGI Symbol;Acc:MGI:108176]	-1.94199	-0.957534	1.37335e-05	0.000623996	19.9321	10.2625	-2.58005	-1.3674	4.97626e-17	3.10111e-15	27.7237	10.7434
ENSMUSG00000036478	Btg1	BTG anti-proliferation factor 1 [Source:MGI Symbol;Acc:MGI:88215]	-1.94047	-0.956406	8.6439e-06	0.0004294	27.7814	14.3155	1.86471	0.898949	1.18481e-10	3.24385e-09	18.5164	34.5307
ENSMUSG00000025952	Crygc	crystallin, gamma C [Source:MGI Symbol;Acc:MGI:88523]	-1.92579	-0.945454	0.000587528	0.0134576	2881.42	1496.22	-13.7138	-3.77755	1.24488e-16	7.32853e-15	4077.81	297.33
ENSMUSG00000032193	Ldlr	low density lipoprotein receptor [Source:MGI Symbol;Acc:MGI:96765]	-1.92547	-0.945211	0.00024191	0.00675128	4.99777	2.59487	-1.62343	-0.699045	3.40054e-06	4.15486e-05	6.60667	4.06881
ENSMUSG00000024664	Fads3	fatty acid desaturase 3 [Source:MGI Symbol;Acc:MGI:1928740]	-1.91369	-0.93636	0.000597773	0.0136009	7.01368	3.66312	-2.02849	-1.0204	0.000436828	0.00296002	6.16006	3.03418
ENSMUSG00000027111	Itga6	integrin alpha 6 [Source:MGI Symbol;Acc:MGI:96605]	-1.91207	-0.935137	3.08808e-07	2.52866e-05	25.462	13.3157	-2.2688	-1.18193	1.00471e-16	6.0097e-15	41.6757	18.3679
ENSMUSG00000040339	Fam102b	family with sequence similarity 102, member B [Source:MGI Symbol;Acc:MGI:3036259]	-1.90975	-0.933385	0.00108349	0.021387	5.90701	3.09184	1.55747	0.639202	0.000172704	0.00135026	6.91317	10.7688
ENSMUSG00000038332	Sesn1	sestrin 1 [Source:MGI Symbol;Acc:MGI:2155278]	-1.89463	-0.921917	5.27226e-05	0.0019258	9.91214	5.22994	-1.4247	-0.510663	0.00875477	0.0331116	10.6004	7.43897
ENSMUSG00000062797	Hikeshi	heat shock protein nuclear import factor [Source:MGI Symbol;Acc:MGI:96738]	-1.88958	-0.918069	0.000921114	0.0188822	3.55007	1.87742	-1.31978	-0.400293	0.00644271	0.0262395	8.92572	6.7622
ENSMUSG00000037851	Iars	isoleucine-tRNA synthetase [Source:MGI Symbol;Acc:MGI:2145219]	-1.87753	-0.908838	1.75401e-06	0.000110763	35.2855	18.7922	-1.96518	-0.974663	5.97025e-13	2.25687e-11	51.3567	26.1316
ENSMUSG00000037685	Atp8a1	ATPase, aminophospholipid transporter (APLT), class I, type 8A, member 1 [Source:MGI Symbol;Acc:MGI:1330848]	-1.87335	-0.905622	3.69751e-07	2.93107e-05	8.25305	4.40501	-3.05506	-1.6112	2.82601e-18	2.1151e-16	9.92899	3.24914
ENSMUSG00000044350	Lacc1	laccase domain containing 1 [Source:MGI Symbol;Acc:MGI:2445077]	-1.86739	-0.901022	0.00192753	0.0334801	9.754	5.22143	-1.32145	-0.402119	0.00384033	0.0173907	16.6044	12.5641
ENSMUSG00000030647	Ndufc2	NADH:ubiquinone oxidoreductase subunit C2 [Source:MGI Symbol;Acc:MGI:1344370]	-1.86607	-0.9	0.000312479	0.00825687	54.0352	28.9476	-1.45153	-0.537579	0.000398421	0.00273965	110.093	75.8383
ENSMUSG00000063856	Gpx1	glutathione peroxidase 1 [Source:MGI Symbol;Acc:MGI:104887]	-1.86312	-0.897717	3.6571e-05	0.0014289	174.949	93.8963	-2.49276	-1.31774	1.82172e-13	7.3931e-12	232.488	93.2578
ENSMUSG00000035048	Anapc13	anaphase promoting complex subunit 13 [Source:MGI Symbol;Acc:MGI:1916260]	-1.86214	-0.896964	0.00247303	0.0398439	12.5824	6.75407	-1.6177	-0.693942	0.00101905	0.0059755	24.3574	15.0539
ENSMUSG00000016427	Ndufa1	NADH:ubiquinone oxidoreductase subunit A1 [Source:MGI Symbol;Acc:MGI:1929511]	-1.85689	-0.89289	0.000526046	0.0124045	102.706	55.2945	-2.37507	-1.24797	1.05824e-06	1.45939e-05	583.378	245.6
ENSMUSG00000006546	Cryba2	crystallin, beta A2 [Source:MGI Symbol;Acc:MGI:104336]	-1.85475	-0.891224	0.000831966	0.0174262	3397.01	1831.51	-14.9911	-3.90604	2.93718e-23	4.08845e-21	4565.61	304.54
ENSMUSG00000050627	Gpd1l	glycerol-3-phosphate dehydrogenase 1-like [Source:MGI Symbol;Acc:MGI:1289257]	-1.85034	-0.887789	0.00171379	0.0306242	5.46043	2.9497	-1.43819	-0.524257	0.000692869	0.00436647	9.82796	6.83242
ENSMUSG00000014606	Slc25a11	solute carrier family 25 (mitochondrial carrier oxoglutarate carrier), member 11 [Source:MGI Symbol;Acc:MGI:1915113]	-1.84229	-0.881497	0.000594771	0.0135533	16.8775	9.15795	-1.40581	-0.491405	0.00022179	0.00167938	52.7026	37.4865
ENSMUSG00000039007	Cpq	carboxypeptidase Q [Source:MGI Symbol;Acc:MGI:1889205]	-1.83585	-0.876445	0.00187344	0.0328083	8.40572	4.57731	-1.52189	-0.605863	0.00124411	0.00703483	9.3483	6.14128
ENSMUSG00000026107	Nabp1	nucleic acid binding protein 1 [Source:MGI Symbol;Acc:MGI:1923258]	-1.82857	-0.870717	0.00220723	0.0370432	3.45473	1.88851	-3.02801	-1.59837	1.62866e-13	6.70089e-12	5.38283	1.7762
ENSMUSG00000000056	Narf	nuclear prelamin A recognition factor [Source:MGI Symbol;Acc:MGI:1914858]	-1.82327	-0.866529	7.75313e-06	0.000395702	20.7946	11.4037	-1.62902	-0.704002	1.80457e-05	0.000183965	22.3231	13.7019
ENSMUSG00000030541	Idh2	isocitrate dehydrogenase 2 (NADP+), mitochondrial [Source:MGI Symbol;Acc:MGI:96414]	-1.82183	-0.865387	2.73773e-07	2.26209e-05	101.072	55.4759	-1.27399	-0.34935	0.0122416	0.0430728	113.362	88.9805
ENSMUSG00000025255	Zfhx4	zinc finger homeodomain 4 [Source:MGI Symbol;Acc:MGI:2137668]	-1.81141	-0.857116	2.29877e-07	1.95763e-05	12.5012	6.90091	1.64821	0.720903	0.00917606	0.0343129	8.00004	13.1865
ENSMUSG00000025035	Arl3	ADP-ribosylation factor-like 3 [Source:MGI Symbol;Acc:MGI:1929699]	-1.80766	-0.854127	0.000258687	0.00708678	17.0464	9.42741	-1.63796	-0.711905	1.26529e-06	1.7226e-05	46.4057	28.3285
ENSMUSG00000020541	Tom1l1	target of myb1-like 1 (chicken) [Source:MGI Symbol;Acc:MGI:1919193]	-1.80383	-0.85106	1.79054e-05	0.000784836	10.686	5.9232	-1.82049	-0.864329	5.54427e-09	1.16469e-07	19.6482	10.7917
ENSMUSG00000040820	Hlcs	holocarboxylase synthetase (biotin- [propriony-Coenzyme A-carboxylase (ATP-hydrolysing)] ligase) [Source:MGI Symbol;Acc:MGI:894646]	-1.79598	-0.84477	5.8512e-05	0.00209616	11.5689	6.4408	-2.86614	-1.51911	3.57769e-18	2.59932e-16	12.4929	4.35741
ENSMUSG00000031848	Lsm4	LSM4 homolog, U6 small nuclear RNA and mRNA degradation associated [Source:MGI Symbol;Acc:MGI:1354692]	-1.79405	-0.843221	0.000584209	0.0134505	30.5314	17.0118	-1.44209	-0.528157	0.00156264	0.00847558	74.9085	51.9393
ENSMUSG00000036752	Tubb4b	tubulin, beta 4B class IVB [Source:MGI Symbol;Acc:MGI:1915472]	-1.79207	-0.841629	1.33478e-05	0.000610189	159.815	89.1755	-1.77602	-0.828644	9.46216e-08	1.59784e-06	109.201	61.4824
ENSMUSG00000028639	Ybx1	Y box protein 1 [Source:MGI Symbol;Acc:MGI:99146]	-1.78893	-0.839093	7.30556e-06	0.000379354	494.603	276.478	-1.33713	-0.419142	0.00763786	0.0299049	242.946	181.69
ENSMUSG00000039145	Camk1d	calcium/calmodulin-dependent protein kinase ID [Source:MGI Symbol;Acc:MGI:2442190]	-1.78842	-0.838682	2.76533e-05	0.00113219	8.55641	4.78347	1.96523	0.974697	7.01993e-11	1.9802e-09	9.22021	18.1222
ENSMUSG00000003617	Cp	ceruloplasmin [Source:MGI Symbol;Acc:MGI:88476]	-1.7869	-0.837458	1.84365e-05	0.000803391	22.1128	12.3743	-1.51626	-0.600518	1.85538e-05	0.000188629	37.7567	24.9005
ENSMUSG00000032232	Cgnl1	cingulin-like 1 [Source:MGI Symbol;Acc:MGI:1915428]	-1.77843	-0.830608	1.31126e-05	0.000604648	50.4621	28.3736	1.5295	0.613056	8.10051e-05	0.00069982	21.3148	32.6021
ENSMUSG00000035547	Capn5	calpain 5 [Source:MGI Symbol;Acc:MGI:1100859]	-1.77336	-0.826486	0.00153706	0.0284557	6.95057	3.91824	-1.79411	-0.843268	0.000497402	0.0033058	3.05675	1.70222
ENSMUSG00000032412	Atp1b3	ATPase, Na+/K+ transporting, beta 3 polypeptide [Source:MGI Symbol;Acc:MGI:107788]	-1.76407	-0.818909	1.02079e-05	0.000489162	41.0681	23.2776	1.62236	0.698091	1.02567e-06	1.42106e-05	120.536	195.557
ENSMUSG00000072720	Myo18b	myosin XVIIIb [Source:MGI Symbol;Acc:MGI:1921626]	-1.75554	-0.811913	0.000646567	0.0144248	17.9344	10.2153	-22.8581	-4.51463	3.13838e-11	9.50062e-10	4.6014	0.199563
ENSMUSG00000066456	Hmgn3	high mobility group nucleosomal binding domain 3 [Source:MGI Symbol;Acc:MGI:2138069]	-1.7498	-0.807188	0.000461169	0.0112117	137.367	78.5012	-2.83866	-1.50521	2.14932e-07	3.41778e-06	82.702	29.1278
ENSMUSG00000031273	Col4a6	collagen, type IV, alpha 6 [Source:MGI Symbol;Acc:MGI:2152695]	-1.74754	-0.805329	0.000419967	0.0104046	45.3897	25.9726	-1.52471	-0.608537	0.000156401	0.0012417	46.9903	30.8183
ENSMUSG00000029223	Uchl1	ubiquitin carboxy-terminal hydrolase L1 [Source:MGI Symbol;Acc:MGI:103149]	-1.74562	-0.803737	3.29331e-06	0.000187444	103.057	59.0336	-2.52877	-1.33843	7.60375e-19	6.18854e-17	118.923	47.0214
ENSMUSG00000036572	Upf3b	UPF3 regulator of nonsense transcripts homolog B (yeast) [Source:MGI Symbol;Acc:MGI:1915384]	-1.73557	-0.795412	8.9925e-06	0.000436532	37.185	21.4236	-1.64514	-0.71821	8.56476e-06	9.45779e-05	25.8173	15.6913
ENSMUSG00000087370	Tmem170b	transmembrane protein 170B [Source:MGI Symbol;Acc:MGI:3647046]	-1.73049	-0.791185	3.05356e-05	0.00122992	13.0512	7.54104	-1.95461	-0.966883	2.70956e-08	5.13786e-07	13.2834	6.79468
ENSMUSG00000027408	Cpxm1	carboxypeptidase X 1 (M14 family) [Source:MGI Symbol;Acc:MGI:1934569]	-1.72994	-0.790722	0.000300474	0.00801066	28.0717	16.2244	-1.73608	-0.795832	1.7984e-10	4.8262e-09	50.8969	29.3139
ENSMUSG00000021273	Fdft1	farnesyl diphosphate farnesyl transferase 1 [Source:MGI Symbol;Acc:MGI:102706]	-1.72824	-0.789305	8.85153e-05	0.0029511	25.3881	14.6886	-2.10509	-1.07388	9.7699e-14	4.09896e-12	24.1025	11.4472
ENSMUSG00000030170	Wnt5b	wingless-type MMTV integration site family, member 5B [Source:MGI Symbol;Acc:MGI:98959]	-1.72805	-0.789145	0.000237879	0.00666375	24.4566	14.1503	-2.23832	-1.16242	8.20057e-15	3.85298e-13	22.2537	9.93817
ENSMUSG00000031555	Adam9	a disintegrin and metallopeptidase domain 9 (meltrin gamma) [Source:MGI Symbol;Acc:MGI:105376]	-1.72604	-0.787464	1.3186e-05	0.000604648	33.3219	19.3039	-2.81377	-1.4925	1.409e-23	2.03744e-21	47.2968	16.8061
ENSMUSG00000033161	Atp1a1	ATPase, Na+/K+ transporting, alpha 1 polypeptide [Source:MGI Symbol;Acc:MGI:88105]	-1.72273	-0.7847	6.65165e-06	0.000347823	72.1448	41.8767	1.37712	0.461658	0.000489192	0.00325997	61.7773	85.0765
ENSMUSG00000041817	Fam169a	family with sequence similarity 169, member A [Source:MGI Symbol;Acc:MGI:2444268]	-1.722	-0.784085	0.00029922	0.00799153	15.267	8.86484	-1.80399	-0.851193	3.59986e-10	9.22828e-09	27.5549	15.2731
ENSMUSG00000028607	Cpt2	carnitine palmitoyltransferase 2 [Source:MGI Symbol;Acc:MGI:109176]	-1.69986	-0.765413	0.00227239	0.0376944	39.4779	23.2217	-2.56346	-1.35809	3.02082e-12	1.0343e-10	32.7941	12.7882
ENSMUSG00000028173	Wls	wntless WNT ligand secretion mediator [Source:MGI Symbol;Acc:MGI:1915401]	-1.69671	-0.762743	0.00268804	0.0424813	5.54253	3.26593	1.7162	0.779214	1.71772e-06	2.26205e-05	10.7035	18.3708
ENSMUSG00000022297	Fzd6	frizzled class receptor 6 [Source:MGI Symbol;Acc:MGI:108474]	-1.69144	-0.758249	0.0022898	0.0377905	7.79378	4.60652	1.28275	0.35924	0.0133499	0.0460584	6.96126	8.93062
ENSMUSG00000023456	Tpi1	triosephosphate isomerase 1 [Source:MGI Symbol;Acc:MGI:98797]	-1.69015	-0.757152	8.59617e-06	0.000428457	39.0068	23.0767	-1.26192	-0.335622	0.0139349	0.0477009	95.5571	75.7221
ENSMUSG00000033307	Mif	macrophage migration inhibitory factor (glycosylation-inhibiting factor) [Source:MGI Symbol;Acc:MGI:96982]	-1.68656	-0.75408	4.84196e-06	0.000266272	216.481	128.348	-1.7637	-0.818602	7.10754e-09	1.46823e-07	192.553	109.165
ENSMUSG00000001289	Pfdn5	prefoldin 5 [Source:MGI Symbol;Acc:MGI:1928753]	-1.68621	-0.753782	0.000144503	0.00445866	69.1812	41.0233	-1.38163	-0.466369	0.00860829	0.0327405	93.417	67.6101
ENSMUSG00000010755	Cars	cysteinyl-tRNA synthetase [Source:MGI Symbol;Acc:MGI:1351477]	-1.68508	-0.752813	0.00174139	0.0309689	27.1894	16.1345	-2.92079	-1.54636	3.42697e-19	2.91664e-17	22.9117	7.84251
ENSMUSG00000058672	Tubb2a	tubulin, beta 2A class IIA [Source:MGI Symbol;Acc:MGI:107861]	-1.68403	-0.751918	0.000179106	0.00528559	35.3398	20.9815	-3.53204	-1.8205	1.76674e-20	1.71986e-18	43.3224	12.2571
ENSMUSG00000054263	Lifr	LIF receptor alpha [Source:MGI Symbol;Acc:MGI:96788]	-1.6807	-0.749058	0.00164341	0.0297567	6.69948	3.98558	2.09916	1.06981	2.98095e-06	3.69677e-05	3.20779	6.73554
ENSMUSG00000022075	Rhobtb2	Rho-related BTB domain containing 2 [Source:MGI Symbol;Acc:MGI:2180557]	-1.67371	-0.74305	0.000108161	0.00348147	16.7516	10.008	-1.54274	-0.625497	7.42022e-06	8.36615e-05	14.7204	9.54104
ENSMUSG00000043671	Dpy19l3	dpy-19-like 3 (C. elegans) [Source:MGI Symbol;Acc:MGI:2443952]	-1.67043	-0.740217	0.0024548	0.0396789	3.14951	1.88493	1.33684	0.418827	0.00480121	0.0207668	4.13846	5.533
ENSMUSG00000035161	Ints6	integrator complex subunit 6 [Source:MGI Symbol;Acc:MGI:1202397]	-1.66976	-0.739644	0.000363878	0.00928575	6.27899	3.76005	-1.50632	-0.591029	0.000185714	0.0014354	5.51259	3.65926
ENSMUSG00000010663	Fads1	fatty acid desaturase 1 [Source:MGI Symbol;Acc:MGI:1923517]	-1.66281	-0.73362	0.000452765	0.0110435	16.3006	9.80183	-1.26496	-0.339092	0.00602384	0.0248022	34.5371	27.3021
ENSMUSG00000026131	Dst	dystonin [Source:MGI Symbol;Acc:MGI:104627]	-1.66129	-0.732304	0.000261494	0.00713745	44.9324	27.0466	-2.61803	-1.38848	0.00163959	0.00881589	12.8103	4.89282
ENSMUSG00000053279	Aldh1a1	aldehyde dehydrogenase family 1, subfamily A1 [Source:MGI Symbol;Acc:MGI:1353450]	-1.64811	-0.720813	0.00142616	0.0268094	181.639	110.209	-1.6371	-0.711143	1.74966e-05	0.000178734	469.686	286.9
ENSMUSG00000055720	Ubl7	ubiquitin-like 7 (bone marrow stromal cell-derived) [Source:MGI Symbol;Acc:MGI:1916709]	-1.64544	-0.718472	0.00174493	0.0309949	34.2747	20.8277	-2.41316	-1.27092	2.05805e-20	1.99043e-18	45.0308	18.656
ENSMUSG00000041895	Wipi1	WD repeat domain, phosphoinositide interacting 1 [Source:MGI Symbol;Acc:MGI:1261864]	-1.63874	-0.712585	0.000221241	0.00626835	25.208	15.3813	-1.75342	-0.810173	1.81022e-07	2.92635e-06	19.5429	11.1437
ENSMUSG00000032294	Pkm	pyruvate kinase, muscle [Source:MGI Symbol;Acc:MGI:97591]	-1.63364	-0.708087	0.000232759	0.00656839	169.394	103.69	-1.44545	-0.531521	0.000363832	0.00253576	228.77	158.267
ENSMUSG00000021290	Atp5mpl	ATP synthase membrane subunit 6.8PL [Source:MGI Symbol;Acc:MGI:1917507]	-1.63292	-0.707458	1.86867e-05	0.000811918	74.7063	45.7453	-1.31399	-0.393959	0.00906745	0.0339962	65.2787	49.6761
ENSMUSG00000029649	Pomp	proteasome maturation protein [Source:MGI Symbol;Acc:MGI:1913787]	-1.63241	-0.707005	0.00195082	0.0338452	12.1655	7.45133	-1.50363	-0.588448	4.97114e-05	0.000452291	32.5981	21.6784
ENSMUSG00000074652	Myh7b	myosin, heavy chain 7B, cardiac muscle, beta [Source:MGI Symbol;Acc:MGI:3710243]	-1.63067	-0.705467	0.00219482	0.0370016	17.2369	10.5695	-8.7799	-3.1342	2.97151e-19	2.55825e-17	7.84689	0.891211
ENSMUSG00000024587	Nars	asparaginyl-tRNA synthetase [Source:MGI Symbol;Acc:MGI:1917473]	-1.6234	-0.699016	0.000316069	0.00832539	18.6371	11.479	-1.68291	-0.750959	5.29062e-07	7.75576e-06	47.1059	27.989
ENSMUSG00000005397	Nid1	nidogen 1 [Source:MGI Symbol;Acc:MGI:97342]	-1.61812	-0.694321	0.00124524	0.0241248	298.357	184.384	-1.68166	-0.749886	0.000206011	0.00157476	236.631	140.712
ENSMUSG00000031642	Sh3rf1	SH3 domain containing ring finger 1 [Source:MGI Symbol;Acc:MGI:1913066]	-1.61574	-0.692195	0.000106727	0.00345023	9.49492	5.87575	1.30643	0.385625	0.00347978	0.0160557	7.21681	9.42898
ENSMUSG00000018398	Septin8	septin 8 [Source:MGI Symbol;Acc:MGI:894310]	-1.61296	-0.689712	5.17629e-05	0.00189539	49.7594	30.8488	-1.38782	-0.472824	0.000270271	0.00197324	46.5497	33.5406
ENSMUSG00000068290	Ddrgk1	DDRGK domain containing 1 [Source:MGI Symbol;Acc:MGI:1924256]	-1.60429	-0.681934	0.000490787	0.0117592	25.5244	15.9074	-1.34865	-0.431512	0.00687271	0.0275241	16.2121	12.0188
ENSMUSG00000011752	Pgam1	phosphoglycerate mutase 1 [Source:MGI Symbol;Acc:MGI:97552]	-1.60254	-0.680361	0.000104983	0.00340121	62.3903	38.9293	-1.28332	-0.359881	0.0100259	0.0368068	24.081	18.7625
ENSMUSG00000034687	Fras1	Fraser extracellular matrix complex subunit 1 [Source:MGI Symbol;Acc:MGI:2385368]	-1.59766	-0.675962	0.001914	0.0333618	4.89583	3.06406	4.44958	2.15367	2.0096e-07	3.23142e-06	1.59554	7.10308
ENSMUSG00000074656	Eif2s2	eukaryotic translation initiation factor 2, subunit 2 (beta) [Source:MGI Symbol;Acc:MGI:1914454]	-1.59679	-0.675172	6.67802e-05	0.00232529	23.5041	14.7188	-1.68464	-0.75244	2.76113e-08	5.21882e-07	29.9487	17.7764
ENSMUSG00000032666	1700025G04Rik	RIKEN cDNA 1700025G04 gene [Source:MGI Symbol;Acc:MGI:1916649]	-1.58965	-0.668705	0.000945126	0.0191897	4.41444	2.77653	1.37309	0.457425	0.000284802	0.00206387	6.26198	8.59885
ENSMUSG00000031274	Col4a5	collagen, type IV, alpha 5 [Source:MGI Symbol;Acc:MGI:88456]	-1.58494	-0.664425	0.00227702	0.0376944	86.8533	54.7984	-1.47874	-0.564373	0.000244911	0.00181931	93.0344	62.9135
ENSMUSG00000030602	Pak4	p21 (RAC1) activated kinase 4 [Source:MGI Symbol;Acc:MGI:1917834]	-1.57801	-0.658108	0.000292793	0.00786475	28.7532	18.2196	-1.54735	-0.629797	1.06286e-05	0.000114712	23.4384	15.1456
ENSMUSG00000022351	Sqle	squalene epoxidase [Source:MGI Symbol;Acc:MGI:109296]	-1.57175	-0.652374	0.0028402	0.0444616	12.5894	8.00884	-1.48173	-0.567285	8.91463e-06	9.77001e-05	28.0207	18.9097
ENSMUSG00000028691	Prdx1	peroxiredoxin 1 [Source:MGI Symbol;Acc:MGI:99523]	-1.56459	-0.645788	0.000256045	0.00704051	32.9941	21.0862	-1.30537	-0.384457	0.00790222	0.0306753	103.455	79.2523
ENSMUSG00000004565	Pnpla6	patatin-like phospholipase domain containing 6 [Source:MGI Symbol;Acc:MGI:1354723]	-1.56374	-0.645002	0.000952338	0.0192836	9.86423	6.30754	-2.90227	-1.53718	7.8365e-31	2.48334e-28	11.1467	3.83942
ENSMUSG00000022892	App	amyloid beta (A4) precursor protein [Source:MGI Symbol;Acc:MGI:88059]	-1.55783	-0.639541	0.000166501	0.00500274	61.178	39.2708	1.51665	0.600892	2.8476e-05	0.000275762	29.1836	44.2622
ENSMUSG00000024457	Trim26	tripartite motif-containing 26 [Source:MGI Symbol;Acc:MGI:1337056]	-1.55563	-0.6375	0.000575697	0.0133017	12.0275	7.73084	-1.43943	-0.525497	0.0133945	0.0461513	6.79149	4.71736
ENSMUSG00000042834	Nrep	neuronal regeneration related protein [Source:MGI Symbol;Acc:MGI:99444]	-1.55033	-0.632579	0.00198669	0.0341852	22.957	14.8064	2.14956	1.10404	6.9097e-16	3.67547e-14	60.5011	130.057
ENSMUSG00000032327	Stra6	stimulated by retinoic acid gene 6 [Source:MGI Symbol;Acc:MGI:107742]	-1.55011	-0.632368	0.00272937	0.0430431	11.8743	7.65942	1.98049	0.985859	1.29515e-14	5.93538e-13	17.5975	34.8549
ENSMUSG00000050953	Gja1	gap junction protein, alpha 1 [Source:MGI Symbol;Acc:MGI:95713]	-1.54614	-0.628674	0.00180302	0.0318369	33.2241	21.4879	2.45626	1.29646	2.29068e-13	9.17136e-12	26.4621	65.0005
ENSMUSG00000053644	Aldh7a1	aldehyde dehydrogenase family 7, member A1 [Source:MGI Symbol;Acc:MGI:108186]	-1.54429	-0.626942	0.000805631	0.0170302	31.7865	20.5823	-2.25379	-1.17235	7.59381e-15	3.61349e-13	55.1926	24.4868
ENSMUSG00000021670	Hmgcr	3-hydroxy-3-methylglutaryl-Coenzyme A reductase [Source:MGI Symbol;Acc:MGI:96159]	-1.54114	-0.623995	0.00111285	0.0218798	19.486	12.6432	-1.6093	-0.686433	1.27797e-06	1.73827e-05	37.7875	23.4797
ENSMUSG00000036093	Arl5a	ADP-ribosylation factor-like 5A [Source:MGI Symbol;Acc:MGI:1922673]	-1.5308	-0.614289	0.000259201	0.00708784	15.1733	9.91102	-1.23279	-0.301932	0.0132462	0.045849	21.5692	17.4956
ENSMUSG00000032536	Trak1	trafficking protein, kinesin binding 1 [Source:MGI Symbol;Acc:MGI:1914345]	-1.52327	-0.607174	0.000439887	0.0107823	14.0805	9.2432	-1.50021	-0.585168	0.000291196	0.00210085	10.9956	7.32886
ENSMUSG00000021140	Pcnx	pecanex homolog [Source:MGI Symbol;Acc:MGI:1891924]	-1.52147	-0.605463	8.10008e-05	0.00273112	15.0034	9.86079	1.71551	0.778639	6.20982e-06	7.1433e-05	8.39006	14.3941
ENSMUSG00000031633	Slc25a4	solute carrier family 25 (mitochondrial carrier, adenine nucleotide translocator), member 4 [Source:MGI Symbol;Acc:MGI:1353495]	-1.51968	-0.603765	0.000207581	0.00599532	150.035	98.7262	-1.53048	-0.613984	4.58321e-05	0.000420853	236.269	154.373
ENSMUSG00000030695	Aldoa	aldolase A, fructose-bisphosphate [Source:MGI Symbol;Acc:MGI:87994]	-1.50786	-0.592504	0.000685595	0.0150256	106.565	70.671	-1.4764	-0.562088	0.000152782	0.00121947	145.3	98.4125
ENSMUSG00000038533	Cbfa2t2	CBFA2/RUNX1 translocation partner 2 [Source:MGI Symbol;Acc:MGI:1333833]	-1.50507	-0.589833	0.00140296	0.0266348	12.195	8.102	-2.40783	-1.26773	1.31616e-21	1.50791e-19	17.944	7.45111
ENSMUSG00000023951	Vegfa	vascular endothelial growth factor A [Source:MGI Symbol;Acc:MGI:103178]	-1.50245	-0.587315	0.000340947	0.00879088	44.4859	29.6078	-1.71057	-0.77448	8.22932e-06	9.14683e-05	28.3982	16.5997
ENSMUSG00000063524	Eno1	enolase 1, alpha non-neuron [Source:MGI Symbol;Acc:MGI:95393]	-1.49772	-0.582763	0.00275759	0.0433963	189.316	126.402	-1.3733	-0.457651	0.00113737	0.00653549	128.368	93.4729
ENSMUSG00000001467	Cyp51	cytochrome P450, family 51 [Source:MGI Symbol;Acc:MGI:106040]	-1.49727	-0.582332	0.00241605	0.039182	15.2817	10.2053	-1.77487	-0.827717	1.26516e-09	2.96279e-08	45.9331	25.8778
ENSMUSG00000020263	Appl2	adaptor protein, phosphotyrosine interaction, PH domain and leucine zipper containing 2 [Source:MGI Symbol;Acc:MGI:2384914]	-1.48714	-0.572537	0.000603878	0.013698	16.3983	11.026	-1.78558	-0.83639	7.14258e-08	1.24569e-06	15.4408	8.64616
ENSMUSG00000030465	Psd3	pleckstrin and Sec7 domain containing 3 [Source:MGI Symbol;Acc:MGI:1918215]	-1.47805	-0.563693	0.00087696	0.0182024	5.25221	3.55321	-1.49764	-0.582694	0.00906855	0.0339962	3.8302	2.55712
ENSMUSG00000019433	Gipc1	GIPC PDZ domain containing family, member 1 [Source:MGI Symbol;Acc:MGI:1926252]	-1.47616	-0.561848	0.00226677	0.0376607	55.2079	37.3969	-1.97941	-0.985073	3.0868e-12	1.05206e-10	79.6341	40.2259
ENSMUSG00000025950	Idh1	isocitrate dehydrogenase 1 (NADP+), soluble [Source:MGI Symbol;Acc:MGI:96413]	-1.46312	-0.549051	0.00162264	0.0294905	33.3412	22.786	-1.55544	-0.637324	2.17214e-06	2.78895e-05	90.2268	58.0049
ENSMUSG00000028410	Dnaja1	DnaJ heat shock protein family (Hsp40) member A1 [Source:MGI Symbol;Acc:MGI:1270129]	-1.46148	-0.547428	0.000777219	0.0165234	28.1298	19.247	-1.69468	-0.761017	3.33803e-07	5.13602e-06	34.9659	20.6318
ENSMUSG00000083282	Ctsf	cathepsin F [Source:MGI Symbol;Acc:MGI:1861434]	-1.46005	-0.54602	0.0029978	0.0462966	14.1907	9.71837	-1.67041	-0.740202	2.17989e-05	0.000217913	18.4173	11.0242
ENSMUSG00000023010	Tmbim6	transmembrane BAX inhibitor motif containing 6 [Source:MGI Symbol;Acc:MGI:99682]	-1.45885	-0.544834	0.000943169	0.0191761	39.4986	27.0741	-1.70186	-0.767115	4.41227e-08	8.02398e-07	90.5982	53.233
ENSMUSG00000050199	Lgr4	leucine-rich repeat-containing G protein-coupled receptor 4 [Source:MGI Symbol;Acc:MGI:1891468]	-1.45288	-0.538918	0.00223095	0.0373991	28.9087	19.8967	1.36152	0.445218	0.00136801	0.00762827	45.058	61.3485
ENSMUSG00000048537	Phldb1	pleckstrin homology like domain, family B, member 1 [Source:MGI Symbol;Acc:MGI:2143230]	-1.45029	-0.536337	0.00233479	0.0382366	25.5657	17.6274	1.56886	0.649712	2.3759e-07	3.75256e-06	11.6175	18.2276
ENSMUSG00000033577	Myo6	myosin VI [Source:MGI Symbol;Acc:MGI:104785]	-1.43243	-0.518461	0.00166005	0.0299512	17.087	11.9283	-1.53327	-0.616614	5.01778e-05	0.000454868	14.644	9.5503
ENSMUSG00000041763	Tpp2	tripeptidyl peptidase II [Source:MGI Symbol;Acc:MGI:102724]	-1.42926	-0.515273	0.00256789	0.0411497	9.81706	6.86817	-1.25092	-0.322986	0.00777599	0.0302865	12.4845	9.97992
ENSMUSG00000024038	Ndufv3	NADH:ubiquinone oxidoreductase core subunit V3 [Source:MGI Symbol;Acc:MGI:1890894]	-1.42418	-0.51013	0.00260432	0.0415459	25.2178	17.7055	-1.77426	-0.827215	1.06648e-09	2.53741e-08	33.4292	18.8387
ENSMUSG00000046768	Rhoj	ras homolog family member J [Source:MGI Symbol;Acc:MGI:1931551]	1.38788	0.472884	0.00216956	0.0366587	13.8766	19.26	1.77957	0.831532	3.69522e-07	5.62171e-06	4.32063	7.69114
ENSMUSG00000028161	Ppp3ca	protein phosphatase 3, catalytic subunit, alpha isoform [Source:MGI Symbol;Acc:MGI:107164]	1.40678	0.492399	0.000690127	0.0150806	9.37553	13.1899	1.56968	0.650473	3.48682e-06	4.24981e-05	15.0854	23.6804
ENSMUSG00000046668	Cxxc5	CXXC finger 5 [Source:MGI Symbol;Acc:MGI:1914643]	1.42137	0.50728	0.00283216	0.0443824	40.4639	57.5161	-1.43673	-0.522792	0.000133722	0.0010867	48.9096	34.0404
ENSMUSG00000021893	Capn7	calpain 7 [Source:MGI Symbol;Acc:MGI:1338030]	1.44283	0.528899	0.00155358	0.0286192	12.6772	18.2924	-1.25594	-0.328762	0.00980952	0.0361641	19.9119	15.8535
ENSMUSG00000071708	Sms	spermine synthase [Source:MGI Symbol;Acc:MGI:109490]	1.45188	0.53792	0.00140722	0.0266816	9.6601	14.0264	-1.25693	-0.329909	0.0100857	0.0369265	11.5548	9.19226
ENSMUSG00000027660	Skil	SKI-like [Source:MGI Symbol;Acc:MGI:106203]	1.46009	0.546061	0.000679108	0.0149425	16.4226	23.9792	1.31058	0.390206	0.00511794	0.0218268	13.9371	18.2663
ENSMUSG00000048756	Foxo3	forkhead box O3 [Source:MGI Symbol;Acc:MGI:1890081]	1.48112	0.566688	0.000709426	0.0154119	11.8293	17.5215	1.40719	0.492816	0.00118254	0.00675336	7.43215	10.4594
ENSMUSG00000041235	Chd7	chromodomain helicase DNA binding protein 7 [Source:MGI Symbol;Acc:MGI:2444748]	1.49098	0.57626	0.00101354	0.0201935	36.6948	54.7117	1.34798	0.430799	0.0107591	0.03893	17.7492	23.9261
ENSMUSG00000015968	Cacna1d	calcium channel, voltage-dependent, L type, alpha 1D subunit [Source:MGI Symbol;Acc:MGI:88293]	1.49452	0.579683	0.000650059	0.0144811	6.69705	10.0094	1.36089	0.444546	0.00863618	0.0328298	2.74023	3.72958
ENSMUSG00000029020	Mfn2	mitofusin 2 [Source:MGI Symbol;Acc:MGI:2442230]	1.4999	0.584864	0.00032472	0.00851991	15.2283	22.8423	-1.49689	-0.581965	2.18001e-05	0.000217913	15.5488	10.3862
ENSMUSG00000027668	Mfn1	mitofusin 1 [Source:MGI Symbol;Acc:MGI:1914664]	1.50689	0.591577	0.000704499	0.0153496	8.72477	13.1485	-1.39839	-0.483763	0.000159329	0.00125891	11.5399	8.25141
ENSMUSG00000021595	Nsun2	NOL1/NOP2/Sun domain family member 2 [Source:MGI Symbol;Acc:MGI:107252]	1.50925	0.593834	0.00198877	0.0341852	22.0636	33.3008	-1.68491	-0.752672	1.17713e-08	2.34073e-07	35.1132	20.8385
ENSMUSG00000005846	Rsl1d1	ribosomal L1 domain containing 1 [Source:MGI Symbol;Acc:MGI:1913659]	1.51523	0.599533	0.000560878	0.0130848	36.508	55.3213	-1.45365	-0.539675	0.000153145	0.00122106	106.486	73.2522
ENSMUSG00000025364	Pa2g4	proliferation-associated 2G4 [Source:MGI Symbol;Acc:MGI:894684]	1.52106	0.605081	0.000994702	0.0199516	56.5168	85.9684	-1.2671	-0.341531	0.0136715	0.0468963	98.692	77.8867
ENSMUSG00000058355	Abce1	ATP-binding cassette, sub-family E (OABP), member 1 [Source:MGI Symbol;Acc:MGI:1195458]	1.52741	0.611089	0.00173182	0.0308355	25.6973	39.2516	-1.44313	-0.529203	9.27766e-05	0.00078691	57.7421	40.0107
ENSMUSG00000021149	Gtpbp4	GTP binding protein 4 [Source:MGI Symbol;Acc:MGI:1916487]	1.53074	0.614231	0.0019	0.0331955	12.382	18.9544	-1.49428	-0.579448	7.62987e-06	8.57008e-05	18.1375	12.1373
ENSMUSG00000026037	Orc2	origin recognition complex, subunit 2 [Source:MGI Symbol;Acc:MGI:1328306]	1.53837	0.621405	0.00246988	0.0398362	12.0865	18.5956	-1.49314	-0.578348	0.000470205	0.00315746	25.4017	17.0107
ENSMUSG00000028330	Ncbp1	nuclear cap binding protein subunit 1 [Source:MGI Symbol;Acc:MGI:1891840]	1.54473	0.627358	0.00219949	0.0370119	25.0775	38.7405	-1.34823	-0.431063	0.00176055	0.00931498	48.3327	35.8477
ENSMUSG00000018661	Cog1	component of oligomeric golgi complex 1 [Source:MGI Symbol;Acc:MGI:1333873]	1.55576	0.637617	0.00226426	0.0376607	7.53995	11.732	-1.30943	-0.388938	0.0145951	0.0494155	9.57491	7.31144
ENSMUSG00000045333	Zfp423	zinc finger protein 423 [Source:MGI Symbol;Acc:MGI:1891217]	1.55609	0.637922	0.000738782	0.0159335	13.822	21.5098	1.45239	0.538424	0.00522504	0.0221714	5.98591	8.69533
ENSMUSG00000005615	Pcyt1a	phosphate cytidylyltransferase 1, choline, alpha isoform [Source:MGI Symbol;Acc:MGI:88557]	1.56912	0.649951	0.00202971	0.0347588	4.90339	7.69512	-1.25477	-0.327421	0.00904646	0.033939	10.9599	8.73406
ENSMUSG00000020205	Phlda1	pleckstrin homology like domain, family A, member 1 [Source:MGI Symbol;Acc:MGI:1096880]	1.58055	0.660431	0.00204281	0.0348729	16.4178	25.9531	2.35787	1.23749	1.64532e-11	5.22248e-10	11.7214	27.6491
ENSMUSG00000016554	Eif3d	eukaryotic translation initiation factor 3, subunit D [Source:MGI Symbol;Acc:MGI:1933181]	1.59159	0.670468	0.00049379	0.0117932	45.5206	72.4518	-1.28519	-0.361976	0.00685797	0.027505	45.938	35.7434
ENSMUSG00000052684	Jun	jun proto-oncogene [Source:MGI Symbol;Acc:MGI:96646]	1.59397	0.672622	0.00029289	0.00786475	33.1389	52.8251	1.39431	0.479556	0.00206634	0.0105397	14.0107	19.5377
ENSMUSG00000026764	Kif5c	kinesin family member 5C [Source:MGI Symbol;Acc:MGI:1098269]	1.6018	0.679692	0.000322548	0.00847783	26.9905	43.2346	-1.49631	-0.581414	9.87636e-05	0.000830185	25.8707	17.2888
ENSMUSG00000020640	Itsn2	intersectin 2 [Source:MGI Symbol;Acc:MGI:1338049]	1.60866	0.685861	0.000190683	0.00557206	5.37683	8.65017	-1.2969	-0.375069	0.0138293	0.0473721	4.27154	3.29332
ENSMUSG00000074622	Mafb	v-maf musculoaponeurotic fibrosarcoma oncogene family, protein B (avian) [Source:MGI Symbol;Acc:MGI:104555]	1.62875	0.703768	0.00168492	0.0302899	19.6811	32.0585	-1.57675	-0.656953	0.000773707	0.00476772	15.4843	9.81837
ENSMUSG00000030264	Thumpd3	THUMP domain containing 3 [Source:MGI Symbol;Acc:MGI:1277973]	1.63258	0.707157	0.0019687	0.0339972	4.61508	7.53594	-1.38228	-0.467048	0.000484056	0.00322863	11.1334	8.05364
ENSMUSG00000028653	Trit1	tRNA isopentenyltransferase 1 [Source:MGI Symbol;Acc:MGI:1914216]	1.63397	0.708383	0.00124647	0.0241248	15.3491	25.0846	-1.81664	-0.861273	3.7565e-08	6.8903e-07	20.1046	11.063
ENSMUSG00000028246	Faxc	failed axon connections homolog [Source:MGI Symbol;Acc:MGI:1923382]	1.63436	0.70873	0.00248728	0.0400301	4.06948	6.65214	-1.48551	-0.570955	0.00172583	0.00917035	4.05968	2.7321
ENSMUSG00000020307	Cdc34	cell division cycle 34 [Source:MGI Symbol;Acc:MGI:102657]	1.63592	0.7101	0.00325772	0.0493894	35.537	58.1417	-1.68224	-0.750384	1.29841e-05	0.000136379	75.1494	44.6675
ENSMUSG00000055980	Irs1	insulin receptor substrate 1 [Source:MGI Symbol;Acc:MGI:99454]	1.63602	0.710192	0.000514412	0.0122028	35.2613	57.6893	-1.36016	-0.443776	0.00920287	0.0343959	30.3089	22.2828
ENSMUSG00000038279	Nop2	NOP2 nucleolar protein [Source:MGI Symbol;Acc:MGI:107891]	1.63644	0.710557	0.00068183	0.0149651	15.272	24.995	-1.4212	-0.507112	0.000526745	0.0034622	30.4016	21.3896
ENSMUSG00000041757	Plekha6	pleckstrin homology domain containing, family A member 6 [Source:MGI Symbol;Acc:MGI:2388662]	1.6402	0.713868	0.00141327	0.0267284	2.53452	4.15787	1.72911	0.79003	0.00544626	0.0228884	0.977542	1.69134
ENSMUSG00000022483	Col2a1	collagen, type II, alpha 1 [Source:MGI Symbol;Acc:MGI:88452]	1.64273	0.716092	0.000339362	0.00876517	20.5547	33.7667	2.04074	1.02909	0.00152062	0.00829601	7.00061	14.2885
ENSMUSG00000037992	Rara	retinoic acid receptor, alpha [Source:MGI Symbol;Acc:MGI:97856]	1.65948	0.730732	0.000569698	0.0132041	9.63667	15.9941	2.24268	1.16522	3.17255e-10	8.21773e-09	4.75819	10.6763
ENSMUSG00000010517	Faf1	Fas-associated factor 1 [Source:MGI Symbol;Acc:MGI:109419]	1.66218	0.733078	0.000633988	0.0142509	16.1039	26.7695	-1.33517	-0.41702	0.00167944	0.00898802	15.2116	11.3922
ENSMUSG00000026305	Lrrfip1	leucine rich repeat (in FLII) interacting protein 1 [Source:MGI Symbol;Acc:MGI:1342770]	1.68217	0.750327	4.10465e-05	0.00157254	15.21	25.5875	-1.54475	-0.627371	1.60473e-06	2.13592e-05	10.6808	6.91329
ENSMUSG00000030516	Tjp1	tight junction protein 1 [Source:MGI Symbol;Acc:MGI:98759]	1.68414	0.752014	0.00199798	0.0343041	120.233	202.491	-2.37969	-1.25077	2.8343e-12	9.77177e-11	86.8969	36.5147
ENSMUSG00000031822	Gse1	genetic suppressor element 1, coiled-coil protein [Source:MGI Symbol;Acc:MGI:1098275]	1.69084	0.757744	0.000139431	0.00432491	7.88901	13.3401	1.71768	0.78046	4.16265e-06	4.9758e-05	3.88783	6.67931
ENSMUSG00000020423	Btg2	BTG anti-proliferation factor 2 [Source:MGI Symbol;Acc:MGI:108384]	1.69592	0.762067	0.000955644	0.0193242	11.1477	18.9094	1.49482	0.57997	6.32369e-05	0.000560204	20.3477	30.4195
ENSMUSG00000020451	Limk2	LIM motif-containing protein kinase 2 [Source:MGI Symbol;Acc:MGI:1197517]	1.72164	0.783784	5.51788e-06	0.00029687	9.97171	17.1695	1.88633	0.915581	5.41986e-13	2.05403e-11	10.4507	19.7161
ENSMUSG00000040612	Ildr2	immunoglobulin-like domain containing receptor 2 [Source:MGI Symbol;Acc:MGI:1196370]	1.72272	0.784684	0.000154899	0.00473045	5.80702	10.0051	1.52433	0.608176	0.000194363	0.00149604	4.65304	7.09394
ENSMUSG00000040888	Gfer	growth factor, augmenter of liver regeneration [Source:MGI Symbol;Acc:MGI:107757]	1.72526	0.786815	0.00117212	0.022894	14.733	25.4232	-1.43944	-0.525509	0.0052468	0.0222384	12.6242	8.76766
ENSMUSG00000042997	Nhlrc3	NHL repeat containing 3 [Source:MGI Symbol;Acc:MGI:2444520]	1.73624	0.795964	0.00224561	0.0374344	1.65924	2.88204	-1.43406	-0.520105	0.00318756	0.0150239	3.40846	2.37615
ENSMUSG00000053560	Ier2	immediate early response 2 [Source:MGI Symbol;Acc:MGI:104815]	1.75928	0.814983	0.00315942	0.04827	7.81584	13.7577	2.27486	1.18578	2.24686e-08	4.32362e-07	7.32449	16.6778
ENSMUSG00000064115	Cadm2	cell adhesion molecule 2 [Source:MGI Symbol;Acc:MGI:2442722]	1.77081	0.824411	0.00266744	0.0422453	1.59615	2.82766	1.79338	0.84268	0.00035754	0.00249775	0.759036	1.36275
ENSMUSG00000027236	Eif3j1	eukaryotic translation initiation factor 3, subunit J1 [Source:MGI Symbol;Acc:MGI:1925905]	1.78476	0.835727	1.64714e-05	0.000728406	9.04831	16.151	-1.9282	-0.947253	4.37673e-10	1.10113e-08	11.4616	5.94265
ENSMUSG00000043284	Tmem11	transmembrane protein 11 [Source:MGI Symbol;Acc:MGI:2144726]	1.79245	0.84193	0.0024188	0.039182	9.90175	17.7551	-1.32877	-0.410091	0.00846885	0.0323092	21.8221	16.4203
ENSMUSG00000030393	Zik1	zinc finger protein interacting with K protein 1 [Source:MGI Symbol;Acc:MGI:108070]	1.80079	0.84863	0.00208833	0.0354468	3.1273	5.63446	1.52285	0.606777	9.13901e-05	0.000778253	6.74767	10.278
ENSMUSG00000044813	Shb	src homology 2 domain-containing transforming protein B [Source:MGI Symbol;Acc:MGI:98294]	1.80184	0.849469	9.02558e-05	0.00298907	9.77825	17.6225	-1.57596	-0.656235	0.00147962	0.00812133	5.74923	3.64602
ENSMUSG00000022889	Mrpl39	mitochondrial ribosomal protein L39 [Source:MGI Symbol;Acc:MGI:1351620]	1.80784	0.854267	0.000303526	0.00807759	11.6147	21.0022	-1.29759	-0.37584	0.00593979	0.0245265	21.3683	16.466
ENSMUSG00000073910	Mob3b	MOB kinase activator 3B [Source:MGI Symbol;Acc:MGI:2664539]	1.83091	0.87256	0.000671523	0.0148482	6.93519	12.6997	-2.72542	-1.44648	1.63732e-15	8.26653e-14	6.69497	2.45456
ENSMUSG00000021635	Rad17	RAD17 checkpoint clamp loader component [Source:MGI Symbol;Acc:MGI:1333807]	1.84018	0.879849	4.82152e-05	0.00180088	3.56042	6.55337	-1.37912	-0.463752	0.00229174	0.0114811	7.21433	5.23047
ENSMUSG00000021810	Ecd	ecdysoneless cell cycle regulator [Source:MGI Symbol;Acc:MGI:1917851]	1.84185	0.881156	0.000283152	0.00768636	5.49277	10.1191	-1.28437	-0.361066	0.00752876	0.0295321	10.7755	8.38897
ENSMUSG00000031578	Mak16	MAK16 homolog [Source:MGI Symbol;Acc:MGI:1915170]	1.84761	0.885661	1.37664e-06	9.03793e-05	17.0035	31.4215	-1.29999	-0.378504	0.00542134	0.0228159	26.1355	20.1024
ENSMUSG00000075012	Fjx1	four jointed box 1 [Source:MGI Symbol;Acc:MGI:1341907]	1.861	0.896078	0.000153382	0.00470339	4.52247	8.42041	3.04318	1.60558	6.15242e-23	7.96819e-21	7.66349	23.3335
ENSMUSG00000031963	Bmper	BMP-binding endothelial regulator [Source:MGI Symbol;Acc:MGI:1920480]	1.87774	0.908995	0.000727462	0.0157349	18.5339	34.8046	-13.7852	-3.78505	3.73426e-23	5.10258e-21	32.5788	2.35966
ENSMUSG00000039982	Dtx4	deltex 4, E3 ubiquitin ligase [Source:MGI Symbol;Acc:MGI:2672905]	1.87862	0.909672	0.000515033	0.0122028	10.3518	19.4496	1.41642	0.502249	0.0017066	0.00910393	12.8554	18.2101
ENSMUSG00000019960	Dusp6	dual specificity phosphatase 6 [Source:MGI Symbol;Acc:MGI:1914853]	1.88669	0.915857	7.51461e-06	0.000385743	8.82235	16.6493	1.90716	0.931427	3.67203e-10	9.37372e-09	17.6009	33.5731
ENSMUSG00000014592	Camta1	calmodulin binding transcription activator 1 [Source:MGI Symbol;Acc:MGI:2140230]	1.91843	0.939929	0.000167442	0.0050209	1.75706	3.37174	1.73196	0.792408	1.34729e-07	2.2223e-06	2.51135	4.3505
ENSMUSG00000021680	Crhbp	corticotropin releasing hormone binding protein [Source:MGI Symbol;Acc:MGI:88497]	1.92406	0.944154	0.000564468	0.0131442	8.46481	16.2945	1.78411	0.835201	9.55165e-05	0.000807391	16.9244	30.2032
ENSMUSG00000041773	Enc1	ectodermal-neural cortex 1 [Source:MGI Symbol;Acc:MGI:109610]	1.93135	0.949606	0.00046338	0.0112289	5.62052	10.8581	3.70936	1.89117	3.48156e-22	4.14835e-20	4.79854	17.8101
ENSMUSG00000034275	Igsf9b	immunoglobulin superfamily, member 9B [Source:MGI Symbol;Acc:MGI:2685354]	1.93754	0.954226	3.30773e-05	0.00131805	1.34235	2.60169	1.89954	0.925652	0.00571162	0.0237571	0.590474	1.12261
ENSMUSG00000032020	Ubash3b	ubiquitin associated and SH3 domain containing, B [Source:MGI Symbol;Acc:MGI:1920078]	1.94403	0.959049	0.00127959	0.0246697	1.32401	2.57582	1.74295	0.801528	0.000305215	0.00218734	1.62368	2.83187
ENSMUSG00000061524	Zic2	zinc finger protein of the cerebellum 2 [Source:MGI Symbol;Acc:MGI:106679]	1.95293	0.965643	3.79724e-06	0.000210373	16.1417	31.5286	1.88956	0.918048	0.00110584	0.00639875	9.19259	17.3757
ENSMUSG00000026317	Cln8	CLN8 transmembrane ER and ERGIC protein [Source:MGI Symbol;Acc:MGI:1349447]	1.95364	0.966164	0.000213272	0.00614776	2.97364	5.81129	-1.38182	-0.466573	0.00332522	0.0155205	5.72109	4.13955
ENSMUSG00000008305	Tle1	transducin-like enhancer of split 1 [Source:MGI Symbol;Acc:MGI:104636]	1.97505	0.981886	5.28141e-06	0.000285177	5.46202	10.7894	1.48921	0.574549	4.29266e-05	0.000395882	5.59484	8.33295
ENSMUSG00000037613	Tnfrsf23	tumor necrosis factor receptor superfamily, member 23 [Source:MGI Symbol;Acc:MGI:1930269]	1.97911	0.984855	0.00160588	0.0292542	2.31216	4.57972	-4.07228	-2.02584	3.11319e-11	9.44357e-10	3.73341	0.913133
ENSMUSG00000024769	Cdc42bpg	CDC42 binding protein kinase gamma (DMPK-like) [Source:MGI Symbol;Acc:MGI:2652845]	1.98001	0.985508	3.3287e-05	0.00132287	3.29925	6.53494	1.42938	0.515394	0.0131832	0.0456841	2.04596	2.92576
ENSMUSG00000029028	Lrrc47	leucine rich repeat containing 47 [Source:MGI Symbol;Acc:MGI:1920196]	1.98766	0.991073	2.15502e-09	3.14865e-07	21.323	42.3871	-1.40788	-0.493524	9.09219e-05	0.000775152	33.3551	23.6902
ENSMUSG00000040896	Kcnd3	potassium voltage-gated channel, Shal-related family, member 3 [Source:MGI Symbol;Acc:MGI:1928743]	2.021	1.01507	2.38375e-06	0.000141534	7.33891	14.8336	-1.69523	-0.761484	0.00320052	0.0150707	8.1073	4.78161
ENSMUSG00000002274	Metrn	meteorin, glial cell differentiation regulator [Source:MGI Symbol;Acc:MGI:1917333]	2.02126	1.01525	0.000157659	0.00479668	7.16146	14.4792	1.59745	0.675775	1.52053e-05	0.000156942	17.0312	27.2095
ENSMUSG00000035891	Cerk	ceramide kinase [Source:MGI Symbol;Acc:MGI:2386052]	2.03039	1.02175	2.08497e-07	1.79609e-05	14.4671	29.377	-1.81867	-0.862886	1.61484e-06	2.14362e-05	10.8984	5.99071
ENSMUSG00000041703	Zic5	zinc finger protein of the cerebellum 5 [Source:MGI Symbol;Acc:MGI:1929518]	2.03275	1.02343	0.00064237	0.0143742	6.16576	12.5366	1.69918	0.76484	0.000175925	0.00137161	3.94204	6.70093
ENSMUSG00000078591	Hs3st4	heparan sulfate (glucosamine) 3-O-sulfotransferase 4 [Source:MGI Symbol;Acc:MGI:1333792]	2.05244	1.03734	0.00185487	0.0325225	2.72363	5.59499	2.89974	1.53592	0.00427263	0.0189169	0.482338	1.40986
ENSMUSG00000020723	Cacng4	calcium channel, voltage-dependent, gamma subunit 4 [Source:MGI Symbol;Acc:MGI:1859167]	2.06331	1.04496	0.000679798	0.0149425	10.1164	20.8776	3.13686	1.64932	4.48747e-33	1.71375e-30	8.17978	25.6699
ENSMUSG00000063887	Nlgn1	neuroligin 1 [Source:MGI Symbol;Acc:MGI:2179435]	2.07337	1.05197	6.25418e-06	0.000330518	1.99202	4.13138	1.85507	0.891472	2.52243e-08	4.80423e-07	1.7716	3.28762
ENSMUSG00000019863	Qrsl1	glutaminyl-tRNA synthase (glutamine-hydrolyzing)-like 1 [Source:MGI Symbol;Acc:MGI:1923813]	2.08457	1.05975	0.000517543	0.0122234	3.30061	6.88454	-1.98888	-0.991957	6.00659e-06	6.94581e-05	5.51124	2.76867
ENSMUSG00000020032	Nuak1	NUAK family, SNF1-like kinase, 1 [Source:MGI Symbol;Acc:MGI:1925226]	2.14261	1.09937	2.62753e-07	2.18761e-05	13.8578	29.6948	-1.32438	-0.40532	0.0116405	0.041309	13.5944	10.2638
ENSMUSG00000045005	Fzd5	frizzled class receptor 5 [Source:MGI Symbol;Acc:MGI:108571]	2.15065	1.10477	0.00113627	0.0223108	6.45865	13.8927	1.50903	0.593623	0.000197781	0.00151843	8.8868	13.4118
ENSMUSG00000030265	Kras	Kirsten rat sarcoma viral oncogene homolog [Source:MGI Symbol;Acc:MGI:96680]	2.15522	1.10784	3.26078e-08	3.39828e-06	26.5385	57.1995	-1.76213	-0.817316	1.21107e-08	2.40502e-07	43.4599	24.6618
ENSMUSG00000046909	Tefm	transcription elongation factor, mitochondrial [Source:MGI Symbol;Acc:MGI:1915800]	2.15697	1.10901	0.00304404	0.0468637	4.05601	8.75962	-1.48768	-0.573064	0.00488684	0.0210664	11.8538	7.96418
ENSMUSG00000021099	Six6	sine oculis-related homeobox 6 [Source:MGI Symbol;Acc:MGI:1341840]	2.18224	1.12581	1.62214e-06	0.000103754	9.89767	21.6035	1.64628	0.71921	0.00140722	0.00780179	15.4151	25.3806
ENSMUSG00000042671	Rgs8	regulator of G-protein signaling 8 [Source:MGI Symbol;Acc:MGI:108408]	2.20544	1.14107	2.17761e-06	0.000131388	7.79971	17.2037	-4.42766	-2.14654	3.63355e-54	6.76477e-51	22.3955	5.05659
ENSMUSG00000019082	Slc25a22	solute carrier family 25 (mitochondrial carrier, glutamate), member 22 [Source:MGI Symbol;Acc:MGI:1915517]	2.2061	1.1415	7.96692e-07	5.79176e-05	5.52907	12.2007	-2.32202	-1.21538	1.64983e-08	3.24604e-07	6.07271	2.61354
ENSMUSG00000052981	Ube2ql1	ubiquitin-conjugating enzyme E2Q family-like 1 [Source:MGI Symbol;Acc:MGI:1924230]	2.21104	1.14472	0.000728587	0.0157364	2.12763	4.71102	-1.97775	-0.983859	0.00884376	0.0333804	3.01276	1.51978
ENSMUSG00000053192	Mllt11	myeloid/lymphoid or mixed-lineage leukemia; translocated to, 11 [Source:MGI Symbol;Acc:MGI:1929671]	2.21984	1.15046	2.09716e-08	2.33238e-06	14.8913	33.0639	-2.90009	-1.5361	3.23304e-25	5.41044e-23	39.658	13.6697
ENSMUSG00000028680	Plk3	polo like kinase 3 [Source:MGI Symbol;Acc:MGI:109604]	2.22209	1.15192	0.00164643	0.0297567	3.91798	8.71331	-1.76866	-0.822653	0.000331137	0.00233853	5.43897	3.07205
ENSMUSG00000042453	Reln	reelin [Source:MGI Symbol;Acc:MGI:103022]	2.22285	1.15241	2.05511e-10	3.60321e-08	6.93433	15.4147	2.45947	1.29835	1.71994e-09	3.92293e-08	2.07614	5.10735
ENSMUSG00000031517	Gpm6a	glycoprotein m6a [Source:MGI Symbol;Acc:MGI:107671]	2.24167	1.16458	0.00048489	0.0116366	3.80087	8.52605	1.95328	0.965902	3.72386e-07	5.65373e-06	10.6729	20.8528
ENSMUSG00000016150	Tenm1	teneurin transmembrane protein 1 [Source:MGI Symbol;Acc:MGI:1345185]	2.24173	1.16461	8.27062e-05	0.00276982	0.518177	1.16265	2.07937	1.05614	0.00186582	0.00972339	0.19015	0.396489
ENSMUSG00000032010	Usp2	ubiquitin specific peptidase 2 [Source:MGI Symbol;Acc:MGI:1858178]	2.24303	1.16545	3.51731e-06	0.000197634	5.44958	12.2274	-4.53687	-2.1817	6.12278e-19	5.06626e-17	6.35874	1.39845
ENSMUSG00000031530	Dusp4	dual specificity phosphatase 4 [Source:MGI Symbol;Acc:MGI:2442191]	2.25758	1.17478	0.000220989	0.00626835	6.19337	13.9889	4.02555	2.00919	3.10572e-16	1.73897e-14	3.65216	14.7226
ENSMUSG00000027570	Col9a3	collagen, type IX, alpha 3 [Source:MGI Symbol;Acc:MGI:894686]	2.26143	1.17723	1.74291e-05	0.000766211	4.50649	10.196	2.47617	1.30811	0.0110245	0.039636	0.560061	1.39383
ENSMUSG00000046449	Nexmif	neurite extension and migration factor [Source:MGI Symbol;Acc:MGI:2148050]	2.29486	1.1984	0.000832549	0.0174262	0.92252	2.11873	1.64044	0.714086	0.00692905	0.0276795	0.627735	1.03078
ENSMUSG00000086290	Snhg12	small nucleolar RNA host gene 12 [Source:MGI Symbol;Acc:MGI:1916721]	2.29876	1.20086	0.000468585	0.0112999	8.16778	18.7838	-4.51273	-2.174	3.07811e-12	1.0515e-10	46.8584	10.3777
ENSMUSG00000028328	Tmod1	tropomodulin 1 [Source:MGI Symbol;Acc:MGI:98775]	2.36213	1.24009	3.52752e-06	0.000197634	15.5157	36.6553	-4.33256	-2.11522	4.61132e-42	3.43405e-39	30.6285	7.06575
ENSMUSG00000078851	H2aw	H2A.W histone [Source:MGI Symbol;Acc:MGI:2448458]	2.3765	1.24884	0.000198149	0.00575637	2.99222	7.12057	-2.76905	-1.46939	1.97528e-16	1.12289e-14	16.4565	5.93754
ENSMUSG00000020326	Ccng1	cyclin G1 [Source:MGI Symbol;Acc:MGI:102890]	2.40578	1.26651	1.13099e-10	2.16091e-08	28.2764	68.0329	-2.00706	-1.00508	3.57016e-11	1.06775e-09	34.6264	17.2497
ENSMUSG00000043003	Rasef	RAS and EF hand domain containing [Source:MGI Symbol;Acc:MGI:2448565]	2.48257	1.31183	3.56797e-06	0.000199151	1.30118	3.23411	1.67521	0.744341	0.00252924	0.0124366	1.67855	2.81413
ENSMUSG00000021239	Vsx2	visual system homeobox 2 [Source:MGI Symbol;Acc:MGI:88401]	2.53173	1.34012	1.91363e-08	2.17701e-06	20.0609	50.7957	1.72961	0.79045	0.000325219	0.00230438	29.2705	50.6307
ENSMUSG00000006445	Epha2	Eph receptor A2 [Source:MGI Symbol;Acc:MGI:95278]	2.55541	1.35356	3.6656e-08	3.79364e-06	20.3776	52.0781	-1.32499	-0.405978	0.00429198	0.018984	14.1859	10.7055
ENSMUSG00000010311	Optc	opticin [Source:MGI Symbol;Acc:MGI:2151113]	2.5981	1.37746	3.16565e-10	5.42273e-08	23.3925	60.7853	2.70488	1.43557	2.26067e-05	0.000224781	1.8419	4.9946
ENSMUSG00000015599	Ttbk1	tau tubulin kinase 1 [Source:MGI Symbol;Acc:MGI:2147036]	2.62022	1.38969	1.42453e-06	9.27063e-05	1.18411	3.10435	-2.27497	-1.18585	0.000215642	0.00163866	0.787246	0.345264
ENSMUSG00000030609	Aen	apoptosis enhancing nuclease [Source:MGI Symbol;Acc:MGI:1915298]	2.6634	1.41327	3.26875e-12	8.25665e-10	6.55845	17.4721	-1.87916	-0.910091	4.54564e-10	1.13786e-08	9.2421	4.91672
ENSMUSG00000025658	Cnksr2	connector enhancer of kinase suppressor of Ras 2 [Source:MGI Symbol;Acc:MGI:2661175]	2.66548	1.4144	3.07049e-06	0.000177362	1.41403	3.77176	2.28195	1.19027	8.20313e-06	9.12453e-05	0.701521	1.60336
ENSMUSG00000022074	Tnfrsf10b	tumor necrosis factor receptor superfamily, member 10b [Source:MGI Symbol;Acc:MGI:1341090]	2.71145	1.43906	1.36741e-07	1.25022e-05	2.96167	8.0351	-1.95556	-0.96758	0.000317754	0.00226117	2.88175	1.47192
ENSMUSG00000037239	Spred3	sprouty-related EVH1 domain containing 3 [Source:MGI Symbol;Acc:MGI:2142186]	2.7967	1.48372	4.92098e-06	0.000269623	2.12577	5.94942	1.88713	0.916196	1.75169e-07	2.84511e-06	2.9186	5.51041
ENSMUSG00000045179	Sox3	SRY (sex determining region Y)-box 3 [Source:MGI Symbol;Acc:MGI:98365]	2.81749	1.49441	0.000686754	0.0150289	1.89105	5.34111	2.06735	1.04778	0.000956647	0.00567801	1.83656	3.80642
ENSMUSG00000032303	Chrna3	cholinergic receptor, nicotinic, alpha polypeptide 3 [Source:MGI Symbol;Acc:MGI:87887]	2.93495	1.55333	0.00010255	0.00332964	1.19969	3.5265	1.60336	0.681094	0.0133792	0.0461165	2.95394	4.73836
ENSMUSG00000029816	Gpnmb	glycoprotein (transmembrane) nmb [Source:MGI Symbol;Acc:MGI:1934765]	3.07398	1.62011	0.00210233	0.0356439	0.474433	1.46311	3.81351	1.93112	0.00334758	0.0155889	2.07311	7.91386
ENSMUSG00000024593	Megf10	multiple EGF-like-domains 10 [Source:MGI Symbol;Acc:MGI:2685177]	3.08341	1.62453	7.6603e-10	1.22754e-07	2.0256	6.24978	1.79877	0.847011	1.3584e-06	1.83427e-05	2.68221	4.82659
ENSMUSG00000041301	Cftr	cystic fibrosis transmembrane conductance regulator [Source:MGI Symbol;Acc:MGI:88388]	3.29131	1.71866	2.85671e-05	0.0011664	0.663585	2.18846	2.4174	1.27346	1.07601e-05	0.000115963	0.668138	1.61857
ENSMUSG00000028970	Abcb1b	ATP-binding cassette, sub-family B (MDR/TAP), member 1B [Source:MGI Symbol;Acc:MGI:97568]	3.47097	1.79534	0.000810399	0.0170826	0.313675	1.09337	-2.60329	-1.38033	0.0146731	0.0496571	0.339505	0.128859
ENSMUSG00000001864	Aif1l	allograft inflammatory factor 1-like [Source:MGI Symbol;Acc:MGI:1919598]	3.47712	1.79789	5.10675e-11	1.04255e-08	2.18499	7.60661	1.91952	0.940743	2.91176e-09	6.36825e-08	5.11994	9.83203
ENSMUSG00000025089	Gfra1	glial cell line derived neurotrophic factor family receptor alpha 1 [Source:MGI Symbol;Acc:MGI:1100842]	3.56739	1.83487	0.0015901	0.0291081	0.54354	1.94598	2.0817	1.05776	0.000258913	0.00190693	1.58725	3.30784
ENSMUSG00000038393	Txnip	thioredoxin interacting protein [Source:MGI Symbol;Acc:MGI:1889549]	3.66624	1.8743	4.90455e-07	3.8069e-05	7.4603	27.364	1.73898	0.798245	0.0013033	0.00731401	12.9303	22.49
ENSMUSG00000022385	Gtse1	G two S phase expressed protein 1 [Source:MGI Symbol;Acc:MGI:1352755]	3.69869	1.88702	1.749e-10	3.1404e-08	2.31676	8.58363	1.51364	0.598027	0.0039736	0.0179016	7.06112	10.6915
ENSMUSG00000025927	Tfap2b	transcription factor AP-2 beta [Source:MGI Symbol;Acc:MGI:104672]	4.10907	2.03881	0.000417813	0.0103778	0.840098	3.4593	2.54219	1.34607	0.00748658	0.0294131	4.12631	10.4944
ENSMUSG00000037321	Tap1	transporter 1, ATP-binding cassette, sub-family B (MDR/TAP) [Source:MGI Symbol;Acc:MGI:98483]	4.98757	2.31834	9.49603e-05	0.00312405	0.297528	1.49475	2.56013	1.35621	0.00690728	0.0276218	0.153381	0.397792
ENSMUSG00000000120	Ngfr	nerve growth factor receptor (TNFR superfamily, member 16) [Source:MGI Symbol;Acc:MGI:97323]	5.24602	2.39122	1.99452e-29	7.43109e-26	10.1689	53.3648	-1.75869	-0.814499	0.000833366	0.00507056	4.61111	2.61952
ENSMUSG00000037337	Map4k1	mitogen-activated protein kinase kinase kinase kinase 1 [Source:MGI Symbol;Acc:MGI:1346882]	5.60501	2.48672	0.000673844	0.014864	0.322597	1.83043	2.0599	1.04258	0.00247543	0.0122164	0.681198	1.40955
ENSMUSG00000035783	Acta2	actin, alpha 2, smooth muscle, aorta [Source:MGI Symbol;Acc:MGI:87909]	9.16939	3.19683	0.00296153	0.045912	7.39898	67.8995	3.99	1.99639	6.29766e-16	3.37401e-14	3.2215	12.8792
ENSMUSG00000020911	Krt19	keratin 19 [Source:MGI Symbol;Acc:MGI:96693]	21.4815	4.42502	6.88784e-10	1.11576e-07	0.386603	8.46691	3.67055	1.876	0.00351782	0.0161611	0.665046	2.46761
