# Supplementary material for: ATF4 May Be Essential for Adaption of the Ocular Lens to Its Avascular Environment
Source: Cells. 2023 Nov 16;12(22):2636. doi: 10.3390/cells12222636 (PMC10670291; doi:10.3390/cells12222636)
Supplement: Supplementary file 1 [file cells-12-02636-s001.zip › supplemental table S4 Atf4 degs that change expression between E13 and E15 in mouse lens.xlsx]

## Sheet: Sheet1
gene_id	SYMBOL	DESCRIPTION	Fold_Change.ATF4KOvWT	logFC.ATF4KOvWT	PValue.ATF4KOvWT	FDR.ATF4KOvWT	WT_Avg_FPKM	ATF4KO_Avg_FPKM	Fold_Change.E15vE13	logFC.E15vE13	PValue.E15vE13	FDR.E15vE13	E13.5_Avg_FPKM	E15.5_Avg_FPKM
ENSMUSG00000042672	Dcst1	DC-STAMP domain containing 1 [Source:MGI Symbol;Acc:MGI:1925022]	-428.725	-8.74391	1.45363e-13	4.4211e-11	1.21474	0	3.39303	1.76257	0.000112834	0.000374541	0.0885753	0.30533
ENSMUSG00000050217	Lgsn	lengsin, lens protein with glutamine synthetase domain [Source:MGI Symbol;Acc:MGI:2672844]	-327.676	-8.35613	5.86096e-07	4.4338e-05	2.51028	0	5.01721	2.32688	2.25264e-07	1.25432e-06	0.184227	0.946037
ENSMUSG00000026251	Chrnd	cholinergic receptor, nicotinic, delta polypeptide [Source:MGI Symbol;Acc:MGI:87893]	-172.537	-7.43076	2.07694e-06	0.000127903	0.77654	0	3.09144	1.62828	0.000804294	0.00221652	0.130654	0.410606
ENSMUSG00000054169	Ceacam10	carcinoembryonic antigen-related cell adhesion molecule 10 [Source:MGI Symbol;Acc:MGI:1347248]	-169.755	-7.40731	4.27222e-16	1.81911e-13	5.05009	0.0197303	33.0394	5.04612	5.87829e-70	4.18031e-67	0.479958	16.083
ENSMUSG00000085870	Gm12829	predicted gene 12829 [Source:MGI Symbol;Acc:MGI:3650003]	-57.3489	-5.8417	1.22321e-07	1.13226e-05	1.01614	0.0117857	5.10711	2.35251	1.04521e-13	1.57034e-12	0.336997	1.73875
ENSMUSG00000028186	Uox	urate oxidase [Source:MGI Symbol;Acc:MGI:98907]	-45.2753	-5.50065	9.70535e-07	6.72739e-05	0.389212	0.00572717	15.8955	3.99054	1.7615e-14	2.9132e-13	0.153847	2.47709
ENSMUSG00000046318	Ccbe1	collagen and calcium binding EGF domains 1 [Source:MGI Symbol;Acc:MGI:2445053]	-39.0389	-5.28684	1.40446e-07	1.27626e-05	0.359393	0.00788822	-4.40056	-2.13769	4.54703e-30	3.97107e-28	3.05604	0.693721
ENSMUSG00000035498	Cdcp1	CUB domain containing protein 1 [Source:MGI Symbol;Acc:MGI:2442010]	-29.1203	-4.86395	6.49191e-07	4.81338e-05	0.554551	0.0169435	6.19739	2.63166	9.19196e-17	2.05806e-15	0.175504	1.09577
ENSMUSG00000037727	Avp	arginine vasopressin [Source:MGI Symbol;Acc:MGI:88121]	-23.7528	-4.57003	1.05178e-05	0.00050079	5.36914	0.201353	51.2922	5.68067	7.32548e-26	4.17553e-24	0.12358	7.25093
ENSMUSG00000042406	Atf4	activating transcription factor 4 [Source:MGI Symbol;Acc:MGI:88096]	-23.6604	-4.5644	2.05e-10	3.60321e-08	58.3524	2.46022	1.61735	0.693632	7.85178e-11	7.71437e-10	58.9253	95.3056
ENSMUSG00000086291	Gm15513	predicted gene 15513 [Source:MGI Symbol;Acc:MGI:3782961]	-23.3002	-4.54227	1.24619e-06	8.25419e-05	3.61691	0.146236	6.45071	2.68946	1.56805e-08	1.07124e-07	0.182069	1.2109
ENSMUSG00000024306	Ccdc178	coiled coil domain containing 178 [Source:MGI Symbol;Acc:MGI:1918200]	-22.7255	-4.50624	5.91527e-05	0.00211404	0.600054	0.0226922	7.00376	2.80813	1.0813e-18	2.96297e-17	0.275946	1.94941
ENSMUSG00000050700	Emilin3	elastin microfibril interfacer 3 [Source:MGI Symbol;Acc:MGI:2389142]	-21.6538	-4.43655	2.61763e-30	1.95053e-26	14.8035	0.679628	1.93559	0.952772	4.5768e-14	7.14958e-13	8.74254	16.9247
ENSMUSG00000028217	Cdh17	cadherin 17 [Source:MGI Symbol;Acc:MGI:1095414]	-19.5026	-4.28559	4.11894e-05	0.00157396	0.439702	0.0194049	2.90752	1.53979	0.000259401	0.000796443	0.242196	0.708706
ENSMUSG00000000394	Gcg	glucagon [Source:MGI Symbol;Acc:MGI:95674]	-16.274	-4.0245	1.56645e-22	1.79575e-19	18.3953	1.12081	2.79882	1.48482	2.67084e-08	1.75094e-07	14.0823	39.4263
ENSMUSG00000054385	Ceacam2	carcinoembryonic antigen-related cell adhesion molecule 2 [Source:MGI Symbol;Acc:MGI:1347246]	-15.3636	-3.94145	3.74058e-11	7.74249e-09	4.45007	0.285902	17.493	4.12871	9.55742e-06	3.96144e-05	0.357273	6.29566
ENSMUSG00000045776	Lrtm1	leucine-rich repeats and transmembrane domains 1 [Source:MGI Symbol;Acc:MGI:2442106]	-13.945	-3.80168	2.48107e-08	2.67938e-06	1.84872	0.130852	1.37351	0.457867	0.0119298	0.0246451	2.44402	3.35738
ENSMUSG00000030088	Aldh1l1	aldehyde dehydrogenase 1 family, member L1 [Source:MGI Symbol;Acc:MGI:1340024]	-13.4482	-3.74934	3.51435e-10	5.95163e-08	1.93827	0.141146	1.89653	0.923365	4.21101e-06	1.87164e-05	1.03061	1.95669
ENSMUSG00000004668	Abca13	ATP-binding cassette, sub-family A (ABC1), member 13 [Source:MGI Symbol;Acc:MGI:2388707]	-12.7803	-3.67586	1.41675e-05	0.000637878	0.159306	0.0117721	2.51268	1.32923	2.07398e-12	2.58322e-11	0.640775	1.61087
ENSMUSG00000000303	Cdh1	cadherin 1 [Source:MGI Symbol;Acc:MGI:88354]	-12.7585	-3.67339	5.35934e-27	1.141e-23	38.8499	3.04201	1.68061	0.748989	7.45351e-08	4.46852e-07	26.9815	45.347
ENSMUSG00000036095	Dgkb	diacylglycerol kinase, beta [Source:MGI Symbol;Acc:MGI:2442474]	-12.6671	-3.66302	4.00011e-07	3.15416e-05	0.642762	0.0495539	-1.47453	-0.560259	1.3418e-05	5.39683e-05	4.16428	2.82384
ENSMUSG00000099722	Gm29154	predicted gene 29154 [Source:MGI Symbol;Acc:MGI:5579860]	-12.1941	-3.60811	6.85553e-06	0.000357231	0.821742	0.0654966	1.92345	0.943697	0.000112698	0.000374256	0.411002	0.791871
ENSMUSG00000108308	Gm45218	predicted gene 45218 [Source:MGI Symbol;Acc:MGI:5753794]	-12.1805	-3.6065	0.000561038	0.0130848	1.33255	0.101386	4.5369	2.18171	8.3549e-08	4.97298e-07	0.298787	1.37774
ENSMUSG00000036537	Rnf113a1	ring finger protein 113A1 [Source:MGI Symbol;Acc:MGI:1917192]	-10.7398	-3.4249	1.41951e-26	2.35055e-23	208.811	19.4316	3.68717	1.88251	6.68396e-05	0.00023322	58.4046	215.371
ENSMUSG00000003411	Rab3b	RAB3B, member RAS oncogene family [Source:MGI Symbol;Acc:MGI:1917158]	-10.6	-3.40599	7.60675e-07	5.55703e-05	2.78976	0.25939	1.95012	0.963561	6.26576e-15	1.1132e-13	4.7528	9.27136
ENSMUSG00000005649	Cabp5	calcium binding protein 5 [Source:MGI Symbol;Acc:MGI:1352746]	-10.4539	-3.38597	3.97005e-08	4.05244e-06	4.19929	0.39645	3.42831	1.7775	0.000150473	0.000485566	1.99727	6.85739
ENSMUSG00000024211	Grm8	glutamate receptor, metabotropic 8 [Source:MGI Symbol;Acc:MGI:1351345]	-10.4317	-3.3829	7.98162e-20	6.26053e-17	2.12359	0.202207	1.7063	0.770871	0.00045481	0.00132997	0.667298	1.13937
ENSMUSG00000029736	Nobox	NOBOX oogenesis homeobox [Source:MGI Symbol;Acc:MGI:108011]	-10.2304	-3.35479	0.000358544	0.00916533	1.09743	0.10063	6.18876	2.62965	1.64295e-13	2.38676e-12	0.265901	1.6726
ENSMUSG00000023886	Smoc2	SPARC related modular calcium binding 2 [Source:MGI Symbol;Acc:MGI:1929881]	-10.1169	-3.33869	0.000591466	0.0134986	0.836475	0.080771	-2.90666	-1.53936	0.00346661	0.00823975	0.377432	0.128865
ENSMUSG00000017390	Aldoc	aldolase C, fructose-bisphosphate [Source:MGI Symbol;Acc:MGI:101863]	-9.77583	-3.28922	1.66625e-29	7.43109e-26	22.4225	2.28956	4.16332	2.05774	4.89805e-66	3.04781e-63	6.30249	26.2495
ENSMUSG00000036330	Slc18a1	solute carrier family 18 (vesicular monoamine), member 1 [Source:MGI Symbol;Acc:MGI:106684]	-9.39724	-3.23224	0.000478591	0.0115039	0.326387	0.0322772	8.40548	3.07133	8.63672e-11	8.43011e-10	0.046139	0.402151
ENSMUSG00000037224	Zfyve28	zinc finger, FYVE domain containing 28 [Source:MGI Symbol;Acc:MGI:2684992]	-9.21954	-3.20469	1.4943e-10	2.78369e-08	4.11527	0.444027	10.2195	3.35325	4.5878e-47	1.05406e-44	0.254072	2.61326
ENSMUSG00000096140	Ankrd66	ankyrin repeat domain 66 [Source:MGI Symbol;Acc:MGI:1925106]	-9.12232	-3.1894	4.72522e-05	0.0017738	2.54502	0.268827	9.27082	3.2127	1.32421e-23	6.17994e-22	0.771216	7.21657
ENSMUSG00000044726	Erich5	glutamate rich 5 [Source:MGI Symbol;Acc:MGI:2447772]	-8.66734	-3.11559	3.07306e-16	1.34925e-13	22.472	2.58722	1.86423	0.898578	5.3941e-05	0.000191936	5.11071	9.53134
ENSMUSG00000026418	Tnni1	troponin I, skeletal, slow 1 [Source:MGI Symbol;Acc:MGI:105073]	-8.59496	-3.10349	5.49564e-08	5.42394e-06	4.97116	0.574757	1.90838	0.93235	3.27626e-05	0.000121832	2.0117	3.84176
ENSMUSG00000048065	Cyb5r2	cytochrome b5 reductase 2 [Source:MGI Symbol;Acc:MGI:2444415]	-8.51163	-3.08944	2.25155e-05	0.000950562	1.6267	0.186411	3.34442	1.74176	1.11887e-13	1.66926e-12	1.7559	5.88137
ENSMUSG00000110160	Gm45560	predicted gene 45560 [Source:MGI Symbol;Acc:MGI:5791396]	-7.98245	-2.99683	2.28216e-07	1.95466e-05	7.20843	0.89425	2.54882	1.34983	0.00145334	0.00377137	0.411469	1.05976
ENSMUSG00000097194	9330175E14Rik	RIKEN cDNA 9330175E14 gene [Source:MGI Symbol;Acc:MGI:2443913]	-7.76321	-2.95665	0.00268188	0.0424289	0.482626	0.059976	24.3996	4.60878	1.99215e-29	1.62572e-27	0.0482265	1.21811
ENSMUSG00000044951	Mylk4	myosin light chain kinase family, member 4 [Source:MGI Symbol;Acc:MGI:3643758]	-7.71125	-2.94697	4.87333e-05	0.00181408	1.48598	0.191017	-1.9799	-0.985425	9.94624e-05	0.000334543	1.7353	0.875789
ENSMUSG00000006457	Actn3	actinin alpha 3 [Source:MGI Symbol;Acc:MGI:99678]	-7.53696	-2.91398	2.09388e-05	0.000889035	2.7919	0.366062	1.51747	0.601669	1.86815e-05	7.28871e-05	4.46446	6.77656
ENSMUSG00000022877	Hrg	histidine-rich glycoprotein [Source:MGI Symbol;Acc:MGI:2146636]	-7.5366	-2.91391	0.0026477	0.042022	2.20011	0.285195	1.56193	0.643331	0.00118781	0.00314684	3.04424	4.75784
ENSMUSG00000039232	Stx11	syntaxin 11 [Source:MGI Symbol;Acc:MGI:1921982]	-7.42371	-2.89214	1.52195e-05	0.000681131	13.7592	1.85034	9.64644	3.27	5.60404e-06	2.43551e-05	1.74931	16.8961
ENSMUSG00000090958	Lrrc32	leucine rich repeat containing 32 [Source:MGI Symbol;Acc:MGI:93882]	-7.37012	-2.88169	1.23966e-06	8.24764e-05	1.68301	0.225575	1.47738	0.563044	3.64714e-06	1.63957e-05	3.41611	5.04797
ENSMUSG00000085256	Dmrta2os	doublesex and mab-3 related transcription factor like family A2, opposite strand [Source:MGI Symbol;Acc:MGI:1924703]	-7.35181	-2.8781	0.00218583	0.0368917	4.56339	0.605661	2.55356	1.35251	5.70732e-10	4.87046e-09	4.33803	11.0966
ENSMUSG00000040420	Cdh18	cadherin 18 [Source:MGI Symbol;Acc:MGI:1344366]	-7.34777	-2.87731	0.000453853	0.0110519	1.13614	0.151871	2.48432	1.31285	0.000806737	0.00222284	0.172352	0.431597
ENSMUSG00000068373	D430041D05Rik	RIKEN cDNA D430041D05 gene [Source:MGI Symbol;Acc:MGI:2181743]	-7.06277	-2.82023	5.25549e-10	8.70251e-08	1.60664	0.226721	3.61584	1.85433	1.18313e-21	4.48449e-20	0.445452	1.61234
ENSMUSG00000004951	Hspb1	heat shock protein 1 [Source:MGI Symbol;Acc:MGI:96240]	-6.9771	-2.80263	0.000901511	0.0185826	11.4933	1.63496	17.2391	4.10761	2.02725e-28	1.44856e-26	0.411939	7.26516
ENSMUSG00000038239	Hrc	histidine rich calcium binding protein [Source:MGI Symbol;Acc:MGI:96226]	-6.86951	-2.78021	0.000329246	0.00861159	5.7252	0.828515	2.40271	1.26466	2.3524e-08	1.55652e-07	1.36598	3.2878
ENSMUSG00000059169	Krt40	keratin 40 [Source:MGI Symbol;Acc:MGI:3629968]	-6.76342	-2.75775	0.00169841	0.030459	2.47382	0.356332	5.76777	2.52801	1.79217e-16	3.83992e-15	0.782198	4.5493
ENSMUSG00000066060	Gm12866	predicted gene 12866 [Source:MGI Symbol;Acc:MGI:3649462]	-6.74622	-2.75408	0.000116137	0.00371415	3.64304	0.532455	3.95008	1.98188	1.65958e-10	1.55387e-09	0.598648	2.38323
ENSMUSG00000067158	Col4a4	collagen, type IV, alpha 4 [Source:MGI Symbol;Acc:MGI:104687]	-6.7284	-2.75026	1.52965e-12	4.07077e-10	2.66131	0.394349	4.62864	2.21059	9.90891e-08	5.83286e-07	0.0467553	0.21997
ENSMUSG00000114069	E130119H09Rik	RIKEN cDNA E130119H09 gene [Source:MGI Symbol;Acc:MGI:1925800]	-6.70782	-2.74584	1.221e-20	1.13728e-17	67.0855	9.98807	14.9452	3.90161	0.0104798	0.0220028	13.7268	205.298
ENSMUSG00000071862	Lrrtm2	leucine rich repeat transmembrane neuronal 2 [Source:MGI Symbol;Acc:MGI:2389174]	-6.50913	-2.70247	3.41442e-07	2.75055e-05	1.66384	0.253555	3.15432	1.65733	4.84923e-12	5.69775e-11	0.932759	2.946
ENSMUSG00000014846	Tppp3	tubulin polymerization-promoting protein family member 3 [Source:MGI Symbol;Acc:MGI:1915221]	-6.27348	-2.64927	1.05067e-17	6.02236e-15	21.7479	3.45991	1.67537	0.744476	1.25566e-09	1.01582e-08	16.0984	26.9745
ENSMUSG00000038135	Crygn	crystallin, gamma N [Source:MGI Symbol;Acc:MGI:2449167]	-6.26353	-2.64698	1.92152e-24	2.86365e-21	2206.45	352.253	2.2869	1.1934	1.59939e-09	1.27185e-08	2116.13	4839.4
ENSMUSG00000035561	Aldh1b1	aldehyde dehydrogenase 1 family, member B1 [Source:MGI Symbol;Acc:MGI:1919785]	-6.21898	-2.63668	0.00200173	0.0343288	3.16287	0.503189	2.16049	1.11136	6.50029e-05	0.000227449	1.5253	3.30075
ENSMUSG00000032968	Inha	inhibin alpha [Source:MGI Symbol;Acc:MGI:96569]	-6.18527	-2.62884	0.00141832	0.026756	1.57628	0.246215	2.18123	1.12514	2.71644e-05	0.00010265	1.70042	3.71743
ENSMUSG00000105560	Gm42744	predicted gene 42744 [Source:MGI Symbol;Acc:MGI:5662881]	-6.11888	-2.61327	5.6593e-14	1.83349e-11	20.08	3.2758	19.4772	4.28372	0.00363757	0.00859276	1.99505	38.9481
ENSMUSG00000021069	Pygl	liver glycogen phosphorylase [Source:MGI Symbol;Acc:MGI:97829]	-6.02295	-2.59047	1.49194e-18	1.05878e-15	5.50027	0.91143	2.27287	1.18451	2.45796e-09	1.90094e-08	4.45937	10.1375
ENSMUSG00000058135	Gstm1	glutathione S-transferase, mu 1 [Source:MGI Symbol;Acc:MGI:95860]	-6.01936	-2.58961	6.18826e-23	8.38397e-20	60.4718	10.0378	3.21218	1.68355	3.02954e-29	2.43243e-27	31.8034	102.174
ENSMUSG00000053846	Lipg	lipase, endothelial [Source:MGI Symbol;Acc:MGI:1341803]	-5.88232	-2.55638	8.23587e-05	0.00276982	0.840676	0.14031	3.54793	1.82698	1.63783e-09	1.29964e-08	0.344109	1.22659
ENSMUSG00000032452	Clstn2	calsyntenin 2 [Source:MGI Symbol;Acc:MGI:1929897]	-5.6782	-2.50543	1.74655e-16	8.13401e-14	8.66971	1.5247	1.91091	0.934259	2.46038e-11	2.60038e-10	2.69644	5.15432
ENSMUSG00000047497	Adamts12	a disintegrin-like and metallopeptidase (reprolysin type) with thrombospondin type 1 motif, 12 [Source:MGI Symbol;Acc:MGI:2146046]	-5.67709	-2.50515	3.23694e-07	2.63607e-05	3.59309	0.631787	-1.80186	-0.849486	2.30509e-08	1.52996e-07	2.67957	1.48669
ENSMUSG00000060594	Layn	layilin [Source:MGI Symbol;Acc:MGI:2685357]	-5.61753	-2.48994	1.2354e-09	1.89807e-07	5.20748	0.921918	1.47192	0.557703	0.00493927	0.0113134	2.27154	3.34559
ENSMUSG00000036551	Akap14	A kinase (PRKA) anchor protein 14 [Source:MGI Symbol;Acc:MGI:3618288]	-5.57244	-2.47831	7.10312e-05	0.00243912	3.9814	0.707548	1.45131	0.537359	0.0148446	0.029793	3.75295	5.44937
ENSMUSG00000049537	Tecrl	trans-2,3-enoyl-CoA reductase-like [Source:MGI Symbol;Acc:MGI:2444966]	-5.53253	-2.46794	0.000933962	0.0190408	2.58309	0.461793	2.51266	1.32922	0.000183229	0.000581086	2.23289	5.6173
ENSMUSG00000060044	Tmem26	transmembrane protein 26 [Source:MGI Symbol;Acc:MGI:2143537]	-5.43254	-2.44163	0.0010517	0.0207871	1.3976	0.254952	1.85281	0.889712	0.000552063	0.00158487	0.730678	1.3555
ENSMUSG00000055632	Hmcn2	hemicentin 2 [Source:MGI Symbol;Acc:MGI:2677838]	-5.37986	-2.42757	0.000923475	0.0189046	0.566972	0.104635	2.19397	1.13354	0.000151874	0.00048955	0.123199	0.271081
ENSMUSG00000051048	P4ha3	procollagen-proline, 2-oxoglutarate 4-dioxygenase (proline 4-hydroxylase), alpha polypeptide III [Source:MGI Symbol;Acc:MGI:2444049]	-5.27105	-2.39809	0.000584681	0.0134505	4.55921	0.861123	2.87461	1.52337	1.02879e-08	7.25054e-08	0.628934	1.81424
ENSMUSG00000042846	Lrrtm3	leucine rich repeat transmembrane neuronal 3 [Source:MGI Symbol;Acc:MGI:2389177]	-5.18111	-2.37326	0.00120213	0.0234187	1.01167	0.192438	3.16955	1.66428	4.8566e-09	3.59764e-08	0.310897	0.99076
ENSMUSG00000067889	Sptbn2	spectrin beta, non-erythrocytic 2 [Source:MGI Symbol;Acc:MGI:1313261]	-5.08086	-2.34507	3.43008e-27	8.51974e-24	111.28	21.9005	1.70177	0.767035	5.69883e-12	6.64375e-11	28.4961	48.4945
ENSMUSG00000028644	Ermap	erythroblast membrane-associated protein [Source:MGI Symbol;Acc:MGI:1349816]	-5.06408	-2.3403	2.83441e-10	4.91177e-08	6.55533	1.29222	3.58386	1.84152	0.000113716	0.000377133	5.2139	18.691
ENSMUSG00000038738	Shank1	SH3 and multiple ankyrin repeat domains 1 [Source:MGI Symbol;Acc:MGI:3613677]	-5.02798	-2.32998	3.55641e-34	5.30012e-30	18.3974	3.65786	2.10772	1.07568	5.0534e-11	5.11644e-10	1.20735	2.54585
ENSMUSG00000068874	Selenbp1	selenium binding protein 1 [Source:MGI Symbol;Acc:MGI:96825]	-4.89817	-2.29224	3.75733e-05	0.00145443	3.66774	0.743593	2.52181	1.33446	1.05556e-09	8.66141e-09	1.60963	4.06623
ENSMUSG00000037161	Mgarp	mitochondria localized glutamic acid rich protein [Source:MGI Symbol;Acc:MGI:1914999]	-4.87523	-2.28547	8.69528e-27	1.61982e-23	246.867	50.6312	2.221	1.15121	4.15797e-15	7.60039e-14	193.269	429.257
ENSMUSG00000068762	Gstm6	glutathione S-transferase, mu 6 [Source:MGI Symbol;Acc:MGI:1309467]	-4.87097	-2.28421	5.49913e-05	0.001994	2.82869	0.574824	2.39672	1.26106	1.19805e-12	1.53584e-11	5.08854	12.2032
ENSMUSG00000079654	Prrt4	proline-rich transmembrane protein 4 [Source:MGI Symbol;Acc:MGI:2141677]	-4.76653	-2.25294	1.12301e-06	7.55084e-05	5.20366	1.08827	1.73979	0.798911	4.20362e-08	2.64435e-07	3.94014	6.85727
ENSMUSG00000058248	Kcnh1	potassium voltage-gated channel, subfamily H (eag-related), member 1 [Source:MGI Symbol;Acc:MGI:1341721]	-4.73084	-2.2421	7.47298e-13	2.14173e-10	2.72066	0.573485	2.35371	1.23494	1.54246e-10	1.4524e-09	1.26049	2.96877
ENSMUSG00000044518	Foxe3	forkhead box E3 [Source:MGI Symbol;Acc:MGI:1353569]	-4.69035	-2.2297	2.66887e-06	0.000155977	140.084	29.853	2.62967	1.39488	1.3935e-42	2.5073e-40	71.8309	188.911
ENSMUSG00000060224	Pyroxd2	pyridine nucleotide-disulphide oxidoreductase domain 2 [Source:MGI Symbol;Acc:MGI:1921830]	-4.67134	-2.22384	3.40428e-09	4.61633e-07	3.07487	0.655818	1.77265	0.82591	2.37939e-05	9.10655e-05	1.94596	3.4512
ENSMUSG00000030043	Tacr1	tachykinin receptor 1 [Source:MGI Symbol;Acc:MGI:98475]	-4.65248	-2.218	7.92144e-11	1.57404e-08	6.91185	1.48383	1.4372	0.523257	2.18403e-06	1.02438e-05	4.44117	6.38354
ENSMUSG00000024747	Aldh1a7	aldehyde dehydrogenase family 1, subfamily A7 [Source:MGI Symbol;Acc:MGI:1347050]	-4.60535	-2.20331	1.54356e-10	2.83995e-08	51.0009	11.0686	1.52097	0.604996	4.17623e-06	1.85729e-05	68.2362	103.788
ENSMUSG00000109844	Gm31816	predicted gene, 31816 [Source:MGI Symbol;Acc:MGI:5590975]	-4.53175	-2.18007	6.79003e-11	1.36746e-08	6.36618	1.40064	2.20984	1.14394	2.81263e-08	1.83549e-07	2.88767	6.38585
ENSMUSG00000091985	Gm17354	predicted gene, 17354 [Source:MGI Symbol;Acc:MGI:4936988]	-4.50657	-2.17203	0.00277488	0.0436225	1.03072	0.22494	1.43756	0.52362	0.0184786	0.0361534	1.49668	2.15306
ENSMUSG00000087336	Gm15860	predicted gene 15860 [Source:MGI Symbol;Acc:MGI:3801778]	-4.50126	-2.17033	1.04815e-09	1.64428e-07	24.405	5.40994	5.06405	2.34029	1.72224e-16	3.71139e-15	1.32149	6.73586
ENSMUSG00000005413	Hmox1	heme oxygenase 1 [Source:MGI Symbol;Acc:MGI:96163]	-4.49751	-2.16913	3.53705e-12	8.78544e-10	34.9414	7.76243	7.63361	2.93237	2.86297e-46	6.38144e-44	11.1768	85.3592
ENSMUSG00000022665	Ccdc80	coiled-coil domain containing 80 [Source:MGI Symbol;Acc:MGI:1915146]	-4.44934	-2.15359	1.16342e-16	5.59303e-14	33.4105	7.50642	2.14108	1.09834	3.45651e-15	6.38066e-14	13.297	28.4727
ENSMUSG00000029095	Ablim2	actin-binding LIM protein 2 [Source:MGI Symbol;Acc:MGI:2385758]	-4.41401	-2.14209	0.000769871	0.016414	0.740672	0.166151	2.71748	1.44227	4.04542e-06	1.80665e-05	0.166616	0.455321
ENSMUSG00000031543	Ank1	ankyrin 1, erythroid [Source:MGI Symbol;Acc:MGI:88024]	-4.39952	-2.13735	5.11386e-06	0.000278146	1.95604	0.443751	9.70665	3.27897	3.71061e-48	9.23572e-46	0.121525	1.18635
ENSMUSG00000006342	Susd2	sushi domain containing 2 [Source:MGI Symbol;Acc:MGI:1918983]	-4.39232	-2.13498	2.28331e-09	3.27194e-07	5.46235	1.24025	3.36486	1.75055	1.62503e-24	8.31103e-23	1.80826	6.09175
ENSMUSG00000033717	Adra2a	adrenergic receptor, alpha 2a [Source:MGI Symbol;Acc:MGI:87934]	-4.37126	-2.12805	1.16869e-05	0.000549434	3.35985	0.766247	1.84533	0.883879	9.61219e-09	6.81071e-08	1.77497	3.27724
ENSMUSG00000104905	Gm43718	predicted gene 43718 [Source:MGI Symbol;Acc:MGI:5663855]	-4.35213	-2.12172	2.60885e-07	2.18426e-05	11.7088	2.68414	-1.3514	-0.434459	5.2839e-05	0.000188419	40.6763	30.0978
ENSMUSG00000039452	Snx22	sorting nexin 22 [Source:MGI Symbol;Acc:MGI:2685966]	-4.35063	-2.12122	2.50343e-14	9.56631e-12	32.6741	7.50625	2.63313	1.39678	7.21144e-15	1.2685e-13	46.9279	123.573
ENSMUSG00000078949	R3hdml	R3H domain containing-like [Source:MGI Symbol;Acc:MGI:3650937]	-4.34101	-2.11803	1.08146e-09	1.67886e-07	45.2985	10.4246	1.8527	0.889628	0.00650707	0.0144436	46.7099	86.5475
ENSMUSG00000025140	Pycr1	pyrroline-5-carboxylate reductase 1 [Source:MGI Symbol;Acc:MGI:2384795]	-4.2939	-2.10229	0.00013623	0.00425626	2.78578	0.645848	1.43793	0.523997	0.000224758	0.000700739	3.96269	5.69926
ENSMUSG00000005677	Nr1i3	nuclear receptor subfamily 1, group I, member 3 [Source:MGI Symbol;Acc:MGI:1346307]	-4.23547	-2.08252	0.000850307	0.0177481	1.46298	0.342793	1.30813	0.387501	0.00199474	0.0050159	5.3268	6.96886
ENSMUSG00000030873	Scnn1b	sodium channel, nonvoltage-gated 1 beta [Source:MGI Symbol;Acc:MGI:104696]	-4.23027	-2.08075	5.21401e-09	6.81618e-07	13.1441	3.10281	1.84181	0.881128	0.00838243	0.018064	18.6658	34.3824
ENSMUSG00000024388	Myo7b	myosin VIIB [Source:MGI Symbol;Acc:MGI:107709]	-4.22975	-2.08057	8.27547e-06	0.000418065	17.9656	4.24574	6.20225	2.63279	1.74075e-22	7.06422e-21	4.54848	28.219
ENSMUSG00000083161	Gm11427	predicted gene 11427 [Source:MGI Symbol;Acc:MGI:3651774]	-4.19924	-2.07013	0.00299271	0.046266	1.44978	0.341398	2.11245	1.07892	5.64204e-05	0.000200091	2.12573	4.49447
ENSMUSG00000003949	Hlf	hepatic leukemia factor [Source:MGI Symbol;Acc:MGI:96108]	-4.17814	-2.06286	1.45547e-07	1.3146e-05	2.3884	0.569961	2.13629	1.09511	4.13379e-09	3.09599e-08	1.7146	3.66468
ENSMUSG00000030092	Cntn6	contactin 6 [Source:MGI Symbol;Acc:MGI:1858223]	-4.1652	-2.05839	1.99021e-08	2.24697e-06	6.89541	1.65375	1.44864	0.534704	9.32441e-07	4.6541e-06	4.94305	7.16144
ENSMUSG00000024659	Anxa1	annexin A1 [Source:MGI Symbol;Acc:MGI:96819]	-4.10624	-2.03782	1.92873e-21	1.91626e-18	31.5224	7.67284	2.05196	1.037	1.2404e-08	8.64589e-08	24.1274	49.5122
ENSMUSG00000062859	Tcp11	t-complex protein 11 [Source:MGI Symbol;Acc:MGI:98544]	-3.96826	-1.98851	9.391e-05	0.00309633	2.44682	0.613695	5.65374	2.49921	1.22274e-27	8.11576e-26	0.835969	4.73914
ENSMUSG00000022040	Ephx2	epoxide hydrolase 2, cytoplasmic [Source:MGI Symbol;Acc:MGI:99500]	-3.86642	-1.951	0.000404586	0.0101679	7.1969	1.85698	2.1618	1.11224	2.85951e-11	2.99257e-10	3.36529	7.28003
ENSMUSG00000112129	Pbld1	phenazine biosynthesis-like protein domain containing 1 [Source:MGI Symbol;Acc:MGI:1915621]	-3.81532	-1.9318	0.000135271	0.00423518	2.24643	0.586008	16.9747	4.08531	1.62926e-50	4.67912e-48	0.191305	3.29005
ENSMUSG00000030717	Nupr1	nuclear protein transcription regulator 1 [Source:MGI Symbol;Acc:MGI:1891834]	-3.81515	-1.93174	3.0782e-16	1.34925e-13	96.8452	25.38	5.21541	2.38278	2.54922e-28	1.78732e-26	23.4227	122.177
ENSMUSG00000032268	Tmprss5	transmembrane protease, serine 5 (spinesin) [Source:MGI Symbol;Acc:MGI:1933407]	-3.75234	-1.90779	2.75178e-05	0.00112975	8.10859	2.15738	1.52287	0.606793	9.92172e-05	0.000333869	5.60313	8.53464
ENSMUSG00000024617	Camk2a	calcium/calmodulin-dependent protein kinase II alpha [Source:MGI Symbol;Acc:MGI:88256]	-3.74304	-1.90421	1.08076e-11	2.40396e-09	3.43496	0.916229	1.76069	0.816143	1.55289e-10	1.4613e-09	1.80356	3.17658
ENSMUSG00000105265	Sox2ot	SOX2 overlapping transcript (non-protein coding) [Source:MGI Symbol;Acc:MGI:2444112]	-3.72044	-1.89547	1.4105e-20	1.23651e-17	10.2022	2.74127	1.38009	0.464758	0.000878	0.00239489	7.78095	10.7387
ENSMUSG00000028185	Dnase2b	deoxyribonuclease II beta [Source:MGI Symbol;Acc:MGI:1913283]	-3.69647	-1.88615	1.44018e-10	2.71684e-08	31.6932	8.57001	9.18948	3.19998	0.00508253	0.011597	4.02569	37.0248
ENSMUSG00000020681	Ace	angiotensin I converting enzyme (peptidyl-dipeptidase A) 1 [Source:MGI Symbol;Acc:MGI:87874]	-3.64073	-1.86423	3.86491e-18	2.61813e-15	17.3673	4.76825	2.48419	1.31278	1.1361e-14	1.9324e-13	3.75467	9.33026
ENSMUSG00000036596	Cpz	carboxypeptidase Z [Source:MGI Symbol;Acc:MGI:88487]	-3.61653	-1.8546	2.74051e-09	3.853e-07	10.864	2.99918	2.30432	1.20434	8.3699e-19	2.31046e-17	4.09704	9.44697
ENSMUSG00000079110	Capn3	calpain 3 [Source:MGI Symbol;Acc:MGI:107437]	-3.56126	-1.83239	8.07041e-08	7.66072e-06	21.6758	6.08406	2.46148	1.29953	2.16899e-16	4.60763e-15	115.947	285.406
ENSMUSG00000070498	Tmem132b	transmembrane protein 132B [Source:MGI Symbol;Acc:MGI:3609245]	-3.50638	-1.80998	9.9976e-07	6.80339e-05	6.0353	1.71995	1.7739	0.826921	5.97717e-08	3.6603e-07	3.04697	5.406
ENSMUSG00000038840	Birc7	baculoviral IAP repeat-containing 7 (livin) [Source:MGI Symbol;Acc:MGI:2676458]	-3.46619	-1.79335	8.73343e-07	6.19782e-05	18.4565	5.31776	10.8317	3.43718	6.79044e-05	0.000236421	5.15962	55.9545
ENSMUSG00000020150	Gamt	guanidinoacetate methyltransferase [Source:MGI Symbol;Acc:MGI:1098221]	-3.46065	-1.79104	1.36358e-05	0.000621452	8.06657	2.32358	2.24157	1.16451	4.40874e-18	1.16325e-16	9.12668	20.4671
ENSMUSG00000029878	Dbpht2	DNA binding protein with his-thr domain [Source:MGI Symbol;Acc:MGI:2679513]	-3.45549	-1.78889	0.000637993	0.0142978	0.939067	0.269773	2.38722	1.25533	0.000782669	0.00216291	0.354813	0.849784
ENSMUSG00000055026	Gabrg3	gamma-aminobutyric acid (GABA) A receptor, subunit gamma 3 [Source:MGI Symbol;Acc:MGI:95624]	-3.35494	-1.74629	5.87435e-12	1.34685e-09	4.75819	1.41739	2.21947	1.15021	1.41936e-06	6.8687e-06	1.47296	3.27026
ENSMUSG00000079465	Col4a3	collagen, type IV, alpha 3 [Source:MGI Symbol;Acc:MGI:104688]	-3.35447	-1.74609	8.4738e-06	0.000423775	1.33887	0.398091	2.58334	1.36924	2.9229e-07	1.59367e-06	0.262826	0.680643
ENSMUSG00000034164	Emid1	EMI domain containing 1 [Source:MGI Symbol;Acc:MGI:2155091]	-3.33851	-1.73921	1.08701e-08	1.29597e-06	9.7679	2.92223	1.57909	0.659093	3.88855e-06	1.74076e-05	6.255	9.87932
ENSMUSG00000035967	Ints6l	integrator complex subunit 6 like [Source:MGI Symbol;Acc:MGI:2442593]	-3.33755	-1.73879	3.3776e-17	1.79773e-14	25.2086	7.55157	-1.41745	-0.503297	2.83978e-05	0.000106878	57.0762	40.2664
ENSMUSG00000112307	Gm48751	predicted gene, 48751 [Source:MGI Symbol;Acc:MGI:6098427]	-3.33177	-1.73629	3.31103e-06	0.000187621	6.15033	1.84353	-2.55179	-1.35151	0.00158083	0.00406966	0.317839	0.123073
ENSMUSG00000036103	Colec12	collectin sub-family member 12 [Source:MGI Symbol;Acc:MGI:2152907]	-3.31386	-1.72851	5.88705e-10	9.64117e-08	6.35922	1.91779	1.38228	0.467051	4.70689e-05	0.00016983	2.65242	3.66684
ENSMUSG00000040998	Npnt	nephronectin [Source:MGI Symbol;Acc:MGI:2148811]	-3.30738	-1.72569	4.37623e-18	2.8356e-15	20.3802	6.15996	1.89748	0.924083	7.32842e-18	1.87402e-16	13.7765	26.1424
ENSMUSG00000047786	Lix1	limb and CNS expressed 1 [Source:MGI Symbol;Acc:MGI:1913893]	-3.26189	-1.70571	4.04673e-14	1.40252e-11	32.0081	9.80973	1.79847	0.846773	3.61179e-08	2.30703e-07	21.565	38.7865
ENSMUSG00000042379	Esm1	endothelial cell-specific molecule 1 [Source:MGI Symbol;Acc:MGI:1918940]	-3.23155	-1.69223	0.0016403	0.0297567	4.75142	1.46543	-1.40932	-0.494999	0.0139674	0.0281992	5.1297	3.63838
ENSMUSG00000024053	Emilin2	elastin microfibril interfacer 2 [Source:MGI Symbol;Acc:MGI:2389136]	-3.20757	-1.68148	2.05797e-08	2.30601e-06	6.94192	2.16236	1.99149	0.993849	1.12273e-13	1.67334e-12	4.59914	9.16103
ENSMUSG00000053398	Phgdh	3-phosphoglycerate dehydrogenase [Source:MGI Symbol;Acc:MGI:1355330]	-3.20657	-1.68103	7.33986e-12	1.65736e-09	42.7534	13.329	1.37481	0.459227	9.93754e-06	4.10152e-05	25.5207	35.0876
ENSMUSG00000038065	Mturn	maturin, neural progenitor differentiation regulator homolog (Xenopus) [Source:MGI Symbol;Acc:MGI:1915485]	-3.18895	-1.67308	8.12785e-16	3.3647e-13	19.0689	5.97788	1.66028	0.73143	7.77061e-05	0.000267265	16.7281	27.7746
ENSMUSG00000016763	Scube1	signal peptide, CUB domain, EGF-like 1 [Source:MGI Symbol;Acc:MGI:1890616]	-3.1565	-1.65833	2.1332e-06	0.000129759	5.02741	1.59169	1.44103	0.527099	9.89894e-06	4.08711e-05	2.08847	3.01001
ENSMUSG00000023031	Cela1	chymotrypsin-like elastase family, member 1 [Source:MGI Symbol;Acc:MGI:95314]	-3.15282	-1.65664	7.35806e-09	9.37241e-07	18.7982	5.95793	1.6381	0.712027	1.07071e-07	6.25587e-07	26.9904	44.2159
ENSMUSG00000027792	Bche	butyrylcholinesterase [Source:MGI Symbol;Acc:MGI:894278]	-3.14349	-1.65237	0.000177004	0.00524291	1.65822	0.526003	-1.50741	-0.59207	0.000201339	0.000633677	1.97734	1.31122
ENSMUSG00000050914	Ankrd37	ankyrin repeat domain 37 [Source:MGI Symbol;Acc:MGI:3603344]	-3.1216	-1.64229	0.00145022	0.0271175	4.7547	1.51662	1.62897	0.703963	0.00171394	0.00437015	2.18137	3.55768
ENSMUSG00000004035	Gstm7	glutathione S-transferase, mu 7 [Source:MGI Symbol;Acc:MGI:1915562]	-3.11952	-1.64132	3.50689e-06	0.000197634	11.373	3.63947	1.77652	0.829057	1.1603e-10	1.11148e-09	15.9573	28.3536
ENSMUSG00000036412	Arsi	arylsulfatase i [Source:MGI Symbol;Acc:MGI:2670959]	-3.1191	-1.64113	2.8104e-12	7.22127e-10	16.5557	5.30445	2.35628	1.23651	6.24364e-16	1.24656e-14	12.4595	29.3629
ENSMUSG00000116226	Gm49502	predicted gene, 49502 [Source:MGI Symbol;Acc:MGI:6155188]	-3.09937	-1.63197	0.000174859	0.00519108	5.32738	1.71412	-3.15957	-1.65973	0.0020762	0.00519797	0.42256	0.130352
ENSMUSG00000027533	Fabp5	fatty acid binding protein 5, epidermal [Source:MGI Symbol;Acc:MGI:101790]	-3.08313	-1.6244	2.43739e-19	1.81622e-16	48.8005	15.8254	2.75905	1.46417	6.6377e-41	1.12645e-38	6.38687	17.6269
ENSMUSG00000029096	Htra3	HtrA serine peptidase 3 [Source:MGI Symbol;Acc:MGI:1925808]	-3.05969	-1.61339	1.58907e-15	6.40052e-13	71.4445	23.348	1.96301	0.973065	1.97459e-15	3.75172e-14	62.063	121.832
ENSMUSG00000042109	Csdc2	cold shock domain containing C2, RNA binding [Source:MGI Symbol;Acc:MGI:2146027]	-3.01712	-1.59317	1.17771e-11	2.54369e-09	10.0445	3.32702	2.82908	1.50033	7.02313e-16	1.39103e-14	2.18075	6.17368
ENSMUSG00000041078	Grid1	glutamate receptor, ionotropic, delta 1 [Source:MGI Symbol;Acc:MGI:95812]	-3.01346	-1.59142	2.76292e-14	1.02939e-11	12.5819	4.17355	2.37572	1.24837	1.0753e-12	1.38555e-11	2.76222	6.5647
ENSMUSG00000028042	Zbtb7b	zinc finger and BTB domain containing 7B [Source:MGI Symbol;Acc:MGI:102755]	-2.96167	-1.56641	7.71449e-09	9.71581e-07	25.322	8.54812	6.90262	2.78714	0.000107136	0.000357854	8.68363	59.9508
ENSMUSG00000056222	Spock1	sparc/osteonectin, cwcv and kazal-like domains proteoglycan 1 [Source:MGI Symbol;Acc:MGI:105371]	-2.92368	-1.54778	1.55795e-08	1.81392e-06	7.50489	2.56577	1.7875	0.837942	2.75134e-09	2.10818e-08	4.32587	7.73348
ENSMUSG00000036256	Igfbp7	insulin-like growth factor binding protein 7 [Source:MGI Symbol;Acc:MGI:1352480]	-2.92354	-1.54772	2.93574e-13	8.75026e-11	382.772	130.919	2.34322	1.2285	7.28119e-22	2.8317e-20	271.3	635.729
ENSMUSG00000048485	Zbtb8b	zinc finger and BTB domain containing 8b [Source:MGI Symbol;Acc:MGI:2387181]	-2.92221	-1.54706	1.72425e-10	3.13372e-08	9.87459	3.37764	1.38777	0.472763	4.16518e-05	0.000151862	11.0626	15.3529
ENSMUSG00000043850	Clrn1	clarin 1 [Source:MGI Symbol;Acc:MGI:2388124]	-2.91711	-1.54454	3.29534e-06	0.000187444	5.61751	1.92319	1.26623	0.340541	0.026305	0.0491602	3.28897	4.16533
ENSMUSG00000044674	Fzd1	frizzled class receptor 1 [Source:MGI Symbol;Acc:MGI:1196625]	-2.91708	-1.54453	1.74331e-08	1.9985e-06	21.8552	7.48981	1.26923	0.343953	0.0029536	0.00713624	11.7003	14.851
ENSMUSG00000042686	Jph1	junctophilin 1 [Source:MGI Symbol;Acc:MGI:1891495]	-2.91328	-1.54265	3.59094e-07	2.8618e-05	4.6318	1.58795	1.56076	0.642249	0.00076257	0.00211424	1.6591	2.59064
ENSMUSG00000021071	Trim9	tripartite motif-containing 9 [Source:MGI Symbol;Acc:MGI:2137354]	-2.91315	-1.54258	9.81652e-09	1.18939e-06	4.4143	1.51464	1.48965	0.574969	1.87715e-06	8.88821e-06	5.59235	8.33097
ENSMUSG00000057060	Slc35f3	solute carrier family 35, member F3 [Source:MGI Symbol;Acc:MGI:2444426]	-2.89864	-1.53537	0.000128435	0.00406015	7.2829	2.50962	2.73655	1.45236	3.7632e-12	4.50318e-11	3.33144	9.1221
ENSMUSG00000047935	Sox1ot	Sox1 overlapping transcript [Source:MGI Symbol;Acc:MGI:3645522]	-2.88656	-1.52935	2.95277e-08	3.12093e-06	28.3927	9.83486	1.59576	0.674239	9.93934e-06	4.10152e-05	12.4904	19.9325
ENSMUSG00000040536	Necab1	N-terminal EF-hand calcium binding protein 1 [Source:MGI Symbol;Acc:MGI:1916602]	-2.8603	-1.51617	6.21631e-05	0.00220052	3.25379	1.13571	1.85449	0.891022	0.0026561	0.00648458	5.98289	11.0969
ENSMUSG00000005667	Mthfd2	methylenetetrahydrofolate dehydrogenase (NAD+ dependent), methenyltetrahydrofolate cyclohydrolase [Source:MGI Symbol;Acc:MGI:1338850]	-2.8576	-1.5148	3.29668e-05	0.00131717	5.99586	2.09546	1.83475	0.875581	1.26156e-13	1.86535e-12	8.78627	16.1231
ENSMUSG00000024663	Rab3il1	RAB3A interacting protein (rabin3)-like 1 [Source:MGI Symbol;Acc:MGI:1922010]	-2.85734	-1.51467	3.74328e-12	8.99775e-10	8.12315	2.84156	1.23113	0.299984	0.00255113	0.00625078	5.958	7.33542
ENSMUSG00000105733	Gm42973	predicted gene 42973 [Source:MGI Symbol;Acc:MGI:5663110]	-2.85577	-1.51388	1.5971e-07	1.43383e-05	11.1338	3.89569	-1.95309	-0.965758	0.0171377	0.0338493	0.479691	0.244008
ENSMUSG00000041653	Pnpla3	patatin-like phospholipase domain containing 3 [Source:MGI Symbol;Acc:MGI:2151796]	-2.85457	-1.51327	0.00101162	0.0201823	4.28754	1.49572	3.27921	1.71335	1.58706e-08	1.08225e-07	0.927699	3.05765
ENSMUSG00000035305	Ror1	receptor tyrosine kinase-like orphan receptor 1 [Source:MGI Symbol;Acc:MGI:1347520]	-2.84927	-1.51059	4.16748e-14	1.41154e-11	13.3775	4.69338	-1.20455	-0.268499	0.00684947	0.0151115	11.8113	9.80519
ENSMUSG00000015850	Adamtsl4	ADAMTS-like 4 [Source:MGI Symbol;Acc:MGI:2389008]	-2.81874	-1.49505	7.92636e-05	0.00269695	11.3574	4.02697	3.30466	1.7245	1.00143e-09	8.2855e-09	5.04915	16.6915
ENSMUSG00000028643	Svbp	small vasohibin binding protein [Source:MGI Symbol;Acc:MGI:1916466]	-2.8078	-1.48944	3.2081e-08	3.36692e-06	22.0279	7.83625	3.21352	1.68416	7.91218e-31	7.38503e-29	32.4112	104.176
ENSMUSG00000117123	Gm49890	predicted gene, 49890 [Source:MGI Symbol;Acc:MGI:6270578]	-2.80552	-1.48827	1.22599e-05	0.000569187	18.246	6.49476	1.37215	0.45644	0.00218544	0.00543775	18.1398	24.8942
ENSMUSG00000021453	Gadd45g	growth arrest and DNA-damage-inducible 45 gamma [Source:MGI Symbol;Acc:MGI:1346325]	-2.80487	-1.48793	9.25477e-07	6.49701e-05	26.7964	9.54531	3.03986	1.604	1.89924e-05	7.40021e-05	18.1769	55.2734
ENSMUSG00000032648	Pygm	muscle glycogen phosphorylase [Source:MGI Symbol;Acc:MGI:97830]	-2.78038	-1.47528	1.44317e-09	2.17248e-07	77.0861	27.722	1.80146	0.84917	3.15087e-08	2.03525e-07	76.6159	138.023
ENSMUSG00000045318	Adra2c	adrenergic receptor, alpha 2c [Source:MGI Symbol;Acc:MGI:87936]	-2.77295	-1.47142	0.000336138	0.00874251	6.35921	2.29051	1.69917	0.764826	5.45516e-13	7.3394e-12	7.05826	11.9953
ENSMUSG00000105568	Gm42971	predicted gene 42971 [Source:MGI Symbol;Acc:MGI:5663108]	-2.73522	-1.45166	0.000128442	0.00406015	6.94228	2.53356	-3.75829	-1.91007	6.7564e-07	3.44604e-06	0.925049	0.242444
ENSMUSG00000027695	Pld1	phospholipase D1 [Source:MGI Symbol;Acc:MGI:109585]	-2.73234	-1.45014	4.04751e-12	9.46341e-10	5.87559	2.14966	1.52813	0.611763	2.5965e-06	1.19569e-05	2.72318	4.16179
ENSMUSG00000027907	S100a11	S100 calcium binding protein A11 [Source:MGI Symbol;Acc:MGI:1338798]	-2.72151	-1.44441	0.000696336	0.015194	33.4723	12.2807	2.46474	1.30143	7.28344e-23	3.13461e-21	28.5281	70.3443
ENSMUSG00000032334	Loxl1	lysyl oxidase-like 1 [Source:MGI Symbol;Acc:MGI:106096]	-2.71625	-1.44162	5.13432e-18	3.1882e-15	41.3666	15.2264	2.01514	1.01088	7.32069e-19	2.02833e-17	16.3331	32.9167
ENSMUSG00000022476	Polr3h	polymerase (RNA) III (DNA directed) polypeptide H [Source:MGI Symbol;Acc:MGI:1926179]	-2.71201	-1.43936	1.86297e-12	4.87085e-10	20.5724	7.58376	1.56775	0.648694	5.31268e-10	4.56499e-09	9.99116	15.6648
ENSMUSG00000037656	Slc20a2	solute carrier family 20, member 2 [Source:MGI Symbol;Acc:MGI:97851]	-2.70037	-1.43316	7.01012e-14	2.2228e-11	26.3136	9.74293	3.58596	1.84236	1.98844e-14	3.24894e-13	11.9825	42.9732
ENSMUSG00000076441	Ass1	argininosuccinate synthetase 1 [Source:MGI Symbol;Acc:MGI:88090]	-2.68829	-1.42669	1.12944e-07	1.052e-05	25.2912	9.40402	3.22525	1.68941	1.43169e-45	3.05441e-43	14.0767	45.4107
ENSMUSG00000047143	Dmrta2	doublesex and mab-3 related transcription factor like family A2 [Source:MGI Symbol;Acc:MGI:2653629]	-2.67494	-1.41951	0.000409963	0.0102511	12.5552	4.69045	1.98937	0.992313	3.72226e-14	5.86993e-13	9.91153	19.7213
ENSMUSG00000027420	Bfsp1	beaded filament structural protein 1, in lens-CP94 [Source:MGI Symbol;Acc:MGI:101770]	-2.67337	-1.41866	8.49707e-07	6.05894e-05	2924.88	1094.07	7.04644	2.81689	8.86212e-05	0.000300857	402.545	2836.54
ENSMUSG00000042240	Crybb2	crystallin, beta B2 [Source:MGI Symbol;Acc:MGI:88519]	-2.66051	-1.4117	0.000371052	0.00944765	23.3304	8.76452	3.25253	1.70156	5.58369e-12	6.5146e-11	1.92377	6.26896
ENSMUSG00000036185	Sapcd1	suppressor APC domain containing 1 [Source:MGI Symbol;Acc:MGI:2388100]	-2.65737	-1.41	3.19385e-06	0.000183069	32.2035	12.1095	1.54518	0.627779	2.23587e-06	1.04541e-05	60.0725	92.8286
ENSMUSG00000073658	Crygb	crystallin, gamma B [Source:MGI Symbol;Acc:MGI:88522]	-2.6546	-1.4085	1.00919e-06	6.83635e-05	5582.37	2102.88	4.26705	2.09324	1.35675e-05	5.44961e-05	6763.52	28860.3
ENSMUSG00000041696	Rasl12	RAS-like, family 12 [Source:MGI Symbol;Acc:MGI:1918034]	-2.6487	-1.40528	0.00272582	0.0430327	1.53105	0.576624	1.33607	0.417996	0.0203749	0.0393023	1.00515	1.34348
ENSMUSG00000031613	Hpgd	hydroxyprostaglandin dehydrogenase 15 (NAD) [Source:MGI Symbol;Acc:MGI:108085]	-2.64361	-1.40251	4.36223e-05	0.00165421	20.7864	7.85741	-10.5727	-3.40228	2.45435e-16	5.16971e-15	3.23366	0.30021
ENSMUSG00000032401	Lctl	lactase-like [Source:MGI Symbol;Acc:MGI:2183549]	-2.58984	-1.37286	0.00281676	0.0441875	15.7329	6.07133	13.2753	3.73067	7.65307e-10	6.40644e-09	3.44359	45.7641
ENSMUSG00000054555	Adam12	a disintegrin and metallopeptidase domain 12 (meltrin alpha) [Source:MGI Symbol;Acc:MGI:105378]	-2.56974	-1.36162	1.87488e-11	3.93539e-09	7.2043	2.80265	2.05614	1.03994	4.09895e-08	2.58286e-07	1.62639	3.34514
ENSMUSG00000043051	Disc1	disrupted in schizophrenia 1 [Source:MGI Symbol;Acc:MGI:2447658]	-2.568	-1.36065	0.000162702	0.00491836	3.60822	1.40267	1.87824	0.909379	0.000490825	0.0014269	0.823601	1.5493
ENSMUSG00000021720	Rnf180	ring finger protein 180 [Source:MGI Symbol;Acc:MGI:1919066]	-2.56607	-1.35956	1.63968e-06	0.000104428	18.8249	7.33444	11.9581	3.57992	1.26296e-05	5.10723e-05	4.55229	54.4574
ENSMUSG00000002797	Ggct	gamma-glutamyl cyclotransferase [Source:MGI Symbol;Acc:MGI:95700]	-2.55315	-1.35228	7.21379e-07	5.29592e-05	11.4614	4.48796	3.90467	1.9652	4.92629e-05	0.000177275	5.13639	20.0598
ENSMUSG00000005125	Ndrg1	N-myc downstream regulated gene 1 [Source:MGI Symbol;Acc:MGI:1341799]	-2.54692	-1.34875	1.58246e-11	3.36906e-09	28.381	11.1419	3.55772	1.83095	0.000104718	0.000350485	10.335	36.7732
ENSMUSG00000010064	Slc38a3	solute carrier family 38, member 3 [Source:MGI Symbol;Acc:MGI:1923507]	-2.53794	-1.34366	4.3287e-09	5.7089e-07	13.5365	5.33195	1.57648	0.656709	2.95218e-10	2.66231e-09	11.94	18.8243
ENSMUSG00000027257	Pacsin3	protein kinase C and casein kinase substrate in neurons 3 [Source:MGI Symbol;Acc:MGI:1891410]	-2.53641	-1.34279	1.26637e-07	1.16499e-05	9.39386	3.7015	3.38527	1.75927	1.53654e-36	2.04881e-34	3.30428	11.1917
ENSMUSG00000040136	Abcc8	ATP-binding cassette, sub-family C (CFTR/MRP), member 8 [Source:MGI Symbol;Acc:MGI:1352629]	-2.52095	-1.33397	2.39143e-09	3.39424e-07	10.284	4.07831	1.94194	0.957496	8.3133e-13	1.08618e-11	4.65593	9.04274
ENSMUSG00000060600	Eno3	enolase 3, beta muscle [Source:MGI Symbol;Acc:MGI:95395]	-2.51591	-1.33108	3.60443e-06	0.000200436	33.5159	13.3164	1.71114	0.77496	1.60029e-12	2.0236e-11	34.6905	59.3648
ENSMUSG00000042726	Trafd1	TRAF type zinc finger domain containing 1 [Source:MGI Symbol;Acc:MGI:1923551]	-2.51392	-1.32994	3.63438e-10	6.08575e-08	21.431	8.52293	2.83933	1.50555	1.55346e-34	1.81245e-32	4.87529	13.8469
ENSMUSG00000078247	Airn	antisense Igf2r RNA [Source:MGI Symbol;Acc:MGI:1353471]	-2.5131	-1.32947	0.00159184	0.0291081	7.43215	2.95543	1.63947	0.713226	0.000167817	0.000536655	1.15552	1.89588
ENSMUSG00000040260	Daam2	dishevelled associated activator of morphogenesis 2 [Source:MGI Symbol;Acc:MGI:1923691]	-2.51183	-1.32874	9.97471e-11	1.93056e-08	16.3791	6.51987	2.64098	1.40107	1.08839e-15	2.12194e-14	4.55843	12.0405
ENSMUSG00000062151	Unc13c	unc-13 homolog C [Source:MGI Symbol;Acc:MGI:2149021]	-2.50751	-1.32626	7.7131e-05	0.0026304	1.82986	0.728737	1.60835	0.685583	0.00418884	0.0097613	2.55152	4.10447
ENSMUSG00000037664	Cdkn1c	cyclin-dependent kinase inhibitor 1C (P57) [Source:MGI Symbol;Acc:MGI:104564]	-2.50415	-1.32432	8.12604e-11	1.59345e-08	805.516	321.669	2.78294	1.47661	8.2342e-29	6.24211e-27	337.323	938.759
ENSMUSG00000025945	Crygf	crystallin, gamma F [Source:MGI Symbol;Acc:MGI:88526]	-2.48491	-1.3132	1.88587e-05	0.000817007	7129.73	2869.19	5.91106	2.56342	8.10928e-05	0.000277443	2850.63	16850.3
ENSMUSG00000029752	Asns	asparagine synthetase [Source:MGI Symbol;Acc:MGI:1350929]	-2.46103	-1.29926	0.000177308	0.00524291	6.66309	2.70417	1.80458	0.851667	1.15455e-10	1.10668e-09	8.04174	14.5151
ENSMUSG00000063882	Uqcrh	ubiquinol-cytochrome c reductase hinge protein [Source:MGI Symbol;Acc:MGI:1913826]	-2.44165	-1.28786	5.70347e-07	4.33668e-05	29.2647	11.9785	1.44845	0.534505	1.65517e-05	6.53407e-05	81.6716	118.301
ENSMUSG00000030934	Oat	ornithine aminotransferase [Source:MGI Symbol;Acc:MGI:97394]	-2.42349	-1.27709	1.50004e-06	9.63583e-05	24.5059	10.1081	1.20241	0.265932	0.016107	0.0320125	23.1627	27.852
ENSMUSG00000038402	Foxf2	forkhead box F2 [Source:MGI Symbol;Acc:MGI:1347479]	-2.41818	-1.27392	0.0014379	0.0269547	4.37977	1.80747	2.02691	1.01928	0.000209204	0.000656633	0.724794	1.47365
ENSMUSG00000034115	Scn11a	sodium channel, voltage-gated, type XI, alpha [Source:MGI Symbol;Acc:MGI:1345149]	-2.40796	-1.26781	0.000152988	0.00470098	5.91275	2.45403	3.91205	1.96792	9.35675e-13	1.21297e-11	2.66943	10.4481
ENSMUSG00000028811	Yars	tyrosyl-tRNA synthetase [Source:MGI Symbol;Acc:MGI:2147627]	-2.40444	-1.2657	9.22881e-10	1.46316e-07	15.2239	6.33009	1.47389	0.559628	7.56568e-07	3.83784e-06	12.8131	18.886
ENSMUSG00000004655	Aqp1	aquaporin 1 [Source:MGI Symbol;Acc:MGI:103201]	-2.38484	-1.25389	0.00258628	0.0413112	4.85595	2.03287	-5.81592	-2.54001	7.51534e-22	2.9001e-20	3.41367	0.583659
ENSMUSG00000032796	Lama1	laminin, alpha 1 [Source:MGI Symbol;Acc:MGI:99892]	-2.38029	-1.25114	7.1935e-08	6.94721e-06	44.4492	18.673	1.58606	0.665447	4.08399e-09	3.06176e-08	15.6647	24.8457
ENSMUSG00000036599	Chst12	carbohydrate sulfotransferase 12 [Source:MGI Symbol;Acc:MGI:1929064]	-2.36326	-1.24078	0.00172215	0.0306999	5.39789	2.28044	1.76451	0.819265	3.08996e-09	2.35196e-08	3.93218	6.94173
ENSMUSG00000039431	Mtmr7	myotubularin related protein 7 [Source:MGI Symbol;Acc:MGI:1891693]	-2.35595	-1.23631	2.32482e-06	0.000139144	10.6584	4.52214	1.43071	0.516732	2.78238e-06	1.27539e-05	7.74572	11.0829
ENSMUSG00000006403	Adamts4	a disintegrin-like and metallopeptidase (reprolysin type) with thrombospondin type 1 motif, 4 [Source:MGI Symbol;Acc:MGI:1339949]	-2.34405	-1.229	3.45622e-05	0.00135905	6.04416	2.57674	-4.05476	-2.01962	3.36045e-22	1.33471e-20	5.46828	1.34697
ENSMUSG00000079057	Cyp4v3	cytochrome P450, family 4, subfamily v, polypeptide 3 [Source:MGI Symbol;Acc:MGI:2142763]	-2.33795	-1.22524	0.000498967	0.0118978	7.25161	3.09944	1.27922	0.355262	0.00914684	0.0195169	8.42623	10.7798
ENSMUSG00000066975	Cryba4	crystallin, beta A4 [Source:MGI Symbol;Acc:MGI:102716]	-2.33036	-1.22055	4.97471e-06	0.000271568	4983.2	2138.37	2.36455	1.24157	4.82482e-08	3.01229e-07	7172.03	16958.7
ENSMUSG00000030990	Pgap2	post-GPI attachment to proteins 2 [Source:MGI Symbol;Acc:MGI:2385286]	-2.32737	-1.2187	4.46339e-05	0.00168827	8.22682	3.53293	4.14813	2.05246	8.75104e-18	2.2113e-16	6.19886	25.721
ENSMUSG00000025885	Myo5b	myosin VB [Source:MGI Symbol;Acc:MGI:106598]	-2.32723	-1.21861	3.44339e-05	0.00135759	7.85522	3.37449	2.18694	1.12892	6.50763e-14	1.0071e-12	2.48253	5.43044
ENSMUSG00000106446	Gm42970	predicted gene 42970 [Source:MGI Symbol;Acc:MGI:5663107]	-2.32649	-1.21815	8.96329e-05	0.00297505	15.7734	6.77364	1.98907	0.992092	0.00299409	0.00722239	1.1398	2.27484
ENSMUSG00000029757	Dync1i1	dynein cytoplasmic 1 intermediate chain 1 [Source:MGI Symbol;Acc:MGI:107743]	-2.32607	-1.2179	1.15755e-05	0.000545918	10.4227	4.47842	2.08419	1.05949	0.00271401	0.00660975	3.95402	8.24414
ENSMUSG00000028931	Kcnab2	potassium voltage-gated channel, shaker-related subfamily, beta member 2 [Source:MGI Symbol;Acc:MGI:109239]	-2.29944	-1.20128	0.00088776	0.0183754	2.92086	1.26905	1.49543	0.580556	1.65661e-06	7.9269e-06	2.34635	3.50954
ENSMUSG00000020482	Ccdc117	coiled-coil domain containing 117 [Source:MGI Symbol;Acc:MGI:2144383]	-2.29669	-1.19956	9.7778e-09	1.18939e-06	27.7113	12.0632	3.60273	1.84909	6.72789e-55	2.57626e-52	10.6145	38.2494
ENSMUSG00000062444	Ap3b2	adaptor-related protein complex 3, beta 2 subunit [Source:MGI Symbol;Acc:MGI:1100869]	-2.29529	-1.19867	1.1248e-06	7.55084e-05	9.07563	3.95294	1.74922	0.806709	1.74966e-15	3.35853e-14	4.18585	7.32298
ENSMUSG00000029650	Slc46a3	solute carrier family 46, member 3 [Source:MGI Symbol;Acc:MGI:1918956]	-2.29203	-1.19663	0.000233153	0.00656839	8.66438	3.7768	2.59266	1.37443	0.000105918	0.000354103	6.27442	16.2743
ENSMUSG00000040675	Mthfd1l	methylenetetrahydrofolate dehydrogenase (NADP+ dependent) 1-like [Source:MGI Symbol;Acc:MGI:1924836]	-2.28882	-1.19461	7.75804e-09	9.71581e-07	25.5505	11.1613	1.20208	0.265538	0.00799018	0.0173111	21.6625	26.0406
ENSMUSG00000006494	Pdk1	pyruvate dehydrogenase kinase, isoenzyme 1 [Source:MGI Symbol;Acc:MGI:1926119]	-2.28633	-1.19303	5.82049e-06	0.000312025	6.08484	2.66033	1.4902	0.57551	8.9603e-10	7.43819e-09	6.13914	9.14924
ENSMUSG00000038168	P3h2	prolyl 3-hydroxylase 2 [Source:MGI Symbol;Acc:MGI:2146663]	-2.27679	-1.187	0.000746087	0.0159985	27.7511	12.1865	1.55055	0.632782	1.58701e-08	1.08225e-07	21.6204	33.5252
ENSMUSG00000041134	Cyyr1	cysteine and tyrosine-rich protein 1 [Source:MGI Symbol;Acc:MGI:2152187]	-2.26989	-1.18262	4.8812e-05	0.00181408	10.4005	4.58101	1.96993	0.978145	0.00094409	0.0025602	5.18101	10.2074
ENSMUSG00000031112	Stk26	serine/threonine kinase 26 [Source:MGI Symbol;Acc:MGI:1917665]	-2.2633	-1.17842	6.20249e-06	0.000329988	6.00591	2.65203	-1.33001	-0.411434	0.000467325	0.00136416	9.85947	7.4126
ENSMUSG00000021359	Tfap2a	transcription factor AP-2, alpha [Source:MGI Symbol;Acc:MGI:104671]	-2.25693	-1.17436	5.78134e-05	0.00207613	7.1713	3.17577	2.10769	1.07566	4.81737e-15	8.67824e-14	4.47963	9.44403
ENSMUSG00000026500	Cox20	cytochrome c oxidase assembly protein 20 [Source:MGI Symbol;Acc:MGI:1913609]	-2.25604	-1.17379	0.000148635	0.00457668	20.9899	9.29442	1.53258	0.615961	3.51174e-07	1.88378e-06	47.8605	73.3564
ENSMUSG00000033501	Crygs	crystallin, gamma S [Source:MGI Symbol;Acc:MGI:1298216]	-2.24801	-1.16865	4.52224e-05	0.0017062	280.694	124.854	3.72729	1.89813	1.23199e-05	4.99484e-05	121.121	451.486
ENSMUSG00000029843	Slc13a4	solute carrier family 13 (sodium/sulfate symporters), member 4 [Source:MGI Symbol;Acc:MGI:2442367]	-2.23336	-1.15921	0.00017231	0.00513588	6.18954	2.7696	-7.58685	-2.9235	1.47207e-09	1.18066e-08	0.436454	0.0555287
ENSMUSG00000040354	Mars1	methionine-tRNA synthetase 1 [Source:MGI Symbol;Acc:MGI:1345633]	-2.21935	-1.15013	2.2215e-09	3.21428e-07	24.2697	10.9331	1.4585	0.544483	1.14314e-06	5.63048e-06	23.6224	34.4547
ENSMUSG00000025496	Drd4	dopamine receptor D4 [Source:MGI Symbol;Acc:MGI:94926]	-2.20888	-1.14331	0.00134752	0.0257794	6.28677	2.84372	2.01288	1.00926	3.44932e-17	8.11216e-16	6.08636	12.2543
ENSMUSG00000049336	Tenm2	teneurin transmembrane protein 2 [Source:MGI Symbol;Acc:MGI:1345184]	-2.20073	-1.13798	8.32811e-06	0.000419303	6.08746	2.7654	1.38699	0.47196	1.82663e-05	7.1448e-05	2.4512	3.40015
ENSMUSG00000105445	Gm42972	predicted gene 42972 [Source:MGI Symbol;Acc:MGI:5663109]	-2.20034	-1.13773	8.85076e-06	0.000434381	6.87064	3.12109	-3.19404	-1.67538	1.84349e-05	7.20122e-05	0.46214	0.143403
ENSMUSG00000021314	Amph	amphiphysin [Source:MGI Symbol;Acc:MGI:103574]	-2.1989	-1.13678	1.13716e-08	1.34501e-06	24.6221	11.1958	1.72799	0.789098	1.5147e-07	8.66353e-07	11.3013	19.5301
ENSMUSG00000044548	Dact1	dishevelled-binding antagonist of beta-catenin 1 [Source:MGI Symbol;Acc:MGI:1891740]	-2.19635	-1.13511	0.00159855	0.0291594	5.8142	2.64504	1.39512	0.480387	0.00115412	0.00306739	3.79443	5.29479
ENSMUSG00000002871	Tpra1	transmembrane protein, adipocyte asscociated 1 [Source:MGI Symbol;Acc:MGI:1345190]	-2.19571	-1.13468	6.5043e-08	6.33553e-06	15.7995	7.19368	1.41479	0.500586	9.66805e-06	4.00174e-05	14.3134	20.2515
ENSMUSG00000018427	Ypel2	yippee like 2 [Source:MGI Symbol;Acc:MGI:1925114]	-2.19372	-1.13338	4.56534e-08	4.53582e-06	19.4099	8.84625	1.30875	0.388189	8.74897e-05	0.000297286	19.5682	25.6106
ENSMUSG00000051518	Rps19bp1	ribosomal protein S19 binding protein 1 [Source:MGI Symbol;Acc:MGI:1913788]	-2.19327	-1.13308	0.000344701	0.00887232	21.4959	9.79338	1.38595	0.470876	0.000123893	0.000407895	13.6816	18.9658
ENSMUSG00000115103	Gm49263	predicted gene, 49263 [Source:MGI Symbol;Acc:MGI:6118739]	-2.18871	-1.13008	7.53213e-06	0.000385743	335.193	153.136	1.64621	0.719152	0.00626448	0.0139674	682.608	1123.73
ENSMUSG00000019027	Dnah1	dynein, axonemal, heavy chain 1 [Source:MGI Symbol;Acc:MGI:107721]	-2.18472	-1.12745	0.000143655	0.00444168	1.62796	0.744535	1.40067	0.486121	0.000394197	0.0011655	0.908994	1.27353
ENSMUSG00000046169	Adamts6	a disintegrin-like and metallopeptidase (reprolysin type) with thrombospondin type 1 motif, 6 [Source:MGI Symbol;Acc:MGI:1347348]	-2.18369	-1.12677	3.73581e-08	3.83964e-06	9.29055	4.25347	1.71445	0.777742	5.45378e-08	3.35863e-07	2.81797	4.83222
ENSMUSG00000060675	Plaat3	phospholipase A and acyltransferase 3 [Source:MGI Symbol;Acc:MGI:2179715]	-2.17583	-1.12157	8.48272e-07	6.05894e-05	52.1263	23.9557	2.96892	1.56994	2.16468e-05	8.3404e-05	45.1119	133.937
ENSMUSG00000024743	Syt7	synaptotagmin VII [Source:MGI Symbol;Acc:MGI:1859545]	-2.17052	-1.11804	0.00153512	0.0284551	2.89115	1.33094	1.51462	0.598955	2.97158e-06	1.35628e-05	1.69374	2.5661
ENSMUSG00000021957	Tkt	transketolase [Source:MGI Symbol;Acc:MGI:105992]	-2.16993	-1.11765	2.94338e-09	4.06159e-07	60.8525	28.0424	1.52181	0.605793	9.11519e-08	5.39328e-07	41.8239	63.6489
ENSMUSG00000026678	Rgs5	regulator of G-protein signaling 5 [Source:MGI Symbol;Acc:MGI:1098434]	-2.16425	-1.11387	0.000898834	0.0185531	31.6311	14.6135	2.08192	1.05791	3.67812e-09	2.76721e-08	6.17228	12.8527
ENSMUSG00000020674	Pxdn	peroxidasin [Source:MGI Symbol;Acc:MGI:1916925]	-2.15258	-1.10607	2.09202e-09	3.08687e-07	76.9508	35.7474	1.24494	0.316081	0.00204158	0.00512246	50.059	62.3209
ENSMUSG00000046854	Pip5kl1	phosphatidylinositol-4-phosphate 5-kinase-like 1 [Source:MGI Symbol;Acc:MGI:2448520]	-2.14833	-1.10322	8.51304e-05	0.00284462	23.1411	10.7685	1.36036	0.44399	7.88042e-05	0.000270543	21.0006	28.5699
ENSMUSG00000015027	Galns	galactosamine (N-acetyl)-6-sulfate sulfatase [Source:MGI Symbol;Acc:MGI:1355303]	-2.14539	-1.10124	0.000180964	0.00532986	8.92816	4.15854	1.49539	0.580525	0.000144528	0.000468696	8.2981	12.4109
ENSMUSG00000037260	Hgsnat	heparan-alpha-glucosaminide N-acetyltransferase [Source:MGI Symbol;Acc:MGI:1196297]	-2.14403	-1.10032	0.000467731	0.0112976	11.9472	5.5699	1.9895	0.992408	6.12711e-19	1.71674e-17	7.31686	14.56
ENSMUSG00000041153	Osgin2	oxidative stress induced growth inhibitor family member 2 [Source:MGI Symbol;Acc:MGI:2384798]	-2.14002	-1.09762	1.0208e-05	0.000489162	5.98997	2.7976	1.35053	0.433529	0.000663541	0.00186722	6.38847	8.6285
ENSMUSG00000025007	Aldh18a1	aldehyde dehydrogenase 18 family, member A1 [Source:MGI Symbol;Acc:MGI:1888908]	-2.13662	-1.09533	5.80838e-09	7.52716e-07	25.5574	11.9596	1.5824	0.662115	3.35091e-11	3.47759e-10	24.3774	38.5763
ENSMUSG00000027165	Iftap	intraflagellar transport associated protein [Source:MGI Symbol;Acc:MGI:1915420]	-2.11419	-1.08011	2.2357e-05	0.000946552	5.84778	2.76414	2.00102	1.00074	8.90115e-12	1.01241e-10	8.60859	17.2285
ENSMUSG00000086587	Gm11837	predicted gene 11837 [Source:MGI Symbol;Acc:MGI:3702175]	-2.11336	-1.07954	0.000926202	0.0189344	20.6299	9.75388	1.96427	0.973992	2.36653e-08	1.56449e-07	22.4128	44.0348
ENSMUSG00000041313	Slc7a1	solute carrier family 7 (cationic amino acid transporter, y+ system), member 1 [Source:MGI Symbol;Acc:MGI:88117]	-2.10764	-1.07563	0.000427477	0.0105422	5.62816	2.66968	1.32862	0.409923	0.000159396	0.000511479	3.87142	5.14392
ENSMUSG00000078566	Bnip3	BCL2/adenovirus E1B interacting protein 3 [Source:MGI Symbol;Acc:MGI:109326]	-2.10387	-1.07304	5.91654e-07	4.45325e-05	24.0385	11.4224	1.96302	0.973075	4.1864e-17	9.69298e-16	10.8061	21.217
ENSMUSG00000022180	Slc7a8	solute carrier family 7 (cationic amino acid transporter, y+ system), member 8 [Source:MGI Symbol;Acc:MGI:1355323]	-2.09238	-1.06515	5.69248e-07	4.33668e-05	37.9162	18.1195	2.99335	1.58176	2.24177e-26	1.34995e-24	13.414	40.157
ENSMUSG00000020814	Mxra7	matrix-remodelling associated 7 [Source:MGI Symbol;Acc:MGI:1914872]	-2.0874	-1.0617	8.77927e-06	0.000433236	61.2477	29.3384	1.78744	0.837892	5.94961e-13	7.96874e-12	35.6723	63.7654
ENSMUSG00000039252	Lgi2	leucine-rich repeat LGI family, member 2 [Source:MGI Symbol;Acc:MGI:2180196]	-2.08656	-1.06112	2.66126e-06	0.000155977	41.6216	19.9463	1.53976	0.622702	0.000623841	0.00176715	32.6321	50.2464
ENSMUSG00000059325	Hopx	HOP homeobox [Source:MGI Symbol;Acc:MGI:1916782]	-2.08202	-1.05798	0.002125	0.0359465	12.1059	5.80942	2.86918	1.52064	0.0170833	0.0337553	14.8783	42.7014
ENSMUSG00000031604	Msmo1	methylsterol monoxygenase 1 [Source:MGI Symbol;Acc:MGI:1913484]	-2.08084	-1.05717	6.17103e-05	0.00218969	7.55305	3.62855	-1.1924	-0.253869	0.00999835	0.0211196	12.1614	10.1988
ENSMUSG00000032667	Pon2	paraoxonase 2 [Source:MGI Symbol;Acc:MGI:106687]	-2.06706	-1.04758	2.59186e-07	2.18229e-05	18.6652	9.02874	1.39351	0.478722	0.0186805	0.0364674	31.2576	43.5584
ENSMUSG00000020277	Pfkl	phosphofructokinase, liver, B-type [Source:MGI Symbol;Acc:MGI:97547]	-2.06061	-1.04307	5.5752e-08	5.46626e-06	25.7047	12.4732	1.70876	0.772951	6.0517e-15	1.07719e-13	22.7915	38.9464
ENSMUSG00000073940	Hbb-bt	hemoglobin, beta adult t chain [Source:MGI Symbol;Acc:MGI:5474850]	-2.04802	-1.03423	0.00296366	0.045912	47.7375	23.2982	1.31735	0.397638	0.0144487	0.0291001	101.273	133.416
ENSMUSG00000042284	Itga1	integrin alpha 1 [Source:MGI Symbol;Acc:MGI:96599]	-2.04593	-1.03275	0.0020517	0.0349845	2.8258	1.38078	-1.59354	-0.672238	0.00108043	0.00289471	0.832551	0.522242
ENSMUSG00000019970	Sgk1	serum/glucocorticoid regulated kinase 1 [Source:MGI Symbol;Acc:MGI:1340062]	-2.04097	-1.02925	0.000217819	0.00623064	5.59929	2.7419	-10.4974	-3.39197	9.64803e-14	1.45392e-12	4.33914	0.411423
ENSMUSG00000022544	Eef2kmt	eukaryotic elongation factor 2 lysine methyltransferase [Source:MGI Symbol;Acc:MGI:1917761]	-2.03982	-1.02844	0.000808867	0.0170744	7.47528	3.66185	1.36173	0.445445	2.83043e-05	0.000106634	8.99789	12.2542
ENSMUSG00000026083	Eif5b	eukaryotic translation initiation factor 5B [Source:MGI Symbol;Acc:MGI:2441772]	-2.03389	-1.02424	2.03699e-06	0.000125964	83.1531	40.883	3.23756	1.69491	2.32573e-12	2.87045e-11	38.5565	124.831
ENSMUSG00000026207	Speg	SPEG complex locus [Source:MGI Symbol;Acc:MGI:109282]	-2.02976	-1.02131	7.50379e-06	0.000385743	6.12605	3.01752	1.39298	0.47817	3.28599e-06	1.49158e-05	3.66436	5.10469
ENSMUSG00000032125	Robo4	roundabout guidance receptor 4 [Source:MGI Symbol;Acc:MGI:1921394]	-2.02873	-1.02058	0.000885384	0.0183517	4.15396	2.04614	-1.4199	-0.505794	0.0154809	0.0308997	2.13518	1.50316
ENSMUSG00000019916	P4ha1	procollagen-proline, 2-oxoglutarate 4-dioxygenase (proline 4-hydroxylase), alpha 1 polypeptide [Source:MGI Symbol;Acc:MGI:97463]	-2.02638	-1.0189	1.72473e-07	1.52998e-05	100.588	49.6374	1.64599	0.718953	2.2716e-09	1.76229e-08	66.4559	109.387
ENSMUSG00000040128	Pnrc1	proline-rich nuclear receptor coactivator 1 [Source:MGI Symbol;Acc:MGI:1917838]	-2.02169	-1.01556	7.22551e-08	6.94721e-06	66.1166	32.7001	1.9645	0.974164	2.43125e-19	7.09147e-18	11.797	23.18
ENSMUSG00000059182	Skap2	src family associated phosphoprotein 2 [Source:MGI Symbol;Acc:MGI:1889206]	-2.02135	-1.01532	0.00245968	0.0397147	1.09408	0.540605	2.51806	1.33232	1.17127e-16	2.56853e-15	0.630624	1.58936
ENSMUSG00000001156	Mxd1	MAX dimerization protein 1 [Source:MGI Symbol;Acc:MGI:96908]	-2.01845	-1.01324	2.63901e-05	0.00109248	16.8173	8.33072	3.60285	1.84914	5.11875e-25	2.73991e-23	2.99753	10.8035
ENSMUSG00000031596	Slc7a2	solute carrier family 7 (cationic amino acid transporter, y+ system), member 2 [Source:MGI Symbol;Acc:MGI:99828]	-2.01637	-1.01176	2.12813e-06	0.000129759	38.2966	18.992	1.90639	0.930842	3.97479e-11	4.09659e-10	17.4186	33.2077
ENSMUSG00000028567	Txndc12	thioredoxin domain containing 12 (endoplasmic reticulum) [Source:MGI Symbol;Acc:MGI:1913323]	-2.01554	-1.01117	1.46041e-05	0.000655555	19.7842	9.81252	1.60255	0.680367	2.06449e-10	1.90668e-09	15.1721	24.3169
ENSMUSG00000029344	Tpst2	protein-tyrosine sulfotransferase 2 [Source:MGI Symbol;Acc:MGI:1309516]	-2.00964	-1.00694	0.00224298	0.0374323	6.45681	3.21025	1.30836	0.387762	0.0166579	0.0329932	3.45633	4.52328
ENSMUSG00000033420	Antxr1	anthrax toxin receptor 1 [Source:MGI Symbol;Acc:MGI:1916788]	-1.99969	-0.999775	1.48307e-06	9.56802e-05	16.062	8.03149	1.30463	0.383644	0.000306602	0.000925945	7.8653	10.2617
ENSMUSG00000027488	Snta1	syntrophin, acidic 1 [Source:MGI Symbol;Acc:MGI:101772]	-1.99904	-0.999305	3.67222e-05	0.0014289	15.1064	7.55443	2.95783	1.56454	3.85117e-23	1.72713e-21	5.44384	16.1086
ENSMUSG00000067299	Crygd	crystallin, gamma D [Source:MGI Symbol;Acc:MGI:88524]	-1.99783	-0.998432	0.00038235	0.00969817	5561.48	2783.76	4.18575	2.06549	6.36397e-10	5.39997e-09	4938.59	20671.7
ENSMUSG00000031997	Trpc6	transient receptor potential cation channel, subfamily C, member 6 [Source:MGI Symbol;Acc:MGI:109523]	-1.99321	-0.995091	2.08864e-06	0.000128095	16.9188	8.48675	2.18688	1.12887	0.00087425	0.00238641	9.58952	20.9736
ENSMUSG00000022816	Fstl1	follistatin-like 1 [Source:MGI Symbol;Acc:MGI:102793]	-1.99269	-0.994714	2.07296e-05	0.000882665	128.209	64.3382	1.2547	0.327344	0.00318729	0.00764764	84.6583	106.221
ENSMUSG00000009112	Bcl2l13	BCL2-like 13 (apoptosis facilitator) [Source:MGI Symbol;Acc:MGI:2136959]	-1.98578	-0.989707	1.86161e-06	0.000116364	24.9238	12.5503	1.248	0.319616	0.00278213	0.00675912	27.4309	34.234
ENSMUSG00000097820	E530011L22Rik	RIKEN cDNA E530011L22 gene [Source:MGI Symbol;Acc:MGI:2443770]	-1.97798	-0.984029	0.00185494	0.0325225	2.75287	1.39036	1.4443	0.530369	1.67389e-06	8.00442e-06	6.438	9.29927
ENSMUSG00000057315	Arhgap24	Rho GTPase activating protein 24 [Source:MGI Symbol;Acc:MGI:1922647]	-1.97678	-0.983156	1.87868e-07	1.63731e-05	11.4459	5.78932	1.41447	0.50026	1.74923e-05	6.87446e-05	8.13411	11.5059
ENSMUSG00000030309	Caprin2	caprin family member 2 [Source:MGI Symbol;Acc:MGI:2448541]	-1.97494	-0.981808	0.00021855	0.00623955	100.245	50.7579	2.18856	1.12998	0.00010898	0.000363446	68.114	149.072
ENSMUSG00000017978	Cadps2	Ca2+-dependent activator protein for secretion 2 [Source:MGI Symbol;Acc:MGI:2443963]	-1.97099	-0.978919	0.000605014	0.0137029	2.85579	1.44815	1.42245	0.508381	0.000989963	0.00267102	1.08877	1.5492
ENSMUSG00000071547	Nt5dc2	5'-nucleotidase domain containing 2 [Source:MGI Symbol;Acc:MGI:1917271]	-1.96799	-0.97672	3.40735e-09	4.61633e-07	130.098	66.104	1.34841	0.431263	7.46366e-06	3.16115e-05	112.365	151.516
ENSMUSG00000058258	Idi1	isopentenyl-diphosphate delta isomerase [Source:MGI Symbol;Acc:MGI:2442264]	-1.96541	-0.974831	0.000116615	0.00372143	9.94581	5.05834	-1.43592	-0.521972	0.0124975	0.0256475	3.27357	2.27888
ENSMUSG00000044968	Napepld	N-acyl phosphatidylethanolamine phospholipase D [Source:MGI Symbol;Acc:MGI:2140885]	-1.95707	-0.968692	0.00208274	0.0353923	4.7355	2.41784	1.59197	0.67081	3.54937e-05	0.000131074	2.23216	3.55509
ENSMUSG00000062070	Pgk1	phosphoglycerate kinase 1 [Source:MGI Symbol;Acc:MGI:97555]	-1.95312	-0.965781	1.66192e-07	1.48309e-05	74.4563	38.1185	1.31184	0.391589	0.00064254	0.00181359	54.4469	71.4269
ENSMUSG00000036002	Fam214b	family with sequence similarity 214, member B [Source:MGI Symbol;Acc:MGI:2441854]	-1.95296	-0.96566	0.000129711	0.00408686	18.5176	9.48007	1.2338	0.303106	0.00422892	0.00984332	31.7734	39.2025
ENSMUSG00000031960	Aars	alanyl-tRNA synthetase [Source:MGI Symbol;Acc:MGI:2384560]	-1.95115	-0.964324	9.38462e-09	1.15586e-06	14.7612	7.56463	1.35318	0.43635	1.4846e-05	5.91541e-05	11.2177	15.1799
ENSMUSG00000020802	Ube2o	ubiquitin-conjugating enzyme E2O [Source:MGI Symbol;Acc:MGI:2444266]	-1.94972	-0.963264	6.16676e-06	0.000329402	76.3458	39.156	3.5811	1.8404	3.53982e-46	7.6614e-44	14.9024	53.3719
ENSMUSG00000028399	Ptprd	protein tyrosine phosphatase, receptor type, D [Source:MGI Symbol;Acc:MGI:97812]	-1.94864	-0.962465	6.49203e-05	0.00227649	5.00586	2.56859	1.22686	0.294975	0.00978977	0.0207171	2.50411	3.07231
ENSMUSG00000030657	Xylt1	xylosyltransferase 1 [Source:MGI Symbol;Acc:MGI:2451073]	-1.94721	-0.961409	8.86828e-06	0.000434381	4.82309	2.47618	1.21958	0.286384	0.0166019	0.0328939	2.45719	2.99698
ENSMUSG00000053198	Prx	periaxin [Source:MGI Symbol;Acc:MGI:108176]	-1.94199	-0.957534	1.37335e-05	0.000623996	19.9321	10.2625	1.59106	0.669989	5.32215e-08	3.28434e-07	19.8084	31.5175
ENSMUSG00000036478	Btg1	BTG anti-proliferation factor 1 [Source:MGI Symbol;Acc:MGI:88215]	-1.94047	-0.956406	8.6439e-06	0.0004294	27.7814	14.3155	1.7971	0.845671	1.05158e-17	2.63939e-16	13.232	23.7808
ENSMUSG00000044627	Swi5	SWI5 recombination repair homolog (yeast) [Source:MGI Symbol;Acc:MGI:1920181]	-1.93269	-0.950612	5.99275e-07	4.4655e-05	13.7826	7.13	1.53252	0.615901	3.63557e-08	2.32024e-07	21.3786	32.7641
ENSMUSG00000028998	Tomm7	translocase of outer mitochondrial membrane 7 [Source:MGI Symbol;Acc:MGI:1913419]	-1.93042	-0.948916	0.000239627	0.00670012	26.568	13.7565	1.49697	0.582041	6.27712e-06	2.70619e-05	50.6278	75.7928
ENSMUSG00000025952	Crygc	crystallin, gamma C [Source:MGI Symbol;Acc:MGI:88523]	-1.92579	-0.945454	0.000587528	0.0134576	2881.42	1496.22	3.69844	1.88692	3.55472e-09	2.68247e-08	2912.63	10772.2
ENSMUSG00000025733	Rhot2	ras homolog family member T2 [Source:MGI Symbol;Acc:MGI:2384892]	-1.9159	-0.938022	0.00241843	0.039182	3.63784	1.89716	1.3001	0.378626	0.000646658	0.00182487	5.02412	6.53257
ENSMUSG00000024664	Fads3	fatty acid desaturase 3 [Source:MGI Symbol;Acc:MGI:1928740]	-1.91369	-0.93636	0.000597773	0.0136009	7.01368	3.66312	1.91861	0.940059	2.53005e-12	3.10722e-11	4.38821	8.4218
ENSMUSG00000040339	Fam102b	family with sequence similarity 102, member B [Source:MGI Symbol;Acc:MGI:3036259]	-1.90975	-0.933385	0.00108349	0.021387	5.90701	3.09184	-1.53988	-0.622817	1.32523e-07	7.64721e-07	4.94094	3.20801
ENSMUSG00000040659	Efhd2	EF hand domain containing 2 [Source:MGI Symbol;Acc:MGI:106504]	-1.90825	-0.932248	0.000235217	0.00660159	19.7907	10.3682	1.6519	0.724128	1.54806e-08	1.05806e-07	6.52141	10.7756
ENSMUSG00000018042	Cyb5r3	cytochrome b5 reductase 3 [Source:MGI Symbol;Acc:MGI:94893]	-1.90302	-0.928291	2.35657e-08	2.58235e-06	51.5631	27.0937	1.55376	0.635762	9.00231e-11	8.76289e-10	25.131	39.0488
ENSMUSG00000038332	Sesn1	sestrin 1 [Source:MGI Symbol;Acc:MGI:2155278]	-1.89463	-0.921917	5.27226e-05	0.0019258	9.91214	5.22994	1.62598	0.701309	2.65255e-07	1.45583e-06	7.56669	12.3049
ENSMUSG00000062797	Hikeshi	heat shock protein nuclear import factor [Source:MGI Symbol;Acc:MGI:96738]	-1.88958	-0.918069	0.000921114	0.0188822	3.55007	1.87742	1.2232	0.29066	0.00432785	0.0100485	6.38103	7.80572
ENSMUSG00000031488	Rab11fip1	RAB11 family interacting protein 1 (class I) [Source:MGI Symbol;Acc:MGI:1923017]	-1.88303	-0.913054	0.000548353	0.0128695	3.60214	1.91231	1.27139	0.34641	0.00867823	0.0186312	1.38203	1.75736
ENSMUSG00000037851	Iars	isoleucine-tRNA synthetase [Source:MGI Symbol;Acc:MGI:2145219]	-1.87753	-0.908838	1.75401e-06	0.000110763	35.2855	18.7922	1.34883	0.431713	4.38696e-05	0.00015952	36.7105	49.517
ENSMUSG00000044350	Lacc1	laccase domain containing 1 [Source:MGI Symbol;Acc:MGI:2445077]	-1.86739	-0.901022	0.00192753	0.0334801	9.754	5.22143	1.29881	0.377194	0.000562281	0.00161111	11.8639	15.4099
ENSMUSG00000030647	Ndufc2	NADH:ubiquinone oxidoreductase subunit C2 [Source:MGI Symbol;Acc:MGI:1344370]	-1.86607	-0.9	0.000312479	0.00825687	54.0352	28.9476	1.59177	0.670629	7.11133e-08	4.27883e-07	78.6727	125.237
ENSMUSG00000019996	Map7	microtubule-associated protein 7 [Source:MGI Symbol;Acc:MGI:1328328]	-1.86379	-0.89824	2.296e-05	0.000963866	36.7257	19.704	1.4169	0.502733	4.20549e-07	2.22475e-06	27.2444	38.6029
ENSMUSG00000063856	Gpx1	glutathione peroxidase 1 [Source:MGI Symbol;Acc:MGI:104887]	-1.86312	-0.897717	3.6571e-05	0.0014289	174.949	93.8963	1.73852	0.79786	9.53339e-10	7.89638e-09	166.161	288.88
ENSMUSG00000035048	Anapc13	anaphase promoting complex subunit 13 [Source:MGI Symbol;Acc:MGI:1916260]	-1.86214	-0.896964	0.00247303	0.0398439	12.5824	6.75407	2.5897	1.37279	7.99856e-15	1.39872e-13	17.4018	45.0725
ENSMUSG00000016427	Ndufa1	NADH:ubiquinone oxidoreductase subunit A1 [Source:MGI Symbol;Acc:MGI:1929511]	-1.85689	-0.89289	0.000526046	0.0124045	102.706	55.2945	3.30153	1.72314	2.08983e-12	2.60079e-11	416.843	1376.28
ENSMUSG00000006546	Cryba2	crystallin, beta A2 [Source:MGI Symbol;Acc:MGI:104336]	-1.85475	-0.891224	0.000831966	0.0174262	3397.01	1831.51	2.59785	1.37732	4.72711e-10	4.10195e-09	3261.95	8474.05
ENSMUSG00000035246	Pcyt1b	phosphate cytidylyltransferase 1, choline, beta isoform [Source:MGI Symbol;Acc:MGI:2147987]	-1.85342	-0.89019	0.000572726	0.0132536	4.81507	2.59666	1.32024	0.400795	0.00378358	0.00890246	3.99971	5.28118
ENSMUSG00000050627	Gpd1l	glycerol-3-phosphate dehydrogenase 1-like [Source:MGI Symbol;Acc:MGI:1289257]	-1.85034	-0.887789	0.00171379	0.0306242	5.46043	2.9497	1.53498	0.618224	6.13336e-08	3.74624e-07	7.02038	10.7773
ENSMUSG00000063455	D630045J12Rik	RIKEN cDNA D630045J12 gene [Source:MGI Symbol;Acc:MGI:2669829]	-1.84078	-0.880314	2.48391e-07	2.10328e-05	12.7319	6.91608	1.72193	0.784024	3.74004e-15	6.85322e-14	5.42767	9.34661
ENSMUSG00000024713	Pcsk5	proprotein convertase subtilisin/kexin type 5 [Source:MGI Symbol;Acc:MGI:97515]	-1.83891	-0.878847	0.00169091	0.030361	3.18746	1.73288	1.61977	0.695785	1.87211e-07	1.05463e-06	0.923817	1.49682
ENSMUSG00000046807	Lrrc75b	leucine rich repeat containing 75B [Source:MGI Symbol;Acc:MGI:2143657]	-1.83659	-0.87703	0.000420288	0.0104046	23.6148	12.8565	7.06132	2.81994	5.07338e-17	1.17103e-15	3.19596	22.5815
ENSMUSG00000039007	Cpq	carboxypeptidase Q [Source:MGI Symbol;Acc:MGI:1889205]	-1.83585	-0.876445	0.00187344	0.0328083	8.40572	4.57731	1.54134	0.624183	7.56958e-06	3.19604e-05	6.67462	10.289
ENSMUSG00000017132	Cyth1	cytohesin 1 [Source:MGI Symbol;Acc:MGI:1334257]	-1.83371	-0.874764	1.89925e-05	0.000819787	13.693	7.46564	1.61265	0.689429	1.54417e-09	1.23385e-08	6.30861	10.1752
ENSMUSG00000021567	Nkd2	naked cuticle 2 [Source:MGI Symbol;Acc:MGI:1919543]	-1.83048	-0.872225	0.00124009	0.0240638	9.53292	5.20647	-6.08618	-2.60554	5.66267e-16	1.13512e-14	1.97542	0.322763
ENSMUSG00000020018	Snrpf	small nuclear ribonucleoprotein polypeptide F [Source:MGI Symbol;Acc:MGI:1917128]	-1.82684	-0.869353	5.67981e-05	0.00204954	80.9536	44.3055	1.60517	0.682726	7.9122e-09	5.66991e-08	30.7429	49.3549
ENSMUSG00000000056	Narf	nuclear prelamin A recognition factor [Source:MGI Symbol;Acc:MGI:1914858]	-1.82327	-0.866529	7.75313e-06	0.000395702	20.7946	11.4037	1.44066	0.526725	5.07948e-05	0.000181824	15.9502	22.9797
ENSMUSG00000024085	Man2a1	mannosidase 2, alpha 1 [Source:MGI Symbol;Acc:MGI:104669]	-1.82182	-0.865378	0.00227401	0.0376944	4.53383	2.4877	-1.84487	-0.883523	1.4052e-11	1.54645e-10	2.97649	1.61272
ENSMUSG00000030064	Frmd4b	FERM domain containing 4B [Source:MGI Symbol;Acc:MGI:2141794]	-1.81597	-0.860742	2.92015e-05	0.00118904	4.92554	2.71188	1.39796	0.483321	0.000105704	0.000353468	3.05573	4.27207
ENSMUSG00000025255	Zfhx4	zinc finger homeodomain 4 [Source:MGI Symbol;Acc:MGI:2137668]	-1.81141	-0.857116	2.29877e-07	1.95763e-05	12.5012	6.90091	-1.25851	-0.331721	0.00209614	0.00524176	5.72092	4.54564
ENSMUSG00000032076	Cadm1	cell adhesion molecule 1 [Source:MGI Symbol;Acc:MGI:1889272]	-1.80835	-0.854674	1.39208e-05	0.000629513	37.506	20.7399	1.44497	0.531044	8.11118e-06	3.4054e-05	36.8656	53.2703
ENSMUSG00000025035	Arl3	ADP-ribosylation factor-like 3 [Source:MGI Symbol;Acc:MGI:1929699]	-1.80766	-0.854127	0.000258687	0.00708678	17.0464	9.42741	1.77951	0.831477	2.43689e-12	3.00269e-11	33.1677	59.0255
ENSMUSG00000040820	Hlcs	holocarboxylase synthetase (biotin- [propriony-Coenzyme A-carboxylase (ATP-hydrolysing)] ligase) [Source:MGI Symbol;Acc:MGI:894646]	-1.79598	-0.84477	5.8512e-05	0.00209616	11.5689	6.4408	1.21657	0.282814	0.00878069	0.0188082	8.92908	10.8631
ENSMUSG00000031848	Lsm4	LSM4 homolog, U6 small nuclear RNA and mRNA degradation associated [Source:MGI Symbol;Acc:MGI:1354692]	-1.79405	-0.843221	0.000584209	0.0134505	30.5314	17.0118	1.99417	0.99579	1.07647e-16	2.37811e-15	53.5232	106.744
ENSMUSG00000071847	Apcdd1	adenomatosis polyposis coli down-regulated 1 [Source:MGI Symbol;Acc:MGI:3513977]	-1.78989	-0.839868	0.00184101	0.0323927	2.54705	1.42251	1.82588	0.868593	0.00118168	0.00313282	0.422097	0.771369
ENSMUSG00000028639	Ybx1	Y box protein 1 [Source:MGI Symbol;Acc:MGI:99146]	-1.78893	-0.839093	7.30556e-06	0.000379354	494.603	276.478	1.42589	0.511864	4.55717e-06	2.0153e-05	173.678	247.647
ENSMUSG00000016494	Cd34	CD34 antigen [Source:MGI Symbol;Acc:MGI:88329]	-1.77999	-0.831871	0.0024095	0.0391594	7.02861	3.94778	-1.58652	-0.665862	0.000221292	0.000690653	7.50449	4.72964
ENSMUSG00000024975	Pdcd4	programmed cell death 4 [Source:MGI Symbol;Acc:MGI:107490]	-1.77933	-0.831337	2.74736e-07	2.26209e-05	64.3974	36.1898	1.51123	0.595727	3.58764e-10	3.17216e-09	31.4965	47.6003
ENSMUSG00000032232	Cgnl1	cingulin-like 1 [Source:MGI Symbol;Acc:MGI:1915428]	-1.77843	-0.830608	1.31126e-05	0.000604648	50.4621	28.3736	1.66943	0.739354	1.66477e-10	1.55775e-09	15.2318	25.4294
ENSMUSG00000065954	Tacc1	transforming, acidic coiled-coil containing protein 1 [Source:MGI Symbol;Acc:MGI:2443510]	-1.77645	-0.828995	8.8899e-06	0.000434381	9.0017	5.0667	2.08285	1.05856	3.18367e-20	1.04725e-18	2.15187	4.48297
ENSMUSG00000035547	Capn5	calpain 5 [Source:MGI Symbol;Acc:MGI:1100859]	-1.77336	-0.826486	0.00153706	0.0284557	6.95057	3.91824	3.05904	1.61308	8.67042e-36	1.09732e-33	2.17847	6.66796
ENSMUSG00000037736	Limch1	LIM and calponin homology domains 1 [Source:MGI Symbol;Acc:MGI:1924819]	-1.7681	-0.8222	1.68643e-06	0.000106948	12.0618	6.82134	1.63674	0.710826	2.38694e-11	2.52813e-10	4.10128	6.7133
ENSMUSG00000032412	Atp1b3	ATPase, Na+/K+ transporting, beta 3 polypeptide [Source:MGI Symbol;Acc:MGI:107788]	-1.76407	-0.818909	1.02079e-05	0.000489162	41.0681	23.2776	1.49116	0.57644	6.68494e-08	4.04673e-07	86.1689	128.494
ENSMUSG00000040860	Crocc	ciliary rootlet coiled-coil, rootletin [Source:MGI Symbol;Acc:MGI:3529431]	-1.76243	-0.817564	6.32826e-06	0.000333251	30.2973	17.1899	1.33899	0.421146	4.62794e-05	0.000167248	7.4962	10.0378
ENSMUSG00000037306	Man1c1	mannosidase, alpha, class 1C, member 1 [Source:MGI Symbol;Acc:MGI:2446214]	-1.7612	-0.816561	9.90068e-05	0.00324285	19.9594	11.3317	1.52833	0.611957	1.43938e-08	9.91045e-08	12.7023	19.4143
ENSMUSG00000072720	Myo18b	myosin XVIIIb [Source:MGI Symbol;Acc:MGI:1921626]	-1.75554	-0.811913	0.000646567	0.0144248	17.9344	10.2153	4.90992	2.2957	2.66913e-07	1.46332e-06	3.28516	16.1337
ENSMUSG00000026748	Plxdc2	plexin domain containing 2 [Source:MGI Symbol;Acc:MGI:1914698]	-1.75473	-0.811247	2.68275e-05	0.00110751	11.5194	6.56388	1.43796	0.524025	7.51366e-06	3.17693e-05	4.69138	6.74668
ENSMUSG00000071669	Snx29	sorting nexin 29 [Source:MGI Symbol;Acc:MGI:1921728]	-1.75251	-0.809424	0.00076765	0.0163901	8.07536	4.60688	-1.67145	-0.741103	0.00112369	0.00299557	1.27677	0.763213
ENSMUSG00000066456	Hmgn3	high mobility group nucleosomal binding domain 3 [Source:MGI Symbol;Acc:MGI:2138069]	-1.7498	-0.807188	0.000461169	0.0112117	137.367	78.5012	4.11464	2.04077	1.05753e-13	1.58725e-12	59.0847	243.13
ENSMUSG00000031273	Col4a6	collagen, type IV, alpha 6 [Source:MGI Symbol;Acc:MGI:2152695]	-1.74754	-0.805329	0.000419967	0.0104046	45.3897	25.9726	1.25869	0.331924	0.00925072	0.0196936	33.5865	42.2753
ENSMUSG00000006205	Htra1	HtrA serine peptidase 1 [Source:MGI Symbol;Acc:MGI:1929076]	-1.74721	-0.805053	0.00264517	0.042022	14.5082	8.30142	1.9878	0.991171	0.000252995	0.000778535	1.22549	2.43965
ENSMUSG00000029223	Uchl1	ubiquitin carboxy-terminal hydrolase L1 [Source:MGI Symbol;Acc:MGI:103149]	-1.74562	-0.803737	3.29331e-06	0.000187444	103.057	59.0336	1.76451	0.819271	3.30485e-12	3.98987e-11	84.9943	149.979
ENSMUSG00000036427	Gpi1	glucose-6-phosphate isomerase 1 [Source:MGI Symbol;Acc:MGI:95797]	-1.73871	-0.798018	2.5928e-05	0.00108237	37.6525	21.6544	1.43653	0.522586	4.01428e-07	2.13039e-06	28.2376	40.5647
ENSMUSG00000036572	Upf3b	UPF3 regulator of nonsense transcripts homolog B (yeast) [Source:MGI Symbol;Acc:MGI:1915384]	-1.73557	-0.795412	8.9925e-06	0.000436532	37.185	21.4236	1.52464	0.608468	5.75228e-06	2.49433e-05	18.4469	28.1263
ENSMUSG00000038156	Spon1	spondin 1, (f-spondin) extracellular matrix protein [Source:MGI Symbol;Acc:MGI:2385287]	-1.73071	-0.791364	8.08872e-05	0.00273112	37.4814	21.656	2.24172	1.16461	1.41735e-18	3.8555e-17	12.6764	28.4181
ENSMUSG00000087370	Tmem170b	transmembrane protein 170B [Source:MGI Symbol;Acc:MGI:3647046]	-1.73049	-0.791185	3.05356e-05	0.00122992	13.0512	7.54104	1.43708	0.523144	4.68913e-06	2.06693e-05	9.48824	13.636
ENSMUSG00000027408	Cpxm1	carboxypeptidase X 1 (M14 family) [Source:MGI Symbol;Acc:MGI:1934569]	-1.72994	-0.790722	0.000300474	0.00801066	28.0717	16.2244	1.41586	0.501674	8.45888e-08	5.03086e-07	36.3844	51.5169
ENSMUSG00000021273	Fdft1	farnesyl diphosphate farnesyl transferase 1 [Source:MGI Symbol;Acc:MGI:102706]	-1.72824	-0.789305	8.85153e-05	0.0029511	25.3881	14.6886	1.35823	0.441732	8.0819e-05	0.000276633	17.2247	23.396
ENSMUSG00000030170	Wnt5b	wingless-type MMTV integration site family, member 5B [Source:MGI Symbol;Acc:MGI:98959]	-1.72805	-0.789145	0.000237879	0.00666375	24.4566	14.1503	1.20909	0.273916	0.00811649	0.0175593	15.9063	19.2329
ENSMUSG00000031555	Adam9	a disintegrin and metallopeptidase domain 9 (meltrin gamma) [Source:MGI Symbol;Acc:MGI:105376]	-1.72604	-0.787464	1.3186e-05	0.000604648	33.3219	19.3039	1.31374	0.393681	0.000671553	0.00188692	33.8041	44.4107
ENSMUSG00000033161	Atp1a1	ATPase, Na+/K+ transporting, alpha 1 polypeptide [Source:MGI Symbol;Acc:MGI:88105]	-1.72273	-0.7847	6.65165e-06	0.000347823	72.1448	41.8767	1.56395	0.645198	2.57455e-11	2.70953e-10	44.1648	69.073
ENSMUSG00000067586	S1pr3	sphingosine-1-phosphate receptor 3 [Source:MGI Symbol;Acc:MGI:1339365]	-1.71253	-0.77613	3.77848e-05	0.00145883	15.9514	9.31313	1.30364	0.382541	6.51558e-05	0.000227931	21.0881	27.4919
ENSMUSG00000060572	Mfap2	microfibrillar-associated protein 2 [Source:MGI Symbol;Acc:MGI:99559]	-1.70707	-0.77152	5.49417e-05	0.001994	72.197	42.2879	1.97655	0.982983	6.55259e-19	1.83252e-17	85.1225	168.257
ENSMUSG00000025666	Tmem47	transmembrane protein 47 [Source:MGI Symbol;Acc:MGI:2177570]	-1.70547	-0.770168	0.000233938	0.00657808	14.0578	8.24128	-1.46642	-0.552295	4.08798e-08	2.57703e-07	28.6353	19.5266
ENSMUSG00000034981	Parm1	prostate androgen-regulated mucin-like protein 1 [Source:MGI Symbol;Acc:MGI:2443349]	-1.70415	-0.769048	0.0016435	0.0297567	22.302	13.0857	1.23124	0.300108	0.00501451	0.0114611	24.2611	29.8716
ENSMUSG00000028607	Cpt2	carnitine palmitoyltransferase 2 [Source:MGI Symbol;Acc:MGI:109176]	-1.69986	-0.765413	0.00227239	0.0376944	39.4779	23.2217	1.8956	0.922658	3.78436e-09	2.84427e-08	23.4256	44.4096
ENSMUSG00000028173	Wls	wntless WNT ligand secretion mediator [Source:MGI Symbol;Acc:MGI:1915401]	-1.69671	-0.762743	0.00268804	0.0424813	5.54253	3.26593	1.38464	0.469511	5.70396e-05	0.000201807	7.64735	10.5893
ENSMUSG00000023456	Tpi1	triosephosphate isomerase 1 [Source:MGI Symbol;Acc:MGI:98797]	-1.69015	-0.757152	8.59617e-06	0.000428457	39.0068	23.0767	1.4339	0.519948	1.26464e-06	6.17801e-06	68.3115	97.9537
ENSMUSG00000033307	Mif	macrophage migration inhibitory factor (glycosylation-inhibiting factor) [Source:MGI Symbol;Acc:MGI:96982]	-1.68656	-0.75408	4.84196e-06	0.000266272	216.481	128.348	2.68072	1.42262	1.50994e-38	2.25494e-36	137.645	369.011
ENSMUSG00000001289	Pfdn5	prefoldin 5 [Source:MGI Symbol;Acc:MGI:1928753]	-1.68621	-0.753782	0.000144503	0.00445866	69.1812	41.0233	1.63359	0.708045	2.46723e-08	1.62531e-07	66.7396	109.03
ENSMUSG00000010755	Cars	cysteinyl-tRNA synthetase [Source:MGI Symbol;Acc:MGI:1351477]	-1.68508	-0.752813	0.00174139	0.0309689	27.1894	16.1345	2.07755	1.05488	1.86201e-13	2.68151e-12	16.3715	34.0144
ENSMUSG00000058672	Tubb2a	tubulin, beta 2A class IIA [Source:MGI Symbol;Acc:MGI:107861]	-1.68403	-0.751918	0.000179106	0.00528559	35.3398	20.9815	2.47585	1.30792	1.72912e-21	6.42354e-20	30.9446	76.6239
ENSMUSG00000022817	Itgb5	integrin beta 5 [Source:MGI Symbol;Acc:MGI:96614]	-1.6836	-0.75155	1.58115e-05	0.000701304	64.7687	38.4686	2.04726	1.0337	1.07481e-12	1.38555e-11	23.2293	47.5596
ENSMUSG00000054263	Lifr	LIF receptor alpha [Source:MGI Symbol;Acc:MGI:96788]	-1.6807	-0.749058	0.00164341	0.0297567	6.69948	3.98558	1.29466	0.37257	0.000629672	0.00178232	2.29226	2.96797
ENSMUSG00000022199	Slc22a17	solute carrier family 22 (organic cation transporter), member 17 [Source:MGI Symbol;Acc:MGI:1926225]	-1.67436	-0.743607	6.98022e-05	0.00240245	17.5809	10.4988	1.58762	0.666867	2.59556e-10	2.35923e-09	13.03	20.688
ENSMUSG00000022075	Rhobtb2	Rho-related BTB domain containing 2 [Source:MGI Symbol;Acc:MGI:2180557]	-1.67371	-0.74305	0.000108161	0.00348147	16.7516	10.008	1.544	0.626669	8.27046e-09	5.91245e-08	10.5198	16.2432
ENSMUSG00000035161	Ints6	integrator complex subunit 6 [Source:MGI Symbol;Acc:MGI:1202397]	-1.66976	-0.739644	0.000363878	0.00928575	6.27899	3.76005	1.54584	0.628393	4.4118e-07	2.32977e-06	3.93842	6.08851
ENSMUSG00000022797	Tfrc	transferrin receptor [Source:MGI Symbol;Acc:MGI:98822]	-1.66441	-0.735014	0.00125501	0.0242587	7.52523	4.5203	-1.70479	-0.76959	2.5834e-15	4.84072e-14	18.5757	10.8955
ENSMUSG00000010663	Fads1	fatty acid desaturase 1 [Source:MGI Symbol;Acc:MGI:1923517]	-1.66281	-0.73362	0.000452765	0.0110435	16.3006	9.80183	1.23793	0.307928	0.000928048	0.00251853	24.6916	30.567
ENSMUSG00000053279	Aldh1a1	aldehyde dehydrogenase family 1, subfamily A1 [Source:MGI Symbol;Acc:MGI:1353450]	-1.64811	-0.720813	0.00142616	0.0268094	181.639	110.209	-1.44949	-0.535547	7.05857e-07	3.59157e-06	335.83	231.688
ENSMUSG00000024304	Cdh2	cadherin 2 [Source:MGI Symbol;Acc:MGI:88355]	-1.64741	-0.720201	0.000429081	0.0105521	80.3072	48.7468	1.41754	0.503387	3.56828e-06	1.61042e-05	43.5163	61.6865
ENSMUSG00000057666	Gapdh	glyceraldehyde-3-phosphate dehydrogenase [Source:MGI Symbol;Acc:MGI:95640]	-1.64657	-0.719463	0.000219024	0.00624113	152.82	92.8098	1.5897	0.668754	6.36881e-10	5.40101e-09	70.3976	111.913
ENSMUSG00000055720	Ubl7	ubiquitin-like 7 (bone marrow stromal cell-derived) [Source:MGI Symbol;Acc:MGI:1916709]	-1.64544	-0.718472	0.00174493	0.0309949	34.2747	20.8277	1.25772	0.330809	0.00109396	0.00292467	32.1808	40.4755
ENSMUSG00000029247	Paics	phosphoribosylaminoimidazole carboxylase, phosphoribosylaminoribosylaminoimidazole, succinocarboxamide synthetase [Source:MGI Symbol;Acc:MGI:1914304]	-1.64524	-0.718302	5.03885e-05	0.00186116	58.629	35.6336	1.99768	0.998322	6.58588e-16	1.30963e-14	91.6256	183.042
ENSMUSG00000041895	Wipi1	WD repeat domain, phosphoinositide interacting 1 [Source:MGI Symbol;Acc:MGI:1261864]	-1.63874	-0.712585	0.000221241	0.00626835	25.208	15.3813	1.71589	0.778953	1.15024e-12	1.47828e-11	13.9608	23.9567
ENSMUSG00000032294	Pkm	pyruvate kinase, muscle [Source:MGI Symbol;Acc:MGI:97591]	-1.63364	-0.708087	0.000232759	0.00656839	169.394	103.69	1.52738	0.611062	2.03545e-07	1.1419e-06	163.548	249.802
ENSMUSG00000058297	Spock2	sparc/osteonectin, cwcv and kazal-like domains proteoglycan 2 [Source:MGI Symbol;Acc:MGI:1891351]	-1.63348	-0.707953	0.000247128	0.00685837	27.9991	17.1397	1.95513	0.967263	9.98402e-20	3.06793e-18	5.14013	10.0514
ENSMUSG00000021290	Atp5mpl	ATP synthase membrane subunit 6.8PL [Source:MGI Symbol;Acc:MGI:1917507]	-1.63292	-0.707458	1.86867e-05	0.000811918	74.7063	45.7453	1.84393	0.882783	1.95231e-15	3.71986e-14	46.6343	85.9977
ENSMUSG00000029649	Pomp	proteasome maturation protein [Source:MGI Symbol;Acc:MGI:1913787]	-1.63241	-0.707005	0.00195082	0.0338452	12.1655	7.45133	1.56812	0.64904	3.76882e-08	2.39403e-07	23.3019	36.5414
ENSMUSG00000052609	Plekhg3	pleckstrin homology domain containing, family G (with RhoGef domain) member 3 [Source:MGI Symbol;Acc:MGI:2388284]	-1.63122	-0.705951	6.76909e-05	0.0023406	13.6862	8.38969	1.44746	0.533526	7.21431e-06	3.06947e-05	3.33433	4.82672
ENSMUSG00000005397	Nid1	nidogen 1 [Source:MGI Symbol;Acc:MGI:97342]	-1.61812	-0.694321	0.00124524	0.0241248	298.357	184.384	1.89656	0.923383	6.40487e-10	5.42538e-09	169.109	320.727
ENSMUSG00000018398	Septin8	septin 8 [Source:MGI Symbol;Acc:MGI:894310]	-1.61296	-0.689712	5.17629e-05	0.00189539	49.7594	30.8488	1.23093	0.299747	0.00179963	0.0045637	33.286	40.9731
ENSMUSG00000059439	Bcas3	breast carcinoma amplified sequence 3 [Source:MGI Symbol;Acc:MGI:2385848]	-1.612	-0.688856	0.00258207	0.0412881	5.25109	3.25656	1.54251	0.62528	5.59364e-07	2.89752e-06	2.29616	3.54278
ENSMUSG00000025503	Taldo1	transaldolase 1 [Source:MGI Symbol;Acc:MGI:1274789]	-1.61003	-0.687089	0.000285483	0.00773172	38.5991	23.9715	1.22654	0.294598	0.0021001	0.00524901	38.5229	47.2511
ENSMUSG00000068290	Ddrgk1	DDRGK domain containing 1 [Source:MGI Symbol;Acc:MGI:1924256]	-1.60429	-0.681934	0.000490787	0.0117592	25.5244	15.9074	1.73738	0.79691	9.05047e-11	8.79946e-10	11.5881	20.1365
ENSMUSG00000011752	Pgam1	phosphoglycerate mutase 1 [Source:MGI Symbol;Acc:MGI:97552]	-1.60254	-0.680361	0.000104983	0.00340121	62.3903	38.9293	1.25525	0.327971	0.000807427	0.00222392	17.2218	21.619
ENSMUSG00000034687	Fras1	Fraser extracellular matrix complex subunit 1 [Source:MGI Symbol;Acc:MGI:2385368]	-1.59766	-0.675962	0.001914	0.0333618	4.89583	3.06406	-1.8451	-0.883697	9.36743e-06	3.88484e-05	1.14324	0.619336
ENSMUSG00000074656	Eif2s2	eukaryotic translation initiation factor 2, subunit 2 (beta) [Source:MGI Symbol;Acc:MGI:1914454]	-1.59679	-0.675172	6.67802e-05	0.00232529	23.5041	14.7188	1.39483	0.48009	1.29739e-06	6.32969e-06	21.4075	29.8605
ENSMUSG00000032666	1700025G04Rik	RIKEN cDNA 1700025G04 gene [Source:MGI Symbol;Acc:MGI:1916649]	-1.58965	-0.668705	0.000945126	0.0191897	4.41444	2.77653	1.2551	0.327798	0.000589009	0.00167739	4.47565	5.6176
ENSMUSG00000002900	Lamb1	laminin B1 [Source:MGI Symbol;Acc:MGI:96743]	-1.58817	-0.667361	0.000194147	0.00565111	50.7967	31.984	1.38326	0.468068	2.08347e-06	9.80603e-06	22.8309	31.5814
ENSMUSG00000024900	Cpt1a	carnitine palmitoyltransferase 1a, liver [Source:MGI Symbol;Acc:MGI:1098296]	-1.58445	-0.663985	0.00135116	0.0257828	14.2401	8.9867	4.11177	2.03976	9.8687e-61	4.91264e-58	2.72089	11.1919
ENSMUSG00000021969	Zdhhc20	zinc finger, DHHC domain containing 20 [Source:MGI Symbol;Acc:MGI:1923215]	-1.57949	-0.65946	0.00135705	0.0258621	6.95109	4.40009	-1.4397	-0.525763	2.33964e-06	1.08814e-05	9.74762	6.77017
ENSMUSG00000030602	Pak4	p21 (RAC1) activated kinase 4 [Source:MGI Symbol;Acc:MGI:1917834]	-1.57801	-0.658108	0.000292793	0.00786475	28.7532	18.2196	1.42172	0.507641	1.80443e-07	1.02151e-06	16.7485	23.813
ENSMUSG00000018593	Sparc	secreted acidic cysteine rich glycoprotein [Source:MGI Symbol;Acc:MGI:98373]	-1.57444	-0.654837	0.000870551	0.0180946	221.499	140.683	1.34592	0.428592	0.000241613	0.000747515	288.986	388.953
ENSMUSG00000019055	Plod1	procollagen-lysine, 2-oxoglutarate 5-dioxygenase 1 [Source:MGI Symbol;Acc:MGI:99907]	-1.56557	-0.646687	0.00167545	0.0301562	8.6108	5.49931	2.25783	1.17494	6.37042e-23	2.78175e-21	3.5244	7.95945
ENSMUSG00000034926	Dhcr24	24-dehydrocholesterol reductase [Source:MGI Symbol;Acc:MGI:1922004]	-1.56414	-0.645365	0.00155227	0.0286192	17.3242	11.0746	-1.28336	-0.359927	0.00240518	0.00592624	27.1645	21.1661
ENSMUSG00000026478	Lamc1	laminin, gamma 1 [Source:MGI Symbol;Acc:MGI:99914]	-1.56085	-0.642336	0.000252373	0.00696504	67.0706	42.9697	1.25564	0.328424	0.00381364	0.00896613	23.8164	29.9051
ENSMUSG00000022892	App	amyloid beta (A4) precursor protein [Source:MGI Symbol;Acc:MGI:88059]	-1.55783	-0.639541	0.000166501	0.00500274	61.178	39.2708	1.43996	0.526029	8.6492e-07	4.34614e-06	20.862	30.0408
ENSMUSG00000024457	Trim26	tripartite motif-containing 26 [Source:MGI Symbol;Acc:MGI:1337056]	-1.55563	-0.6375	0.000575697	0.0133017	12.0275	7.73084	2.43622	1.28465	1.61891e-11	1.76989e-10	4.8516	11.8218
ENSMUSG00000028568	Btf3l4	basic transcription factor 3-like 4 [Source:MGI Symbol;Acc:MGI:1915312]	-1.55051	-0.632745	0.00183553	0.0323344	17.6816	11.4026	1.62642	0.701697	4.31411e-10	3.77207e-09	8.18116	13.3074
ENSMUSG00000042834	Nrep	neuronal regeneration related protein [Source:MGI Symbol;Acc:MGI:99444]	-1.55033	-0.632579	0.00198669	0.0341852	22.957	14.8064	1.24819	0.319842	0.00102511	0.00275589	43.2562	53.9928
ENSMUSG00000032327	Stra6	stimulated by retinoic acid gene 6 [Source:MGI Symbol;Acc:MGI:107742]	-1.55011	-0.632368	0.00272937	0.0430431	11.8743	7.65942	1.32183	0.402535	2.09611e-05	8.0887e-05	12.5847	16.6355
ENSMUSG00000029528	Pxn	paxillin [Source:MGI Symbol;Acc:MGI:108295]	-1.54633	-0.628847	0.000409455	0.0102511	10.4203	6.73812	1.20572	0.269895	0.00510867	0.0116478	6.55379	7.90229
ENSMUSG00000050953	Gja1	gap junction protein, alpha 1 [Source:MGI Symbol;Acc:MGI:95713]	-1.54614	-0.628674	0.00180302	0.0318369	33.2241	21.4879	-1.81495	-0.859931	6.7429e-09	4.8954e-08	18.9276	10.4282
ENSMUSG00000053644	Aldh7a1	aldehyde dehydrogenase family 7, member A1 [Source:MGI Symbol;Acc:MGI:108186]	-1.54429	-0.626942	0.000805631	0.0170302	31.7865	20.5823	1.2763	0.351966	0.00258515	0.00632793	39.4457	50.3451
ENSMUSG00000021670	Hmgcr	3-hydroxy-3-methylglutaryl-Coenzyme A reductase [Source:MGI Symbol;Acc:MGI:96159]	-1.54114	-0.623995	0.00111285	0.0218798	19.486	12.6432	-1.23528	-0.30484	0.00476866	0.0109545	27.0202	21.8734
ENSMUSG00000036093	Arl5a	ADP-ribosylation factor-like 5A [Source:MGI Symbol;Acc:MGI:1922673]	-1.5308	-0.614289	0.000259201	0.00708784	15.1733	9.91102	-2.1196	-1.08379	6.06413e-28	4.13524e-26	15.4227	7.27523
ENSMUSG00000010095	Slc3a2	solute carrier family 3 (activators of dibasic and neutral amino acid transport), member 2 [Source:MGI Symbol;Acc:MGI:96955]	-1.53075	-0.614238	0.00253116	0.0406485	74.3255	48.5535	1.89651	0.923347	3.4126e-12	4.1133e-11	80.3313	152.352
ENSMUSG00000032536	Trak1	trafficking protein, kinesin binding 1 [Source:MGI Symbol;Acc:MGI:1914345]	-1.52327	-0.607174	0.000439887	0.0107823	14.0805	9.2432	1.38861	0.473646	1.76602e-05	6.93426e-05	7.85689	10.9105
ENSMUSG00000031633	Slc25a4	solute carrier family 25 (mitochondrial carrier, adenine nucleotide translocator), member 4 [Source:MGI Symbol;Acc:MGI:1353495]	-1.51968	-0.603765	0.000207581	0.00599532	150.035	98.7262	1.41688	0.502714	1.09528e-05	4.48259e-05	168.892	239.301
ENSMUSG00000030695	Aldoa	aldolase A, fructose-bisphosphate [Source:MGI Symbol;Acc:MGI:87994]	-1.50786	-0.592504	0.000685595	0.0150256	106.565	70.671	1.92297	0.943339	6.56592e-21	2.29638e-19	103.881	199.764
ENSMUSG00000023951	Vegfa	vascular endothelial growth factor A [Source:MGI Symbol;Acc:MGI:103178]	-1.50245	-0.587315	0.000340947	0.00879088	44.4859	29.6078	1.79451	0.843589	4.90293e-09	3.62656e-08	20.2893	36.4112
ENSMUSG00000021051	Ppp2r5e	protein phosphatase 2, regulatory subunit B', epsilon [Source:MGI Symbol;Acc:MGI:1349473]	-1.50231	-0.587184	0.00128816	0.0247708	14.8939	9.91303	1.40161	0.487082	5.80888e-07	3.00068e-06	9.81674	13.76
ENSMUSG00000080316	Spaca6	sperm acrosome associated 6 [Source:MGI Symbol;Acc:MGI:1922452]	-1.4877	-0.573088	0.000632863	0.0142471	20.5328	13.801	1.57591	0.656182	5.9141e-06	2.56078e-05	3.04913	4.80599
ENSMUSG00000030465	Psd3	pleckstrin and Sec7 domain containing 3 [Source:MGI Symbol;Acc:MGI:1918215]	-1.47805	-0.563693	0.00087696	0.0182024	5.25221	3.55321	-1.2804	-0.356598	0.000813358	0.00223902	2.73693	2.13742
ENSMUSG00000019433	Gipc1	GIPC PDZ domain containing family, member 1 [Source:MGI Symbol;Acc:MGI:1926252]	-1.47616	-0.561848	0.00226677	0.0376607	55.2079	37.3969	1.56055	0.642054	1.17532e-08	8.22504e-08	56.9112	88.8161
ENSMUSG00000019173	Rab5c	RAB5C, member RAS oncogene family [Source:MGI Symbol;Acc:MGI:105306]	-1.47424	-0.559969	0.00236832	0.0387007	30.0236	20.3633	1.6152	0.691716	5.61996e-11	5.64414e-10	35.0579	56.6286
ENSMUSG00000020532	Acaca	acetyl-Coenzyme A carboxylase alpha [Source:MGI Symbol;Acc:MGI:108451]	-1.46982	-0.555639	0.000981249	0.0197083	7.43354	5.05717	-1.67385	-0.743174	4.10235e-05	0.000149718	2.3691	1.41511
ENSMUSG00000028410	Dnaja1	DnaJ heat shock protein family (Hsp40) member A1 [Source:MGI Symbol;Acc:MGI:1270129]	-1.46148	-0.547428	0.000777219	0.0165234	28.1298	19.247	1.57117	0.65184	3.88869e-08	2.46388e-07	24.9938	39.2703
ENSMUSG00000083282	Ctsf	cathepsin F [Source:MGI Symbol;Acc:MGI:1861434]	-1.46005	-0.54602	0.0029978	0.0462966	14.1907	9.71837	1.25823	0.33139	0.00884188	0.0189366	13.1574	16.5555
ENSMUSG00000023010	Tmbim6	transmembrane BAX inhibitor motif containing 6 [Source:MGI Symbol;Acc:MGI:99682]	-1.45885	-0.544834	0.000943169	0.0191761	39.4986	27.0741	1.58497	0.664457	4.95669e-10	4.28636e-09	64.7588	102.642
ENSMUSG00000050199	Lgr4	leucine-rich repeat-containing G protein-coupled receptor 4 [Source:MGI Symbol;Acc:MGI:1891468]	-1.45288	-0.538918	0.00223095	0.0373991	28.9087	19.8967	-1.17075	-0.227428	0.026012	0.0486858	32.2071	27.5097
ENSMUSG00000048537	Phldb1	pleckstrin homology like domain, family B, member 1 [Source:MGI Symbol;Acc:MGI:2143230]	-1.45029	-0.536337	0.00233479	0.0382366	25.5657	17.6274	1.34353	0.42603	3.82964e-06	1.7149e-05	8.30954	11.1646
ENSMUSG00000022108	Itm2b	integral membrane protein 2B [Source:MGI Symbol;Acc:MGI:1309517]	-1.44477	-0.530836	0.0005692	0.0132041	84.997	58.8293	1.47103	0.556828	7.9101e-09	5.66991e-08	62.5067	91.9511
ENSMUSG00000066357	Wdr6	WD repeat domain 6 [Source:MGI Symbol;Acc:MGI:1930140]	-1.42798	-0.513973	0.00212041	0.0359096	26.4193	18.5001	-1.19698	-0.259393	0.0143376	0.0288958	40.8128	34.0962
ENSMUSG00000070802	Pnmal2	PNMA-like 2 [Source:MGI Symbol;Acc:MGI:3645856]	-1.42649	-0.512472	0.00185386	0.0325225	21.1934	14.8559	1.56047	0.641983	2.34054e-07	1.29989e-06	4.44423	6.93651
ENSMUSG00000024038	Ndufv3	NADH:ubiquinone oxidoreductase core subunit V3 [Source:MGI Symbol;Acc:MGI:1890894]	-1.42418	-0.51013	0.00260432	0.0415459	25.2178	17.7055	2.21411	1.14673	2.74388e-18	7.34356e-17	23.8986	52.918
ENSMUSG00000032383	Ppib	peptidylprolyl isomerase B [Source:MGI Symbol;Acc:MGI:97750]	-1.38142	-0.466151	0.00323701	0.0491754	41.4682	30.0173	1.69179	0.758551	4.31452e-13	5.88968e-12	51.0453	86.3601
ENSMUSG00000046768	Rhoj	ras homolog family member J [Source:MGI Symbol;Acc:MGI:1931551]	1.38788	0.472884	0.00216956	0.0366587	13.8766	19.26	-2.82467	-1.49808	1.03397e-22	4.32528e-21	3.09144	1.0934
ENSMUSG00000032244	Fem1b	fem 1 homolog b [Source:MGI Symbol;Acc:MGI:1335087]	1.39875	0.484136	0.00204126	0.0348729	24.4207	34.1593	-1.17891	-0.237452	0.014998	0.0300724	25.272	21.4366
ENSMUSG00000025907	Rb1cc1	RB1-inducible coiled-coil 1 [Source:MGI Symbol;Acc:MGI:1341850]	1.41313	0.498893	0.0011845	0.0231055	6.48184	9.16009	1.21094	0.27613	0.013681	0.0277107	3.91245	4.73791
ENSMUSG00000037197	Rbm17	RNA binding motif protein 17 [Source:MGI Symbol;Acc:MGI:1924188]	1.41392	0.499695	0.00197252	0.0340237	34.1322	48.2626	1.35581	0.439158	0.000135898	0.00044264	26.0195	35.2791
ENSMUSG00000046668	Cxxc5	CXXC finger 5 [Source:MGI Symbol;Acc:MGI:1914643]	1.42137	0.50728	0.00283216	0.0443824	40.4639	57.5161	1.71989	0.782312	3.57718e-17	8.38643e-16	34.9654	60.139
ENSMUSG00000030084	Plxna1	plexin A1 [Source:MGI Symbol;Acc:MGI:107685]	1.42338	0.509324	0.0017533	0.0311065	23.0043	32.7446	-1.1804	-0.239275	0.0178563	0.0351015	12.157	10.2989
ENSMUSG00000032030	Cul5	cullin 5 [Source:MGI Symbol;Acc:MGI:1922967]	1.43489	0.52094	0.00140919	0.0266851	9.61995	13.8044	-1.20908	-0.273908	0.00830479	0.0179225	9.89465	8.1834
ENSMUSG00000022752	Tomm70a	translocase of outer mitochondrial membrane 70A [Source:MGI Symbol;Acc:MGI:106295]	1.43831	0.524377	0.00177476	0.0314498	10.5853	15.2256	-1.41779	-0.503644	5.34114e-07	2.77829e-06	17.1168	12.0726
ENSMUSG00000063146	Clip2	CAP-GLY domain containing linker protein 2 [Source:MGI Symbol;Acc:MGI:1313136]	1.44898	0.535039	0.000869405	0.0180946	13.6622	19.7975	1.51081	0.595322	1.68452e-08	1.14037e-07	4.66626	7.05086
ENSMUSG00000058761	Rnf169	ring finger protein 169 [Source:MGI Symbol;Acc:MGI:1920257]	1.45008	0.536132	0.00244468	0.0395582	7.72884	11.2083	-1.56986	-0.650639	1.42882e-06	6.90773e-06	3.75365	2.39057
ENSMUSG00000034681	Rnps1	RNA binding protein with serine rich domain 1 [Source:MGI Symbol;Acc:MGI:97960]	1.45235	0.538387	0.00158594	0.0291034	16.932	24.5925	1.18947	0.250321	0.011804	0.0244157	10.4249	12.4005
ENSMUSG00000033964	Zbtb41	zinc finger and BTB domain containing 41 [Source:MGI Symbol;Acc:MGI:2444487]	1.45383	0.539855	0.00144384	0.0270322	7.64111	11.1097	-1.39234	-0.477511	4.59627e-06	2.03019e-05	7.60035	5.45834
ENSMUSG00000027660	Skil	SKI-like [Source:MGI Symbol;Acc:MGI:106203]	1.46009	0.546061	0.000679108	0.0149425	16.4226	23.9792	-1.20302	-0.266658	0.0187432	0.0365706	9.96633	8.28425
ENSMUSG00000023495	Pcbp4	poly(rC) binding protein 4 [Source:MGI Symbol;Acc:MGI:1890471]	1.46687	0.552741	0.000290322	0.00782401	21.5785	31.6545	1.33382	0.415564	7.85361e-06	3.30494e-05	26.9538	35.9523
ENSMUSG00000041235	Chd7	chromodomain helicase DNA binding protein 7 [Source:MGI Symbol;Acc:MGI:2444748]	1.49098	0.57626	0.00101354	0.0201935	36.6948	54.7117	-1.32217	-0.402904	0.000177916	0.00056556	12.6974	9.60329
ENSMUSG00000041057	Wdr43	WD repeat domain 43 [Source:MGI Symbol;Acc:MGI:1919765]	1.4911	0.576374	0.000588086	0.0134576	20.0327	29.8722	-1.28745	-0.364512	0.000166572	0.000532901	16.1697	12.559
ENSMUSG00000015968	Cacna1d	calcium channel, voltage-dependent, L type, alpha 1D subunit [Source:MGI Symbol;Acc:MGI:88293]	1.49452	0.579683	0.000650059	0.0144811	6.69705	10.0094	-2.28813	-1.19417	1.27e-14	2.14066e-13	1.96061	0.85647
ENSMUSG00000029020	Mfn2	mitofusin 2 [Source:MGI Symbol;Acc:MGI:2442230]	1.4999	0.584864	0.00032472	0.00851991	15.2283	22.8423	1.17366	0.231009	0.0233682	0.0443141	11.1142	13.0446
ENSMUSG00000005846	Rsl1d1	ribosomal L1 domain containing 1 [Source:MGI Symbol;Acc:MGI:1913659]	1.51523	0.599533	0.000560878	0.0130848	36.508	55.3213	-1.35824	-0.441741	4.32489e-06	1.9194e-05	76.1468	56.0615
ENSMUSG00000028291	Akirin2	akirin 2 [Source:MGI Symbol;Acc:MGI:1889364]	1.51797	0.602146	0.000794484	0.0168185	34.7903	52.8152	-1.18233	-0.241633	0.0226082	0.043098	27.6307	23.3688
ENSMUSG00000058355	Abce1	ATP-binding cassette, sub-family E (OABP), member 1 [Source:MGI Symbol;Acc:MGI:1195458]	1.52741	0.611089	0.00173182	0.0308355	25.6973	39.2516	-1.31256	-0.392382	7.55648e-05	0.00026062	41.2865	31.4545
ENSMUSG00000029475	Kdm2b	lysine (K)-specific demethylase 2B [Source:MGI Symbol;Acc:MGI:1354737]	1.53192	0.615336	0.00292522	0.0454583	3.52537	5.4013	-1.61287	-0.689628	9.1191e-06	3.79028e-05	1.68417	1.04384
ENSMUSG00000026426	Arl8a	ADP-ribosylation factor-like 8A [Source:MGI Symbol;Acc:MGI:1915974]	1.53647	0.619624	0.00155616	0.0286314	16.9794	26.0918	1.8043	0.851441	1.83551e-14	3.01889e-13	12.8324	23.1571
ENSMUSG00000064181	Rab3ip	RAB3A interacting protein [Source:MGI Symbol;Acc:MGI:105933]	1.53716	0.620267	0.00197713	0.0340638	12.7854	19.6558	1.36984	0.454009	4.67691e-05	0.000168789	9.46894	12.9722
ENSMUSG00000026037	Orc2	origin recognition complex, subunit 2 [Source:MGI Symbol;Acc:MGI:1328306]	1.53837	0.621405	0.00246988	0.0398362	12.0865	18.5956	-1.196	-0.258212	0.0202275	0.0390685	18.1522	15.177
ENSMUSG00000029426	Scarb2	scavenger receptor class B, member 2 [Source:MGI Symbol;Acc:MGI:1196458]	1.5445	0.627137	0.000165232	0.00497464	10.095	15.593	-1.39549	-0.480774	8.22029e-05	0.000280855	7.69868	5.51635
ENSMUSG00000032497	Lrrfip2	leucine rich repeat (in FLII) interacting protein 2 [Source:MGI Symbol;Acc:MGI:1918518]	1.54549	0.628068	0.00281473	0.0441875	7.4265	11.4788	1.25461	0.327238	0.00190861	0.00482286	3.87222	4.85853
ENSMUSG00000024563	Smad2	SMAD family member 2 [Source:MGI Symbol;Acc:MGI:108051]	1.55312	0.635171	0.000940585	0.0191496	5.66192	8.79459	-1.29559	-0.373608	0.000889796	0.00242353	6.65231	5.13431
ENSMUSG00000018661	Cog1	component of oligomeric golgi complex 1 [Source:MGI Symbol;Acc:MGI:1333873]	1.55576	0.637617	0.00226426	0.0376607	7.53995	11.732	1.25831	0.331487	0.000747884	0.00207678	6.84908	8.6188
ENSMUSG00000045333	Zfp423	zinc finger protein 423 [Source:MGI Symbol;Acc:MGI:1891217]	1.55609	0.637922	0.000738782	0.0159335	13.822	21.5098	-1.60653	-0.68395	0.000283283	0.000863555	4.28219	2.66478
ENSMUSG00000005615	Pcyt1a	phosphate cytidylyltransferase 1, choline, alpha isoform [Source:MGI Symbol;Acc:MGI:88557]	1.56912	0.649951	0.00202971	0.0347588	4.90339	7.69512	-1.24743	-0.318955	0.00220178	0.00547475	7.83663	6.28196
ENSMUSG00000068328	Aup1	ancient ubiquitous protein 1 [Source:MGI Symbol;Acc:MGI:107789]	1.5701	0.650856	0.001923	0.0334405	14.0747	22.1013	1.39763	0.482979	1.90697e-05	7.42598e-05	12.7958	17.885
ENSMUSG00000050567	Maml1	mastermind like transcriptional coactivator 1 [Source:MGI Symbol;Acc:MGI:1890504]	1.57783	0.657946	0.000669689	0.0148297	7.85601	12.397	-1.47224	-0.558014	2.68604e-06	1.23425e-05	5.27433	3.58191
ENSMUSG00000052751	Repin1	replication initiator 1 [Source:MGI Symbol;Acc:MGI:1889817]	1.578	0.6581	0.00127133	0.0245422	10.9938	17.3505	1.41699	0.502829	3.59522e-06	1.61938e-05	7.80748	11.0642
ENSMUSG00000020205	Phlda1	pleckstrin homology like domain, family A, member 1 [Source:MGI Symbol;Acc:MGI:1096880]	1.58055	0.660431	0.00204281	0.0348729	16.4178	25.9531	2.08394	1.05931	7.83527e-21	2.70861e-19	8.37558	17.4594
ENSMUSG00000024276	Zfp397	zinc finger protein 397 [Source:MGI Symbol;Acc:MGI:1916506]	1.58778	0.667008	0.000187095	0.00548873	7.17733	11.3971	-1.69175	-0.758514	3.39824e-13	4.72526e-12	7.7962	4.60786
ENSMUSG00000033159	Cnppd1	cyclin Pas1/PHO80 domain containing 1 [Source:MGI Symbol;Acc:MGI:1916421]	1.58913	0.668238	0.00196609	0.0339972	4.12156	6.55126	1.27002	0.34485	0.00168215	0.00429644	5.09723	6.47408
ENSMUSG00000003346	Abhd17a	abhydrolase domain containing 17A [Source:MGI Symbol;Acc:MGI:106388]	1.59311	0.671845	0.00115235	0.0225669	31.8091	50.681	1.78882	0.839012	1.1188e-16	2.46212e-15	30.8952	55.2715
ENSMUSG00000052684	Jun	jun proto-oncogene [Source:MGI Symbol;Acc:MGI:96646]	1.59397	0.672622	0.00029289	0.00786475	33.1389	52.8251	1.56464	0.645832	2.43801e-07	1.34899e-06	10.0296	15.6946
ENSMUSG00000028633	Ctps	cytidine 5'-triphosphate synthase [Source:MGI Symbol;Acc:MGI:1858304]	1.60175	0.67965	0.00013042	0.00410051	13.2754	21.2665	-1.273	-0.348233	0.000332547	0.000998244	22.7951	17.9059
ENSMUSG00000041560	Nop53	NOP53 ribosome biogenesis factor [Source:MGI Symbol;Acc:MGI:2154441]	1.60787	0.685148	2.38096e-05	0.000996725	20.5109	32.9811	1.30133	0.37999	7.96766e-05	0.000273098	16.7111	21.7475
ENSMUSG00000074622	Mafb	v-maf musculoaponeurotic fibrosarcoma oncogene family, protein B (avian) [Source:MGI Symbol;Acc:MGI:104555]	1.62875	0.703768	0.00168492	0.0302899	19.6811	32.0585	1.61738	0.693661	2.2084e-07	1.23107e-06	11.0535	17.8797
ENSMUSG00000030264	Thumpd3	THUMP domain containing 3 [Source:MGI Symbol;Acc:MGI:1277973]	1.63258	0.707157	0.0019687	0.0339972	4.61508	7.53594	-1.30337	-0.382245	0.000146895	0.000475347	7.9602	6.10703
ENSMUSG00000020307	Cdc34	cell division cycle 34 [Source:MGI Symbol;Acc:MGI:102657]	1.63592	0.7101	0.00325772	0.0493894	35.537	58.1417	1.52485	0.60867	1.46625e-07	8.40252e-07	53.694	81.8789
ENSMUSG00000055980	Irs1	insulin receptor substrate 1 [Source:MGI Symbol;Acc:MGI:99454]	1.63602	0.710192	0.000514412	0.0122028	35.2613	57.6893	1.40561	0.491198	2.38597e-05	9.12941e-05	21.6607	30.447
ENSMUSG00000041757	Plekha6	pleckstrin homology domain containing, family A member 6 [Source:MGI Symbol;Acc:MGI:2388662]	1.6402	0.713868	0.00141327	0.0267284	2.53452	4.15787	-8.0746	-3.01339	3.29828e-19	9.43612e-18	0.699383	0.0858839
ENSMUSG00000029500	Pgam5	phosphoglycerate mutase family member 5 [Source:MGI Symbol;Acc:MGI:1919792]	1.64033	0.713984	0.00180214	0.0318369	10.0535	16.4951	-1.20606	-0.270307	0.00717766	0.0157449	17.8532	14.8021
ENSMUSG00000022483	Col2a1	collagen, type II, alpha 1 [Source:MGI Symbol;Acc:MGI:88452]	1.64273	0.716092	0.000339362	0.00876517	20.5547	33.7667	-38.4414	-5.26459	7.79978e-31	7.32591e-29	5.00696	0.129146
ENSMUSG00000024091	Vapa	vesicle-associated membrane protein, associated protein A [Source:MGI Symbol;Acc:MGI:1353561]	1.64362	0.716878	6.97168e-05	0.00240245	22.9594	37.7393	1.18829	0.248886	0.00735739	0.0160919	30.1853	35.8695
ENSMUSG00000074247	Dda1	DET1 and DDB1 associated 1 [Source:MGI Symbol;Acc:MGI:1913748]	1.65072	0.723092	0.00192163	0.0334405	9.37939	15.4861	1.30056	0.379138	0.00359939	0.0085174	10.5434	13.7134
ENSMUSG00000026020	Nop58	NOP58 ribonucleoprotein [Source:MGI Symbol;Acc:MGI:1933184]	1.65923	0.730517	8.44404e-06	0.000423709	6.85221	11.3703	-1.1908	-0.251928	0.0117047	0.0242472	11.6016	9.74253
ENSMUSG00000037992	Rara	retinoic acid receptor, alpha [Source:MGI Symbol;Acc:MGI:97856]	1.65948	0.730732	0.000569698	0.0132041	9.63667	15.9941	1.32116	0.401803	0.00915525	0.0195321	3.40847	4.50388
ENSMUSG00000010517	Faf1	Fas-associated factor 1 [Source:MGI Symbol;Acc:MGI:109419]	1.66218	0.733078	0.000633988	0.0142509	16.1039	26.7695	1.36402	0.447862	0.000146517	0.000474228	10.8731	14.8318
ENSMUSG00000020184	Mdm2	transformed mouse 3T3 cell double minute 2 [Source:MGI Symbol;Acc:MGI:96952]	1.67421	0.743484	0.000189154	0.00553824	10.8915	18.2367	-1.2232	-0.290661	0.0120679	0.0248892	9.65422	7.89221
ENSMUSG00000026305	Lrrfip1	leucine rich repeat (in FLII) interacting protein 1 [Source:MGI Symbol;Acc:MGI:1342770]	1.68217	0.750327	4.10465e-05	0.00157254	15.21	25.5875	1.24534	0.316542	0.00159294	0.00409558	7.6351	9.50871
ENSMUSG00000030516	Tjp1	tight junction protein 1 [Source:MGI Symbol;Acc:MGI:98759]	1.68414	0.752014	0.00199798	0.0343041	120.233	202.491	1.56625	0.647319	5.18515e-07	2.70279e-06	62.1023	97.2688
ENSMUSG00000018750	Zbtb4	zinc finger and BTB domain containing 4 [Source:MGI Symbol;Acc:MGI:1922830]	1.68924	0.756373	0.000764635	0.0163726	3.27562	5.53456	1.63034	0.705177	3.40951e-07	1.83355e-06	1.27699	2.08274
ENSMUSG00000020423	Btg2	BTG anti-proliferation factor 2 [Source:MGI Symbol;Acc:MGI:108384]	1.69592	0.762067	0.000955644	0.0193242	11.1477	18.9094	-1.47017	-0.555987	2.18071e-07	1.21654e-06	14.546	9.89284
ENSMUSG00000033099	Nol12	nucleolar protein 12 [Source:MGI Symbol;Acc:MGI:2146285]	1.69891	0.764613	5.08321e-05	0.00186589	10.2814	17.4696	1.44991	0.535963	2.20316e-06	1.03206e-05	5.49304	7.96551
ENSMUSG00000000093	Tbx2	T-box 2 [Source:MGI Symbol;Acc:MGI:98494]	1.69936	0.76499	0.000427971	0.0105422	13.3714	22.7257	-5.91172	-2.56358	1.47333e-28	1.09466e-26	7.55247	1.27515
ENSMUSG00000074794	Arrdc3	arrestin domain containing 3 [Source:MGI Symbol;Acc:MGI:2145242]	1.70963	0.77368	8.09066e-05	0.00273112	7.01482	11.9944	-1.84586	-0.884295	2.51513e-16	5.28284e-15	7.53569	4.08171
ENSMUSG00000019710	Mrpl24	mitochondrial ribosomal protein L24 [Source:MGI Symbol;Acc:MGI:1914957]	1.71727	0.780118	0.00028586	0.00773172	11.9913	20.597	1.28637	0.363305	0.00136926	0.00356992	18.845	24.2429
ENSMUSG00000070348	Ccnd1	cyclin D1 [Source:MGI Symbol;Acc:MGI:88313]	1.71828	0.780968	0.00029834	0.00798233	55.5775	95.5002	-1.73768	-0.797159	4.22791e-15	7.71878e-14	87.0154	50.0748
ENSMUSG00000026377	Nifk	nucleolar protein interacting with the FHA domain of MKI67 [Source:MGI Symbol;Acc:MGI:1915199]	1.72248	0.784488	0.000959748	0.0193573	9.53078	16.422	-1.27829	-0.354213	0.00192191	0.00484824	26.4906	20.7223
ENSMUSG00000040612	Ildr2	immunoglobulin-like domain containing receptor 2 [Source:MGI Symbol;Acc:MGI:1196370]	1.72272	0.784684	0.000154899	0.00473045	5.80702	10.0051	-7.2802	-2.86398	4.62986e-51	1.41107e-48	3.3281	0.456049
ENSMUSG00000040888	Gfer	growth factor, augmenter of liver regeneration [Source:MGI Symbol;Acc:MGI:107757]	1.72526	0.786815	0.00117212	0.022894	14.733	25.4232	1.51034	0.594872	2.20579e-06	1.03283e-05	9.02568	13.6342
ENSMUSG00000029657	Hsph1	heat shock 105kDa/110kDa protein 1 [Source:MGI Symbol;Acc:MGI:105053]	1.72576	0.787231	4.66958e-07	3.64349e-05	14.3878	24.8313	-1.31912	-0.399571	0.0017666	0.00448605	13.5859	10.2989
ENSMUSG00000026494	Kif26b	kinesin family member 26B [Source:MGI Symbol;Acc:MGI:2447076]	1.73178	0.792254	0.000245737	0.0068325	8.32122	14.4113	1.31988	0.400404	0.00795191	0.0172382	2.90811	3.83857
ENSMUSG00000061288	Taok3	TAO kinase 3 [Source:MGI Symbol;Acc:MGI:3041177]	1.74282	0.801422	0.000914697	0.0187833	2.30511	4.01837	1.51441	0.598754	2.73322e-05	0.00010318	0.874697	1.32513
ENSMUSG00000059939	9430015G10Rik	RIKEN cDNA 9430015G10 gene [Source:MGI Symbol;Acc:MGI:2444364]	1.7444	0.802728	0.00324399	0.0492313	4.2271	7.37673	-1.39782	-0.483176	0.000296353	0.000899356	5.71193	4.08551
ENSMUSG00000011179	Odc1	ornithine decarboxylase, structural 1 [Source:MGI Symbol;Acc:MGI:97402]	1.74441	0.802741	4.81541e-05	0.00180088	38.2807	66.7806	-1.51878	-0.602914	1.04935e-08	7.39195e-08	41.8212	27.535
ENSMUSG00000053560	Ier2	immediate early response 2 [Source:MGI Symbol;Acc:MGI:104815]	1.75928	0.814983	0.00315942	0.04827	7.81584	13.7577	-1.46003	-0.545995	0.0181766	0.0356089	5.23743	3.58504
ENSMUSG00000034653	Ythdc2	YTH domain containing 2 [Source:MGI Symbol;Acc:MGI:2448561]	1.75936	0.815047	0.000962143	0.0193768	2.12436	3.73878	-1.56592	-0.647006	2.3842e-07	1.3213e-06	2.79183	1.78245
ENSMUSG00000024732	Ccdc86	coiled-coil domain containing 86 [Source:MGI Symbol;Acc:MGI:1277220]	1.76179	0.817041	0.000423615	0.0104695	5.31814	9.3714	1.24563	0.31687	0.00411687	0.00961097	5.09765	6.35021
ENSMUSG00000064115	Cadm2	cell adhesion molecule 2 [Source:MGI Symbol;Acc:MGI:2442722]	1.77081	0.824411	0.00266744	0.0422453	1.59615	2.82766	-3.56417	-1.83357	1.91338e-12	2.39317e-11	0.543003	0.151584
ENSMUSG00000027236	Eif3j1	eukaryotic translation initiation factor 3, subunit J1 [Source:MGI Symbol;Acc:MGI:1925905]	1.78476	0.835727	1.64714e-05	0.000728406	9.04831	16.151	-1.40716	-0.492791	2.90426e-05	0.000109085	8.18879	5.81883
ENSMUSG00000043284	Tmem11	transmembrane protein 11 [Source:MGI Symbol;Acc:MGI:2144726]	1.79245	0.84193	0.0024188	0.039182	9.90175	17.7551	1.47729	0.562949	1.82193e-06	8.64316e-06	15.6009	23.0499
ENSMUSG00000062661	Ncs1	neuronal calcium sensor 1 [Source:MGI Symbol;Acc:MGI:109166]	1.79394	0.843132	0.000516173	0.0122103	6.84797	12.2874	-1.5313	-0.614755	6.70049e-06	2.86884e-05	6.72673	4.39204
ENSMUSG00000030393	Zik1	zinc finger protein interacting with K protein 1 [Source:MGI Symbol;Acc:MGI:108070]	1.80079	0.84863	0.00208833	0.0354468	3.1273	5.63446	-3.17975	-1.66891	8.43047e-27	5.22409e-25	4.8279	1.51662
ENSMUSG00000044813	Shb	src homology 2 domain-containing transforming protein B [Source:MGI Symbol;Acc:MGI:98294]	1.80184	0.849469	9.02558e-05	0.00298907	9.77825	17.6225	2.24516	1.16682	1.46837e-19	4.40816e-18	4.10964	9.23087
ENSMUSG00000060032	H2aj	H2J.A histone [Source:MGI Symbol;Acc:MGI:3606192]	1.80633	0.853064	0.00285782	0.0446438	15.1343	27.3441	1.88672	0.915878	6.78793e-10	5.71426e-09	6.09735	11.5091
ENSMUSG00000022889	Mrpl39	mitochondrial ribosomal protein L39 [Source:MGI Symbol;Acc:MGI:1351620]	1.80784	0.854267	0.000303526	0.00807759	11.6147	21.0022	1.42003	0.505917	1.26836e-05	5.12629e-05	15.2774	21.6961
ENSMUSG00000000247	Lhx2	LIM homeobox protein 2 [Source:MGI Symbol;Acc:MGI:96785]	1.81987	0.863835	0.00121252	0.0235904	10.4079	18.9437	-56.5182	-5.82064	6.90588e-85	1.14591e-81	8.08648	0.14074
ENSMUSG00000073910	Mob3b	MOB kinase activator 3B [Source:MGI Symbol;Acc:MGI:2664539]	1.83091	0.87256	0.000671523	0.0148482	6.93519	12.6997	1.56381	0.645062	8.57697e-09	6.11985e-08	4.78033	7.47647
ENSMUSG00000051469	Zfp24	zinc finger protein 24 [Source:MGI Symbol;Acc:MGI:1929704]	1.83685	0.877233	1.39394e-05	0.000629513	7.95371	14.6117	-1.31025	-0.389846	0.000183831	0.000582504	15.6409	11.9369
ENSMUSG00000075012	Fjx1	four jointed box 1 [Source:MGI Symbol;Acc:MGI:1341907]	1.861	0.896078	0.000153382	0.00470339	4.52247	8.42041	1.35639	0.43977	0.000244254	0.000754435	5.47535	7.42789
ENSMUSG00000031963	Bmper	BMP-binding endothelial regulator [Source:MGI Symbol;Acc:MGI:1920480]	1.87774	0.908995	0.000727462	0.0157349	18.5339	34.8046	1.39093	0.476053	0.0107963	0.0225974	23.2754	32.3753
ENSMUSG00000039982	Dtx4	deltex 4, E3 ubiquitin ligase [Source:MGI Symbol;Acc:MGI:2672905]	1.87862	0.909672	0.000515033	0.0122028	10.3518	19.4496	-2.7225	-1.44493	1.39904e-24	7.25462e-23	9.201	3.37835
ENSMUSG00000022114	Spry2	sprouty RTK signaling antagonist 2 [Source:MGI Symbol;Acc:MGI:1345138]	1.87885	0.909852	2.04474e-05	0.000873144	19.0787	35.8523	1.78283	0.834171	1.36774e-12	1.74134e-11	19.1472	34.1403
ENSMUSG00000038400	Pmepa1	prostate transmembrane protein, androgen induced 1 [Source:MGI Symbol;Acc:MGI:1929600]	1.88517	0.914695	0.000707344	0.0153891	8.24707	15.5498	-2.7335	-1.45075	2.34537e-12	2.8923e-11	2.70928	0.989786
ENSMUSG00000052544	St6galnac3	ST6 (alpha-N-acetyl-neuraminyl-2,3-beta-galactosyl-1,3)-N-acetylgalactosaminide alpha-2,6-sialyltransferase 3 [Source:MGI Symbol;Acc:MGI:1341828]	1.88664	0.915819	0.00316714	0.0483111	0.91437	1.72655	-2.22207	-1.1519	1.50432e-07	8.60745e-07	1.1465	0.515317
ENSMUSG00000019960	Dusp6	dual specificity phosphatase 6 [Source:MGI Symbol;Acc:MGI:1914853]	1.88669	0.915857	7.51461e-06	0.000385743	8.82235	16.6493	-1.5367	-0.619837	1.18883e-06	5.83439e-06	12.5986	8.19731
ENSMUSG00000004356	Utp20	UTP20 small subunit processome component [Source:MGI Symbol;Acc:MGI:1917933]	1.88706	0.916137	1.01836e-08	1.22393e-06	6.82647	12.8832	-1.69748	-0.763392	3.15537e-10	2.82677e-09	4.83192	2.84611
ENSMUSG00000023032	Slc4a8	solute carrier family 4 (anion exchanger), member 8 [Source:MGI Symbol;Acc:MGI:1928745]	1.90742	0.931624	0.0019669	0.0339972	0.830492	1.58514	-1.75064	-0.807885	1.30903e-05	5.27783e-05	0.631984	0.360657
ENSMUSG00000056216	Cebpg	CCAAT/enhancer binding protein (C/EBP), gamma [Source:MGI Symbol;Acc:MGI:104982]	1.90983	0.933445	1.31737e-05	0.000604648	4.81028	9.18923	-1.24489	-0.316019	0.00151622	0.0039175	8.92533	7.16921
ENSMUSG00000020135	Apc2	APC regulator of WNT signaling pathway 2 [Source:MGI Symbol;Acc:MGI:1346052]	1.90985	0.93346	0.00133758	0.025655	2.25018	4.29871	-2.46086	-1.29916	1.11021e-11	1.23822e-10	1.33578	0.542257
ENSMUSG00000048814	Lonrf2	LON peptidase N-terminal domain and ring finger 2 [Source:MGI Symbol;Acc:MGI:1920209]	1.91038	0.933858	3.12524e-06	0.000179828	4.99746	9.54884	-1.46667	-0.55254	2.5927e-07	1.4256e-06	4.24024	2.89063
ENSMUSG00000047547	Cltb	clathrin, light polypeptide (Lcb) [Source:MGI Symbol;Acc:MGI:1921575]	1.91679	0.938691	2.44852e-06	0.000144803	7.95657	15.2539	1.64653	0.71943	1.33562e-08	9.25574e-08	3.03698	5.00187
ENSMUSG00000014592	Camta1	calmodulin binding transcription activator 1 [Source:MGI Symbol;Acc:MGI:2140230]	1.91843	0.939929	0.000167442	0.0050209	1.75706	3.37174	-1.59698	-0.675342	3.99111e-07	2.12035e-06	1.79751	1.1253
ENSMUSG00000024843	Chka	choline kinase alpha [Source:MGI Symbol;Acc:MGI:107760]	1.92397	0.944084	1.18047e-06	7.88904e-05	4.72417	9.09029	1.30592	0.385063	0.00079838	0.00220173	2.80994	3.66981
ENSMUSG00000021680	Crhbp	corticotropin releasing hormone binding protein [Source:MGI Symbol;Acc:MGI:88497]	1.92406	0.944154	0.000564468	0.0131442	8.46481	16.2945	-35.9503	-5.16793	7.10936e-93	1.51673e-89	12.1127	0.331275
ENSMUSG00000041773	Enc1	ectodermal-neural cortex 1 [Source:MGI Symbol;Acc:MGI:109610]	1.93135	0.949606	0.00046338	0.0112289	5.62052	10.8581	-2.81469	-1.49298	7.06922e-13	9.3675e-12	3.43322	1.21832
ENSMUSG00000043531	Sorcs1	sortilin-related VPS10 domain containing receptor 1 [Source:MGI Symbol;Acc:MGI:1929666]	1.93575	0.952895	2.03021e-07	1.75908e-05	5.60663	10.8547	-2.66619	-1.41478	8.26524e-16	1.6284e-14	1.6813	0.629827
ENSMUSG00000034275	Igsf9b	immunoglobulin superfamily, member 9B [Source:MGI Symbol;Acc:MGI:2685354]	1.93754	0.954226	3.30773e-05	0.00131805	1.34235	2.60169	-1.50378	-0.588594	0.0122023	0.0251247	0.424138	0.281836
ENSMUSG00000032020	Ubash3b	ubiquitin associated and SH3 domain containing, B [Source:MGI Symbol;Acc:MGI:1920078]	1.94403	0.959049	0.00127959	0.0246697	1.32401	2.57582	-1.79484	-0.843855	0.000144758	0.000469143	1.16193	0.646739
ENSMUSG00000061524	Zic2	zinc finger protein of the cerebellum 2 [Source:MGI Symbol;Acc:MGI:106679]	1.95293	0.965643	3.79724e-06	0.000210373	16.1417	31.5286	-53.4972	-5.74139	1.76965e-56	7.55085e-54	6.57985	0.119429
ENSMUSG00000026317	Cln8	CLN8 transmembrane ER and ERGIC protein [Source:MGI Symbol;Acc:MGI:1349447]	1.95364	0.966164	0.000213272	0.00614776	2.97364	5.81129	1.20725	0.271729	0.00855968	0.0184114	4.0888	4.9365
ENSMUSG00000040274	Cdk6	cyclin-dependent kinase 6 [Source:MGI Symbol;Acc:MGI:1277162]	1.96895	0.977423	9.9042e-07	6.77075e-05	2.4954	4.91434	-1.40458	-0.490137	8.1133e-06	3.4054e-05	2.31881	1.65068
ENSMUSG00000008305	Tle1	transducin-like enhancer of split 1 [Source:MGI Symbol;Acc:MGI:104636]	1.97505	0.981886	5.28141e-06	0.000285177	5.46202	10.7894	-1.58521	-0.664674	1.83561e-08	1.23482e-07	4.00387	2.52532
ENSMUSG00000037613	Tnfrsf23	tumor necrosis factor receptor superfamily, member 23 [Source:MGI Symbol;Acc:MGI:1930269]	1.97911	0.984855	0.00160588	0.0292542	2.31216	4.57972	1.91109	0.934395	1.92122e-09	1.5077e-08	2.65994	5.0858
ENSMUSG00000046791	Riox1	ribosomal oxygenase 1 [Source:MGI Symbol;Acc:MGI:1919202]	1.98425	0.988593	0.0023932	0.0390414	2.9357	5.83142	-1.28575	-0.36261	0.0208109	0.04004	4.90946	3.81737
ENSMUSG00000029028	Lrrc47	leucine rich repeat containing 47 [Source:MGI Symbol;Acc:MGI:1920196]	1.98766	0.991073	2.15502e-09	3.14865e-07	21.323	42.3871	1.47449	0.560216	2.19742e-08	1.4637e-07	23.8421	35.1563
ENSMUSG00000040435	Ppp1r15a	protein phosphatase 1, regulatory subunit 15A [Source:MGI Symbol;Acc:MGI:1927072]	2.00995	1.00716	0.0027549	0.0433963	5.03832	10.1319	1.37556	0.460023	0.0203263	0.0392192	2.74461	3.77671
ENSMUSG00000040896	Kcnd3	potassium voltage-gated channel, Shal-related family, member 3 [Source:MGI Symbol;Acc:MGI:1928743]	2.021	1.01507	2.38375e-06	0.000141534	7.33891	14.8336	1.64483	0.717942	0.00495078	0.0113362	5.79223	9.52796
ENSMUSG00000002274	Metrn	meteorin, glial cell differentiation regulator [Source:MGI Symbol;Acc:MGI:1917333]	2.02126	1.01525	0.000157659	0.00479668	7.16146	14.4792	-2.2427	-1.16524	9.32775e-20	2.87218e-18	12.1897	5.43373
ENSMUSG00000035891	Cerk	ceramide kinase [Source:MGI Symbol;Acc:MGI:2386052]	2.03039	1.02175	2.08497e-07	1.79609e-05	14.4671	29.377	2.41666	1.27302	1.72302e-25	9.46015e-24	7.78146	18.8083
ENSMUSG00000041703	Zic5	zinc finger protein of the cerebellum 5 [Source:MGI Symbol;Acc:MGI:1929518]	2.03275	1.02343	0.00064237	0.0143742	6.16576	12.5366	-93.2885	-6.54363	1.58123e-79	1.96784e-76	2.82079	0.0281209
ENSMUSG00000020723	Cacng4	calcium channel, voltage-dependent, gamma subunit 4 [Source:MGI Symbol;Acc:MGI:1859167]	2.06331	1.04496	0.000679798	0.0149425	10.1164	20.8776	-3.44549	-1.78471	2.17623e-27	1.40085e-25	5.84883	1.69545
ENSMUSG00000073643	Wdfy1	WD repeat and FYVE domain containing 1 [Source:MGI Symbol;Acc:MGI:1916618]	2.06648	1.04718	3.90671e-05	0.00150444	2.42042	5.00421	-1.17042	-0.227031	0.0232149	0.0440635	6.33177	5.40957
ENSMUSG00000063887	Nlgn1	neuroligin 1 [Source:MGI Symbol;Acc:MGI:2179435]	2.07337	1.05197	6.25418e-06	0.000330518	1.99202	4.13138	-19.8246	-4.30922	1.90696e-70	1.42393e-67	1.26673	0.0631569
ENSMUSG00000110631	Gm42047	predicted gene, 42047 [Source:MGI Symbol;Acc:MGI:5624932]	2.08596	1.06071	8.88861e-05	0.00295685	10.3775	21.65	-3.59341	-1.84535	1.14268e-08	8.0041e-08	2.83526	0.787679
ENSMUSG00000008348	Ubc	ubiquitin C [Source:MGI Symbol;Acc:MGI:98889]	2.09223	1.06504	3.6658e-05	0.0014289	9.11385	19.0739	1.63608	0.710239	1.8484e-07	1.04386e-06	16.9904	27.7998
ENSMUSG00000054364	Rhob	ras homolog family member B [Source:MGI Symbol;Acc:MGI:107949]	2.10354	1.07282	1.61815e-08	1.86941e-06	33.9237	71.3671	1.66623	0.736589	1.30449e-12	1.66222e-11	28.6434	47.7295
ENSMUSG00000072825	Cep170b	centrosomal protein 170B [Source:MGI Symbol;Acc:MGI:2145043]	2.10635	1.07475	2.65949e-08	2.83102e-06	7.32639	15.434	1.24379	0.314746	0.00863441	0.0185427	2.40228	2.98826
ENSMUSG00000057411	Antkmt	adenine nucleotide translocase lysine methyltransferase [Source:MGI Symbol;Acc:MGI:2384888]	2.14629	1.10184	0.000666731	0.0147861	4.22249	9.07019	1.27026	0.345119	0.00620066	0.0138416	7.39678	9.39704
ENSMUSG00000045005	Fzd5	frizzled class receptor 5 [Source:MGI Symbol;Acc:MGI:108571]	2.15065	1.10477	0.00113627	0.0223108	6.45865	13.8927	-4.50937	-2.17292	9.84457e-39	1.48893e-36	6.35783	1.40874
ENSMUSG00000030265	Kras	Kirsten rat sarcoma viral oncogene homolog [Source:MGI Symbol;Acc:MGI:96680]	2.15522	1.10784	3.26078e-08	3.39828e-06	26.5385	57.1995	1.26489	0.339012	0.00261244	0.00638845	31.0654	39.2948
ENSMUSG00000021099	Six6	sine oculis-related homeobox 6 [Source:MGI Symbol;Acc:MGI:1341840]	2.18224	1.12581	1.62214e-06	0.000103754	9.89767	21.6035	-74.9909	-6.22864	6.85439e-24	3.29143e-22	11.0174	0.144331
ENSMUSG00000019082	Slc25a22	solute carrier family 25 (mitochondrial carrier, glutamate), member 22 [Source:MGI Symbol;Acc:MGI:1915517]	2.2061	1.1415	7.96692e-07	5.79176e-05	5.52907	12.2007	2.05086	1.03623	1.1298e-11	1.25914e-10	4.33573	8.89382
ENSMUSG00000052981	Ube2ql1	ubiquitin-conjugating enzyme E2Q family-like 1 [Source:MGI Symbol;Acc:MGI:1924230]	2.21104	1.14472	0.000728587	0.0157364	2.12763	4.71102	2.09461	1.06668	3.3106e-06	1.50229e-05	2.14416	4.4955
ENSMUSG00000053192	Mllt11	myeloid/lymphoid or mixed-lineage leukemia; translocated to, 11 [Source:MGI Symbol;Acc:MGI:1929671]	2.21984	1.15046	2.09716e-08	2.33238e-06	14.8913	33.0639	1.27655	0.352255	0.00172462	0.00439364	28.3436	36.1833
ENSMUSG00000028354	Fmn2	formin 2 [Source:MGI Symbol;Acc:MGI:1859252]	2.22076	1.15105	0.000909732	0.0187262	0.978695	2.17573	-4.00727	-2.00262	3.79219e-13	5.23406e-12	0.720099	0.17871
ENSMUSG00000042453	Reln	reelin [Source:MGI Symbol;Acc:MGI:103022]	2.22285	1.15241	2.05511e-10	3.60321e-08	6.93433	15.4147	-45.983	-5.52303	6.44899e-118	4.81546e-114	1.486	0.031885
ENSMUSG00000060534	Dcc	deleted in colorectal carcinoma [Source:MGI Symbol;Acc:MGI:94869]	2.23208	1.15839	0.000537732	0.0126401	2.49077	5.56099	-4.55821	-2.18847	3.03621e-36	3.94285e-34	1.73795	0.380659
ENSMUSG00000063919	Srrm4	serine/arginine repetitive matrix 4 [Source:MGI Symbol;Acc:MGI:1916205]	2.23552	1.16061	0.000811801	0.017088	1.49283	3.33937	-9.92506	-3.31108	1.074e-29	8.95562e-28	0.92958	0.0925743
ENSMUSG00000031517	Gpm6a	glycoprotein m6a [Source:MGI Symbol;Acc:MGI:107671]	2.24167	1.16458	0.00048489	0.0116366	3.80087	8.52605	-5.09086	-2.34791	6.6272e-30	5.65546e-28	7.63545	1.49722
ENSMUSG00000016150	Tenm1	teneurin transmembrane protein 1 [Source:MGI Symbol;Acc:MGI:1345185]	2.24173	1.16461	8.27062e-05	0.00276982	0.518177	1.16265	-232.233	-7.85943	9.33783e-21	3.1911e-19	0.13622	0
ENSMUSG00000032010	Usp2	ubiquitin specific peptidase 2 [Source:MGI Symbol;Acc:MGI:1858178]	2.24303	1.16545	3.51731e-06	0.000197634	5.44958	12.2274	1.79039	0.840273	6.19588e-11	6.18098e-10	4.535	8.12114
ENSMUSG00000027570	Col9a3	collagen, type IX, alpha 3 [Source:MGI Symbol;Acc:MGI:894686]	2.26143	1.17723	1.74291e-05	0.000766211	4.50649	10.196	-2.21884	-1.1498	0.00503995	0.0115122	0.398761	0.17823
ENSMUSG00000028439	Fam219a	family with sequence similarity 219, member A [Source:MGI Symbol;Acc:MGI:1919151]	2.26265	1.17801	2.98742e-05	0.00120982	3.89144	8.80999	1.28329	0.35985	0.0117122	0.024256	2.82312	3.62369
ENSMUSG00000025010	Ccnj	cyclin J [Source:MGI Symbol;Acc:MGI:2443297]	2.26641	1.18041	8.20491e-07	5.93582e-05	3.04633	6.90856	-1.26795	-0.342499	0.00818847	0.0176945	6.02063	4.7478
ENSMUSG00000024851	Pitpnm1	phosphatidylinositol transfer protein, membrane-associated 1 [Source:MGI Symbol;Acc:MGI:1197524]	2.27112	1.1834	6.99314e-07	5.15935e-05	4.06323	9.23076	-2.9464	-1.55895	2.85179e-20	9.40148e-19	3.6576	1.2404
ENSMUSG00000046449	Nexmif	neurite extension and migration factor [Source:MGI Symbol;Acc:MGI:2148050]	2.29486	1.1984	0.000832549	0.0174262	0.92252	2.11873	-10.0636	-3.33108	2.54142e-20	8.43412e-19	0.448919	0.0437897
ENSMUSG00000086290	Snhg12	small nucleolar RNA host gene 12 [Source:MGI Symbol;Acc:MGI:1916721]	2.29876	1.20086	0.000468585	0.0112999	8.16778	18.7838	3.03483	1.60161	1.49642e-11	1.6432e-10	33.4757	101.602
ENSMUSG00000027324	Rpusd2	RNA pseudouridylate synthase domain containing 2 [Source:MGI Symbol;Acc:MGI:1918066]	2.32397	1.21659	0.0030471	0.0468637	1.89979	4.42235	-1.60189	-0.679773	0.00482356	0.0110721	1.80306	1.12414
ENSMUSG00000028328	Tmod1	tropomodulin 1 [Source:MGI Symbol;Acc:MGI:98775]	2.36213	1.24009	3.52752e-06	0.000197634	15.5157	36.6553	1.56739	0.648363	2.04403e-08	1.36702e-07	21.8852	34.3042
ENSMUSG00000022456	Septin3	septin 3 [Source:MGI Symbol;Acc:MGI:1345148]	2.373	1.24671	3.38561e-05	0.00133835	1.88914	4.48539	-4.78204	-2.25763	1.09872e-37	1.54796e-35	3.08696	0.644537
ENSMUSG00000078851	H2aw	H2A.W histone [Source:MGI Symbol;Acc:MGI:2448458]	2.3765	1.24884	0.000198149	0.00575637	2.99222	7.12057	1.44658	0.532649	2.62095e-05	9.9293e-05	11.7593	17.0131
ENSMUSG00000044786	Zfp36	zinc finger protein 36 [Source:MGI Symbol;Acc:MGI:99180]	2.38106	1.2516	0.000743546	0.0159985	1.62938	3.88556	2.00151	1.00109	4.6395e-07	2.44396e-06	1.46093	2.92708
ENSMUSG00000024518	Rax	retina and anterior neural fold homeobox [Source:MGI Symbol;Acc:MGI:109632]	2.40144	1.2639	2.53058e-08	2.71318e-06	8.25948	19.8383	-56.4924	-5.81999	3.03389e-34	3.48523e-32	5.21626	0.0905735
ENSMUSG00000034730	Adgrb1	adhesion G protein-coupled receptor B1 [Source:MGI Symbol;Acc:MGI:1933736]	2.40181	1.26412	0.00207211	0.0352922	0.672727	1.61864	-6.82321	-2.77045	6.38596e-12	7.4101e-11	0.354513	0.0507219
ENSMUSG00000020326	Ccng1	cyclin G1 [Source:MGI Symbol;Acc:MGI:102890]	2.40578	1.26651	1.13099e-10	2.16091e-08	28.2764	68.0329	1.72852	0.789538	7.37771e-11	7.27733e-10	24.7424	42.7699
ENSMUSG00000025738	Fbxl16	F-box and leucine-rich repeat protein 16 [Source:MGI Symbol;Acc:MGI:2448488]	2.4253	1.27816	6.16089e-05	0.00218969	3.24728	7.88151	-1.99873	-0.999083	2.54848e-06	1.17575e-05	1.84178	0.920018
ENSMUSG00000052837	Junb	jun B proto-oncogene [Source:MGI Symbol;Acc:MGI:96647]	2.45349	1.29483	7.6987e-05	0.0026304	3.35627	8.24397	2.36122	1.23953	5.87593e-08	3.60078e-07	2.25047	5.31999
ENSMUSG00000043003	Rasef	RAS and EF hand domain containing [Source:MGI Symbol;Acc:MGI:2448565]	2.48257	1.31183	3.56797e-06	0.000199151	1.30118	3.23411	-3.09772	-1.6312	6.03316e-11	6.04693e-10	1.20214	0.386837
ENSMUSG00000025912	Mybl1	myeloblastosis oncogene-like 1 [Source:MGI Symbol;Acc:MGI:99925]	2.49595	1.31959	0.000434677	0.0106721	1.82715	4.56459	-10.6983	-3.4193	1.87753e-48	4.83431e-46	3.47579	0.323134
ENSMUSG00000073102	Drc1	dynein regulatory complex subunit 1 [Source:MGI Symbol;Acc:MGI:2685906]	2.50866	1.32691	0.00208053	0.0353923	1.94734	4.89357	1.77399	0.826994	0.0199156	0.0385208	0.522974	0.930812
ENSMUSG00000068114	Ccdc134	coiled-coil domain containing 134 [Source:MGI Symbol;Acc:MGI:1923707]	2.52779	1.33788	0.00103276	0.0204671	0.838901	2.12481	-1.40246	-0.487954	0.0159271	0.0317056	1.51055	1.07651
ENSMUSG00000021239	Vsx2	visual system homeobox 2 [Source:MGI Symbol;Acc:MGI:88401]	2.53173	1.34012	1.91363e-08	2.17701e-06	20.0609	50.7957	-148.31	-7.21247	2.04006e-132	3.04663e-128	20.9408	0.138067
ENSMUSG00000053046	Brsk2	BR serine/threonine kinase 2 [Source:MGI Symbol;Acc:MGI:1923020]	2.53482	1.34188	0.000107528	0.0034686	1.2248	3.10835	-2.64545	-1.40351	5.76974e-08	3.53862e-07	0.718343	0.270486
ENSMUSG00000006445	Epha2	Eph receptor A2 [Source:MGI Symbol;Acc:MGI:95278]	2.55541	1.35356	3.6656e-08	3.79364e-06	20.3776	52.0781	2.04333	1.03092	1.3209e-21	4.99399e-20	10.1365	20.7144
ENSMUSG00000010505	Myt1	myelin transcription factor 1 [Source:MGI Symbol;Acc:MGI:1100535]	2.58214	1.36857	0.000508671	0.0120905	1.5973	4.12773	-7.12785	-2.83347	1.02156e-21	3.89184e-20	1.07568	0.149663
ENSMUSG00000010311	Optc	opticin [Source:MGI Symbol;Acc:MGI:2151113]	2.5981	1.37746	3.16565e-10	5.42273e-08	23.3925	60.7853	-5.59492	-2.48412	1.48314e-09	1.1889e-08	1.31594	0.231864
ENSMUSG00000018604	Tbx3	T-box 3 [Source:MGI Symbol;Acc:MGI:98495]	2.63026	1.39521	0.000100467	0.00328346	1.63212	4.29657	-23.5369	-4.55686	6.0432e-29	4.62816e-27	2.15018	0.0898428
ENSMUSG00000025658	Cnksr2	connector enhancer of kinase suppressor of Ras 2 [Source:MGI Symbol;Acc:MGI:2661175]	2.66548	1.4144	3.07049e-06	0.000177362	1.41403	3.77176	-8.31584	-3.05586	2.63704e-16	5.5079e-15	0.50151	0.0593148
ENSMUSG00000006575	Rundc3a	RUN domain containing 3A [Source:MGI Symbol;Acc:MGI:1858752]	2.69035	1.4278	0.00203147	0.0347588	1.6684	4.49716	-1.63812	-0.712041	0.00230908	0.00571492	1.40488	0.856235
ENSMUSG00000034701	Neurod1	neurogenic differentiation 1 [Source:MGI Symbol;Acc:MGI:1339708]	2.70139	1.4337	0.00100892	0.0201554	2.28071	6.17038	-138.816	-7.11703	1.4312e-74	1.42491e-71	4.02493	0.0251898
ENSMUSG00000022074	Tnfrsf10b	tumor necrosis factor receptor superfamily, member 10b [Source:MGI Symbol;Acc:MGI:1341090]	2.71145	1.43906	1.36741e-07	1.25022e-05	2.96167	8.0351	1.43503	0.521086	0.00263712	0.00644246	2.05319	2.94725
ENSMUSG00000030590	Fam98c	family with sequence similarity 98, member C [Source:MGI Symbol;Acc:MGI:1921083]	2.72812	1.44791	0.000206557	0.00597732	1.89655	5.18348	1.52869	0.612294	0.00140567	0.00365465	1.84304	2.81945
ENSMUSG00000045287	Rtn4rl1	reticulon 4 receptor-like 1 [Source:MGI Symbol;Acc:MGI:2661375]	2.75825	1.46375	0.000128591	0.00406015	1.2916	3.56998	-3.37329	-1.75416	6.6015e-08	4.00109e-07	0.883407	0.259794
ENSMUSG00000004267	Eno2	enolase 2, gamma neuronal [Source:MGI Symbol;Acc:MGI:95394]	2.78417	1.47725	2.45632e-08	2.67202e-06	2.12455	5.92074	1.87525	0.907084	1.93283e-05	7.51496e-05	0.849047	1.59413
ENSMUSG00000028211	Trp53inp1	transformation related protein 53 inducible nuclear protein 1 [Source:MGI Symbol;Acc:MGI:1926609]	2.78566	1.47802	3.47855e-09	4.67035e-07	2.58968	7.21808	-2.61263	-1.3855	2.49086e-14	4.00846e-13	5.6803	2.17317
ENSMUSG00000050822	Slc29a4	solute carrier family 29 (nucleoside transporters), member 4 [Source:MGI Symbol;Acc:MGI:2385330]	2.78979	1.48016	0.00308109	0.0472402	1.04394	2.92168	-2.3969	-1.26117	0.000981086	0.00264946	0.753681	0.312304
ENSMUSG00000086841	2410006H16Rik	RIKEN cDNA 2410006H16 gene [Source:MGI Symbol;Acc:MGI:1916471]	2.83315	1.50241	1.21091e-08	1.42096e-06	30.4992	86.4681	1.49316	0.578371	3.65845e-05	0.000134736	44.1033	65.8646
ENSMUSG00000097010	Gm26709	predicted gene, 26709 [Source:MGI Symbol;Acc:MGI:5477203]	2.88841	1.53028	1.54543e-05	0.000689569	6.4526	18.6657	-6.49496	-2.69932	1.71034e-14	2.84118e-13	3.31341	0.501346
ENSMUSG00000027967	Neurog2	neurogenin 2 [Source:MGI Symbol;Acc:MGI:109619]	2.90248	1.53729	0.00170146	0.0304771	5.35944	15.5684	-70.1871	-6.13313	2.99334e-60	1.44202e-57	4.66209	0.0617902
ENSMUSG00000015837	Sqstm1	sequestosome 1 [Source:MGI Symbol;Acc:MGI:107931]	2.90797	1.54001	3.76629e-09	5.01151e-07	28.6927	83.4459	1.72794	0.789054	3.59289e-15	6.61524e-14	23.6133	40.8046
ENSMUSG00000068154	Insm1	insulinoma-associated 1 [Source:MGI Symbol;Acc:MGI:1859980]	2.92225	1.54708	1.12773e-05	0.000535243	3.63809	10.6407	-3.29265	-1.71925	7.18214e-10	6.03251e-09	3.15321	0.955297
ENSMUSG00000032303	Chrna3	cholinergic receptor, nicotinic, alpha polypeptide 3 [Source:MGI Symbol;Acc:MGI:87887]	2.93495	1.55333	0.00010255	0.00332964	1.19969	3.5265	-65.29	-6.02879	7.05423e-44	1.38616e-41	2.11413	0.0304268
ENSMUSG00000036816	Atoh7	atonal bHLH transcription factor 7 [Source:MGI Symbol;Acc:MGI:1355553]	2.97197	1.57142	8.00438e-06	0.000407131	10.2219	30.3971	-96.1404	-6.58707	2.37186e-38	3.47267e-36	51.099	0.525127
ENSMUSG00000031028	Tub	tubby bipartite transcription factor [Source:MGI Symbol;Acc:MGI:2651573]	3.01001	1.58977	2.98236e-05	0.00120982	1.20768	3.6387	-16.7475	-4.06587	1.04042e-26	6.36789e-25	0.889548	0.0519422
ENSMUSG00000025507	Pidd1	p53 induced death domain protein 1 [Source:MGI Symbol;Acc:MGI:1889507]	3.05535	1.61134	0.000126043	0.00400515	1.25698	3.84728	-1.41643	-0.502261	0.0109097	0.0228173	1.69042	1.19275
ENSMUSG00000029816	Gpnmb	glycoprotein (transmembrane) nmb [Source:MGI Symbol;Acc:MGI:1934765]	3.07398	1.62011	0.00210233	0.0356439	0.474433	1.46311	-49.8703	-5.64011	7.44156e-21	2.58447e-19	1.48399	0.0281819
ENSMUSG00000027663	Zmat3	zinc finger matrin type 3 [Source:MGI Symbol;Acc:MGI:1195270]	3.11872	1.64095	6.80649e-18	4.05748e-15	2.24823	7.01435	-1.68309	-0.75111	1.19776e-10	1.1437e-09	4.30531	2.55761
ENSMUSG00000020052	Ascl1	achaete-scute family bHLH transcription factor 1 [Source:MGI Symbol;Acc:MGI:96919]	3.13813	1.64991	0.00017457	0.00519108	5.75396	18.0695	-4.83609	-2.27384	1.93128e-17	4.67451e-16	2.25035	0.461978
ENSMUSG00000068744	Psrc1	proline/serine-rich coiled-coil 1 [Source:MGI Symbol;Acc:MGI:1913099]	3.16773	1.66345	1.04732e-05	0.000500265	1.39974	4.44365	-2.90355	-1.53782	3.6085e-12	4.32847e-11	3.95924	1.36155
ENSMUSG00000024502	Jakmip2	janus kinase and microtubule interacting protein 2 [Source:MGI Symbol;Acc:MGI:1923467]	3.20597	1.68076	1.84278e-05	0.000803391	0.574825	1.84593	-3.32754	-1.73446	6.0738e-11	6.07543e-10	0.548193	0.164063
ENSMUSG00000025551	Fgf14	fibroblast growth factor 14 [Source:MGI Symbol;Acc:MGI:109189]	3.2072	1.68132	0.000161161	0.00489162	0.592211	1.90718	-319.141	-8.31805	8.05951e-23	3.41934e-21	0.795338	0
ENSMUSG00000050751	Pgbd5	piggyBac transposable element derived 5 [Source:MGI Symbol;Acc:MGI:2429955]	3.23759	1.69492	6.33941e-05	0.00223348	0.749918	2.43587	-2.51543	-1.33081	2.38413e-06	1.10676e-05	0.937085	0.371036
ENSMUSG00000041301	Cftr	cystic fibrosis transmembrane conductance regulator [Source:MGI Symbol;Acc:MGI:88388]	3.29131	1.71866	2.85671e-05	0.0011664	0.663585	2.18846	-47.0761	-5.55692	1.76939e-28	1.2953e-26	0.478492	0.00884672
ENSMUSG00000029161	Cgref1	cell growth regulator with EF hand domain 1 [Source:MGI Symbol;Acc:MGI:1915817]	3.29821	1.72168	1.56083e-05	0.000694359	3.55727	11.749	1.81508	0.860034	0.000230674	0.000717236	1.459	2.65232
ENSMUSG00000026475	Rgs16	regulator of G-protein signaling 16 [Source:MGI Symbol;Acc:MGI:108407]	3.40442	1.76741	2.50526e-06	0.000147573	2.28081	7.78013	-1.36619	-0.450156	0.00170807	0.00435594	6.69917	4.90234
ENSMUSG00000053024	Cntn2	contactin 2 [Source:MGI Symbol;Acc:MGI:104518]	3.47288	1.79613	0.00146385	0.027338	1.86171	6.46946	-30.4209	-4.92699	8.07291e-28	5.45524e-26	1.23496	0.0395068
ENSMUSG00000001864	Aif1l	allograft inflammatory factor 1-like [Source:MGI Symbol;Acc:MGI:1919598]	3.47712	1.79789	5.10675e-11	1.04255e-08	2.18499	7.60661	-2.23622	-1.16106	7.04766e-14	1.08505e-12	3.66324	1.6367
ENSMUSG00000002083	Bbc3	BCL2 binding component 3 [Source:MGI Symbol;Acc:MGI:2181667]	3.48904	1.80283	1.86613e-06	0.000116364	2.47231	8.64343	1.96809	0.976799	1.4427e-06	6.97033e-06	2.45791	4.84215
ENSMUSG00000025257	Ribc1	RIB43A domain with coiled-coils 1 [Source:MGI Symbol;Acc:MGI:1913861]	3.49053	1.80345	0.00235747	0.0385657	1.31373	4.60961	1.64354	0.716808	0.00410067	0.00957913	1.72651	2.84194
ENSMUSG00000025089	Gfra1	glial cell line derived neurotrophic factor family receptor alpha 1 [Source:MGI Symbol;Acc:MGI:1100842]	3.56739	1.83487	0.0015901	0.0291081	0.54354	1.94598	-3.41834	-1.7733	1.61863e-13	2.35831e-12	1.13373	0.33031
ENSMUSG00000030641	Ddias	DNA damage-induced apoptosis suppressor [Source:MGI Symbol;Acc:MGI:1921291]	3.56817	1.83519	0.00158403	0.0291034	0.649956	2.3295	-3.18394	-1.67081	7.3445e-15	1.29038e-13	2.66863	0.836211
ENSMUSG00000038393	Txnip	thioredoxin interacting protein [Source:MGI Symbol;Acc:MGI:1889549]	3.66624	1.8743	4.90455e-07	3.8069e-05	7.4603	27.364	-5.7958	-2.53501	1.6715e-23	7.70436e-22	9.25452	1.59399
ENSMUSG00000020701	Tmem132e	transmembrane protein 132E [Source:MGI Symbol;Acc:MGI:2685490]	3.69487	1.88552	2.62541e-05	0.00109028	0.918015	3.40049	-14.3115	-3.8391	6.62379e-20	2.07379e-18	0.867944	0.0585736
ENSMUSG00000022385	Gtse1	G two S phase expressed protein 1 [Source:MGI Symbol;Acc:MGI:1352755]	3.69869	1.88702	1.749e-10	3.1404e-08	2.31676	8.58363	-1.82857	-0.870715	6.38051e-06	2.7468e-05	5.0551	2.76278
ENSMUSG00000024176	Sox8	SRY (sex determining region Y)-box 8 [Source:MGI Symbol;Acc:MGI:98370]	3.82729	1.93632	8.00491e-09	9.94142e-07	3.71161	14.2189	-1.68404	-0.751926	0.0113029	0.0235126	0.882128	0.522455
ENSMUSG00000035864	Syt1	synaptotagmin I [Source:MGI Symbol;Acc:MGI:99667]	3.9073	1.96617	3.49852e-05	0.00137207	0.704997	2.75982	-7.20731	-2.84946	9.10206e-21	3.12483e-19	0.659826	0.0904715
ENSMUSG00000022269	Marchf11	membrane associated ring-CH-type finger 11 [Source:MGI Symbol;Acc:MGI:3608327]	4.01509	2.00543	0.00046247	0.0112251	0.94827	3.82316	-143.922	-7.16914	1.62493e-13	2.36287e-12	0.524653	0
ENSMUSG00000025927	Tfap2b	transcription factor AP-2 beta [Source:MGI Symbol;Acc:MGI:104672]	4.10907	2.03881	0.000417813	0.0103778	0.840098	3.4593	-26.8205	-4.74526	7.68138e-15	1.3464e-13	2.95407	0.108553
ENSMUSG00000075316	Scn9a	sodium channel, voltage-gated, type IX, alpha [Source:MGI Symbol;Acc:MGI:107636]	4.24527	2.08586	0.00322635	0.0491137	0.0965919	0.413826	-3.15508	-1.65767	0.00086943	0.00237412	0.0752978	0.0233068
ENSMUSG00000032085	Tagln	transgelin [Source:MGI Symbol;Acc:MGI:106012]	4.57382	2.1934	9.85044e-07	6.76503e-05	2.21989	10.18	-2.35697	-1.23693	7.66012e-06	3.23062e-05	2.14963	0.909001
ENSMUSG00000048349	Pou4f1	POU domain, class 4, transcription factor 1 [Source:MGI Symbol;Acc:MGI:102525]	4.92074	2.29887	0.000382643	0.00969817	0.475553	2.3525	-2.28051	-1.18936	0.000319782	0.000962051	0.659702	0.28803
ENSMUSG00000020799	Tekt1	tektin 1 [Source:MGI Symbol;Acc:MGI:1333819]	4.92224	2.29931	0.000557769	0.0130493	0.579851	2.89036	-36.4761	-5.18888	4.49792e-11	4.59138e-10	0.743798	0.0141218
ENSMUSG00000000120	Ngfr	nerve growth factor receptor (TNFR superfamily, member 16) [Source:MGI Symbol;Acc:MGI:97323]	5.24602	2.39122	1.99452e-29	7.43109e-26	10.1689	53.3648	4.24859	2.08698	1.83954e-28	1.33358e-26	3.29521	14.0099
ENSMUSG00000039450	Dcxr	dicarbonyl L-xylulose reductase [Source:MGI Symbol;Acc:MGI:1915130]	5.26342	2.396	0.000192198	0.00560535	0.906883	4.82909	1.63283	0.707376	0.00815095	0.0176236	2.11248	3.4551
ENSMUSG00000031688	Pou4f2	POU domain, class 4, transcription factor 2 [Source:MGI Symbol;Acc:MGI:102524]	6.54586	2.71058	9.16838e-07	6.47566e-05	0.869333	5.71627	-75.7092	-6.2424	1.09544e-55	4.54423e-53	3.49312	0.0429169
ENSMUSG00000048458	Inka2	inka box actin regulator 2 [Source:MGI Symbol;Acc:MGI:1923497]	8.58573	3.10194	8.26002e-07	5.94681e-05	0.367015	3.17462	-2.29761	-1.20013	0.020296	0.0391755	0.200921	0.0862127
ENSMUSG00000102553	D930036K23Rik	RIKEN cDNA D930036K23 gene [Source:MGI Symbol;Acc:MGI:2442341]	11.0801	3.4699	0.000443417	0.010851	0.0752874	0.872365	-3.56081	-1.83221	0.000671738	0.00188708	0.233004	0.0635383
ENSMUSG00000023067	Cdkn1a	cyclin-dependent kinase inhibitor 1A (P21) [Source:MGI Symbol;Acc:MGI:104556]	15.6252	3.9658	1.28804e-13	3.99911e-11	0.93686	14.6995	-2.6624	-1.41273	2.90394e-06	1.32744e-05	1.75538	0.657483
ENSMUSG00000034457	Eda2r	ectodysplasin A2 receptor [Source:MGI Symbol;Acc:MGI:2442860]	22.3482	4.48208	0.000134248	0.004212	0.109714	2.50519	-44.8878	-5.48825	1.91433e-17	4.64267e-16	0.601521	0.0116651
