# Supplementary material for: ATF4 May Be Essential for Adaption of the Ocular Lens to Its Avascular Environment
Source: Cells. 2023 Nov 16;12(22):2636. doi: 10.3390/cells12222636 (PMC10670291; doi:10.3390/cells12222636)
Supplement: Supplementary file 1 [file cells-12-02636-s001.zip › Supplemental table S5 Atf4 null degs that have Atf4 binding sites.xlsx]

## Sheet: Sheet1
gene_id	SYMBOL	DESCRIPTION	Fold_Change	FDR	WT_Avg_FPKM	ATF4KO_Avg_FPKM	Atf4 signal in chromatin Average
ENSMUSG00000038508	Gdf15	growth differentiation factor 15 [Source:MGI Symbol;Acc:MGI:1346047]	9.41949	0.0268094	0.199208	1.94434	12.5714
ENSMUSG00000025408	Ddit3	DNA-damage inducible transcript 3 [Source:MGI Symbol;Acc:MGI:109247]	9.20324	2.45525e-10	2.72602	25.1593	182.905
ENSMUSG00000026628	Atf3	activating transcription factor 3 [Source:MGI Symbol;Acc:MGI:109384]	4.81451	0.0134505	0.480873	2.34148	86.8095
ENSMUSG00000042256	Ptchd4	patched domain containing 4 [Source:MGI Symbol;Acc:MGI:1920485]	4.17049	0.00874494	0.24845	1.04664	8.38095
ENSMUSG00000038393	Txnip	thioredoxin interacting protein [Source:MGI Symbol;Acc:MGI:1889549]	3.66624	3.8069e-05	7.4603	27.364	9.90476
ENSMUSG00000028970	Abcb1b	ATP-binding cassette, sub-family B (MDR/TAP), member 1B [Source:MGI Symbol;Acc:MGI:97568]	3.47097	0.0170826	0.313675	1.09337	9.85714
ENSMUSG00000031906	Smpd3	sphingomyelin phosphodiesterase 3, neutral [Source:MGI Symbol;Acc:MGI:1927578]	2.8586	0.00232469	1.73493	4.96476	18.1905
ENSMUSG00000018604	Tbx3	T-box 3 [Source:MGI Symbol;Acc:MGI:98495]	2.63026	0.00328346	1.63212	4.29657	7.33333
ENSMUSG00000052837	Junb	jun B proto-oncogene [Source:MGI Symbol;Acc:MGI:96647]	2.45349	0.0026304	3.35627	8.24397	10.2857
ENSMUSG00000078851	H2aw	H2A.W histone [Source:MGI Symbol;Acc:MGI:2448458]	2.3765	0.00575637	2.99222	7.12057	10.4286
ENSMUSG00000004085	Map3k20	mitogen-activated protein kinase kinase kinase 20 [Source:MGI Symbol;Acc:MGI:2443258]	2.2484	6.49701e-05	2.70711	6.08849	7.42857
ENSMUSG00000032010	Usp2	ubiquitin specific peptidase 2 [Source:MGI Symbol;Acc:MGI:1858178]	2.24303	0.000197634	5.44958	12.2274	23.0952
ENSMUSG00000028680	Plk3	polo like kinase 3 [Source:MGI Symbol;Acc:MGI:109604]	2.22209	0.0297567	3.91798	8.71331	15.7619
ENSMUSG00000053192	Mllt11	myeloid/lymphoid or mixed-lineage leukemia; translocated to, 11 [Source:MGI Symbol;Acc:MGI:1929671]	2.21984	2.33238e-06	14.8913	33.0639	18.1905
ENSMUSG00000046909	Tefm	transcription elongation factor, mitochondrial [Source:MGI Symbol;Acc:MGI:1915800]	2.15697	0.0468637	4.05601	8.75962	5.85714
ENSMUSG00000057411	Antkmt	adenine nucleotide translocase lysine methyltransferase [Source:MGI Symbol;Acc:MGI:2384888]	2.14629	0.0147861	4.22249	9.07019	6.95238
ENSMUSG00000029708	Gcc1	golgi coiled coil 1 [Source:MGI Symbol;Acc:MGI:1921625]	2.03732	0.00111965	4.64622	9.46874	21.2857
ENSMUSG00000047554	Tmem41b	transmembrane protein 41B [Source:MGI Symbol;Acc:MGI:1289225]	2.02376	0.00913478	2.08039	4.21281	38.8571
ENSMUSG00000002274	Metrn	meteorin, glial cell differentiation regulator [Source:MGI Symbol;Acc:MGI:1917333]	2.02126	0.00479668	7.16146	14.4792	24.0952
ENSMUSG00000040435	Ppp1r15a	protein phosphatase 1, regulatory subunit 15A [Source:MGI Symbol;Acc:MGI:1927072]	2.00995	0.0433963	5.03832	10.1319	41.0952
ENSMUSG00000046791	Riox1	ribosomal oxygenase 1 [Source:MGI Symbol;Acc:MGI:1919202]	1.98425	0.0390414	2.9357	5.83142	10.9524
ENSMUSG00000032020	Ubash3b	ubiquitin associated and SH3 domain containing, B [Source:MGI Symbol;Acc:MGI:1920078]	1.94403	0.0246697	1.32401	2.57582	17.0952
ENSMUSG00000015377	Dennd6b	DENN/MADD domain containing 6B [Source:MGI Symbol;Acc:MGI:1916690]	1.93365	0.0217709	1.91194	3.69937	9.09524
ENSMUSG00000041773	Enc1	ectodermal-neural cortex 1 [Source:MGI Symbol;Acc:MGI:109610]	1.93135	0.0112289	5.62052	10.8581	10.9048
ENSMUSG00000039826	Trub2	TruB pseudouridine (psi) synthase family member 2 [Source:MGI Symbol;Acc:MGI:2442186]	1.92494	0.00227242	5.05758	9.7377	7.61905
ENSMUSG00000024843	Chka	choline kinase alpha [Source:MGI Symbol;Acc:MGI:107760]	1.92397	7.88904e-05	4.72417	9.09029	8.71429
ENSMUSG00000056216	Cebpg	CCAAT/enhancer binding protein (C/EBP), gamma [Source:MGI Symbol;Acc:MGI:104982]	1.90983	0.000604648	4.81028	9.18923	143.619
ENSMUSG00000019960	Dusp6	dual specificity phosphatase 6 [Source:MGI Symbol;Acc:MGI:1914853]	1.88669	0.000385743	8.82235	16.6493	45.381
ENSMUSG00000039982	Dtx4	deltex 4, E3 ubiquitin ligase [Source:MGI Symbol;Acc:MGI:2672905]	1.87862	0.0122028	10.3518	19.4496	22.9048
ENSMUSG00000021810	Ecd	ecdysoneless cell cycle regulator [Source:MGI Symbol;Acc:MGI:1917851]	1.84185	0.00768636	5.49277	10.1191	9.52381
ENSMUSG00000060032	H2aj	H2J.A histone [Source:MGI Symbol;Acc:MGI:3606192]	1.80633	0.0446438	15.1343	27.3441	50.2857
ENSMUSG00000044813	Shb	src homology 2 domain-containing transforming protein B [Source:MGI Symbol;Acc:MGI:98294]	1.80184	0.00298907	9.77825	17.6225	16.4286
ENSMUSG00000043284	Tmem11	transmembrane protein 11 [Source:MGI Symbol;Acc:MGI:2144726]	1.79245	0.039182	9.90175	17.7551	7.04762
ENSMUSG00000034653	Ythdc2	YTH domain containing 2 [Source:MGI Symbol;Acc:MGI:2448561]	1.75936	0.0193768	2.12436	3.73878	8
ENSMUSG00000053560	Ier2	immediate early response 2 [Source:MGI Symbol;Acc:MGI:104815]	1.75928	0.04827	7.81584	13.7577	51
ENSMUSG00000046962	Zbtb21	zinc finger and BTB domain containing 21 [Source:MGI Symbol;Acc:MGI:1927240]	1.72639	0.00626835	4.88481	8.4348	7.71429
ENSMUSG00000020451	Limk2	LIM motif-containing protein kinase 2 [Source:MGI Symbol;Acc:MGI:1197517]	1.72164	0.00029687	9.97171	17.1695	11.8571
ENSMUSG00000019710	Mrpl24	mitochondrial ribosomal protein L24 [Source:MGI Symbol;Acc:MGI:1914957]	1.71727	0.00773172	11.9913	20.597	39.8095
ENSMUSG00000033099	Nol12	nucleolar protein 12 [Source:MGI Symbol;Acc:MGI:2146285]	1.69891	0.00186589	10.2814	17.4696	12.9524
ENSMUSG00000020423	Btg2	BTG anti-proliferation factor 2 [Source:MGI Symbol;Acc:MGI:108384]	1.69592	0.0193242	11.1477	18.9094	7.52381
ENSMUSG00000031584	Gsr	glutathione reductase [Source:MGI Symbol;Acc:MGI:95804]	1.67669	0.0238261	9.68908	16.2492	7.42857
ENSMUSG00000010517	Faf1	Fas-associated factor 1 [Source:MGI Symbol;Acc:MGI:109419]	1.66218	0.0142509	16.1039	26.7695	10.6667
ENSMUSG00000030264	Thumpd3	THUMP domain containing 3 [Source:MGI Symbol;Acc:MGI:1277973]	1.63258	0.0339972	4.61508	7.53594	9.61905
ENSMUSG00000003346	Abhd17a	abhydrolase domain containing 17A [Source:MGI Symbol;Acc:MGI:106388]	1.59311	0.0225669	31.8091	50.681	7.19048
ENSMUSG00000016554	Eif3d	eukaryotic translation initiation factor 3, subunit D [Source:MGI Symbol;Acc:MGI:1933181]	1.59159	0.0117932	45.5206	72.4518	6.66667
ENSMUSG00000033159	Cnppd1	cyclin Pas1/PHO80 domain containing 1 [Source:MGI Symbol;Acc:MGI:1916421]	1.58913	0.0339972	4.12156	6.55126	6.14286
ENSMUSG00000036693	Nop14	NOP14 nucleolar protein [Source:MGI Symbol;Acc:MGI:1922666]	1.58472	0.0164192	23.3634	37.0277	21.5238
ENSMUSG00000024563	Smad2	SMAD family member 2 [Source:MGI Symbol;Acc:MGI:108051]	1.55312	0.0191496	5.66192	8.79459	11.1429
ENSMUSG00000026037	Orc2	origin recognition complex, subunit 2 [Source:MGI Symbol;Acc:MGI:1328306]	1.53837	0.0398362	12.0865	18.5956	31.8571
ENSMUSG00000021149	Gtpbp4	GTP binding protein 4 [Source:MGI Symbol;Acc:MGI:1916487]	1.53074	0.0331955	12.382	18.9544	62.381
ENSMUSG00000066036	Ubr4	ubiquitin protein ligase E3 component n-recognin 4 [Source:MGI Symbol;Acc:MGI:1916366]	1.51327	0.0374244	39.5442	59.8414	55.6667
ENSMUSG00000026499	Acbd3	acyl-Coenzyme A binding domain containing 3 [Source:MGI Symbol;Acc:MGI:2181074]	1.50433	0.013686	12.3068	18.5146	20.2381
ENSMUSG00000023110	Prmt5	protein arginine N-methyltransferase 5 [Source:MGI Symbol;Acc:MGI:1351645]	1.46743	0.0333195	13.4784	19.7803	17.381
ENSMUSG00000032030	Cul5	cullin 5 [Source:MGI Symbol;Acc:MGI:1922967]	1.43489	0.0266851	9.61995	13.8044	28.8095
ENSMUSG00000046768	Rhoj	ras homolog family member J [Source:MGI Symbol;Acc:MGI:1931551]	1.38788	0.0366587	13.8766	19.26	26
ENSMUSG00000028081	Rps3a1	ribosomal protein S3A1 [Source:MGI Symbol;Acc:MGI:1202063]	-1.38862	0.0412607	263.756	189.936	7.47619
ENSMUSG00000038991	Txndc5	thioredoxin domain containing 5 [Source:MGI Symbol;Acc:MGI:2145316]	-1.43064	0.0137996	29.4782	20.6039	9.85714
ENSMUSG00000023010	Tmbim6	transmembrane BAX inhibitor motif containing 6 [Source:MGI Symbol;Acc:MGI:99682]	-1.45885	0.0191761	39.4986	27.0741	9.38095
ENSMUSG00000025950	Idh1	isocitrate dehydrogenase 1 (NADP+), soluble [Source:MGI Symbol;Acc:MGI:96413]	-1.46312	0.0294905	33.3412	22.786	6.04762
ENSMUSG00000001467	Cyp51	cytochrome P450, family 51 [Source:MGI Symbol;Acc:MGI:106040]	-1.49727	0.039182	15.2817	10.2053	34.5238
ENSMUSG00000023951	Vegfa	vascular endothelial growth factor A [Source:MGI Symbol;Acc:MGI:103178]	-1.50245	0.00879088	44.4859	29.6078	29.619
ENSMUSG00000032536	Trak1	trafficking protein, kinesin binding 1 [Source:MGI Symbol;Acc:MGI:1914345]	-1.52327	0.0107823	14.0805	9.2432	36.1429
ENSMUSG00000010095	Slc3a2	solute carrier family 3 (activators of dibasic and neutral amino acid transport), member 2 [Source:MGI Symbol;Acc:MGI:96955]	-1.53075	0.0406485	74.3255	48.5535	194.857
ENSMUSG00000028568	Btf3l4	basic transcription factor 3-like 4 [Source:MGI Symbol;Acc:MGI:1915312]	-1.55051	0.0323344	17.6816	11.4026	261.619
ENSMUSG00000040624	Plekhg1	pleckstrin homology domain containing, family G (with RhoGef domain) member 1 [Source:MGI Symbol;Acc:MGI:2676551]	-1.5643	0.00621	33.0122	21.1029	26.8095
ENSMUSG00000074656	Eif2s2	eukaryotic translation initiation factor 2, subunit 2 (beta) [Source:MGI Symbol;Acc:MGI:1914454]	-1.59679	0.00232529	23.5041	14.7188	133.429
ENSMUSG00000068290	Ddrgk1	DDRGK domain containing 1 [Source:MGI Symbol;Acc:MGI:1924256]	-1.60429	0.0117592	25.5244	15.9074	6.85714
ENSMUSG00000025503	Taldo1	transaldolase 1 [Source:MGI Symbol;Acc:MGI:1274789]	-1.61003	0.00773172	38.5991	23.9715	16.8095
ENSMUSG00000018398	Septin8	septin 8 [Source:MGI Symbol;Acc:MGI:894310]	-1.61296	0.00189539	49.7594	30.8488	7.33333
ENSMUSG00000024587	Nars	asparaginyl-tRNA synthetase [Source:MGI Symbol;Acc:MGI:1917473]	-1.6234	0.00832539	18.6371	11.479	168.429
ENSMUSG00000027984	Hadh	hydroxyacyl-Coenzyme A dehydrogenase [Source:MGI Symbol;Acc:MGI:96009]	-1.62499	0.0115039	14.1676	8.71743	18.4286
ENSMUSG00000022241	Tars	threonyl-tRNA synthetase [Source:MGI Symbol;Acc:MGI:106314]	-1.64071	0.00233452	11.8301	7.20937	127.095
ENSMUSG00000040297	Suco	SUN domain containing ossification factor [Source:MGI Symbol;Acc:MGI:2138346]	-1.64319	0.00223348	27.9665	17.019	16.5238
ENSMUSG00000019986	Ahi1	Abelson helper integration site 1 [Source:MGI Symbol;Acc:MGI:87971]	-1.64512	0.00861159	13.574	8.25022	27.2857
ENSMUSG00000057666	Gapdh	glyceraldehyde-3-phosphate dehydrogenase [Source:MGI Symbol;Acc:MGI:95640]	-1.64657	0.00624113	152.82	92.8098	8.85714
ENSMUSG00000010663	Fads1	fatty acid desaturase 1 [Source:MGI Symbol;Acc:MGI:1923517]	-1.66281	0.0110435	16.3006	9.80183	8.19048
ENSMUSG00000022817	Itgb5	integrin beta 5 [Source:MGI Symbol;Acc:MGI:96614]	-1.6836	0.000701304	64.7687	38.4686	82.7143
ENSMUSG00000010755	Cars	cysteinyl-tRNA synthetase [Source:MGI Symbol;Acc:MGI:1351477]	-1.68508	0.0309689	27.1894	16.1345	182.19
ENSMUSG00000023456	Tpi1	triosephosphate isomerase 1 [Source:MGI Symbol;Acc:MGI:98797]	-1.69015	0.000428457	39.0068	23.0767	8.42857
ENSMUSG00000022297	Fzd6	frizzled class receptor 6 [Source:MGI Symbol;Acc:MGI:108474]	-1.69144	0.0377905	7.79378	4.60652	6.09524
ENSMUSG00000042156	Dzip1	DAZ interacting protein 1 [Source:MGI Symbol;Acc:MGI:1914311]	-1.71171	0.0376944	7.51189	4.38795	9.28571
ENSMUSG00000026342	Slc35f5	solute carrier family 35, member F5 [Source:MGI Symbol;Acc:MGI:1921400]	-1.72101	0.0339499	8.12538	4.71917	4.61905
ENSMUSG00000030170	Wnt5b	wingless-type MMTV integration site family, member 5B [Source:MGI Symbol;Acc:MGI:98959]	-1.72805	0.00666375	24.4566	14.1503	15.4286
ENSMUSG00000021273	Fdft1	farnesyl diphosphate farnesyl transferase 1 [Source:MGI Symbol;Acc:MGI:102706]	-1.72824	0.0029511	25.3881	14.6886	23.381
ENSMUSG00000032232	Cgnl1	cingulin-like 1 [Source:MGI Symbol;Acc:MGI:1915428]	-1.77843	0.000604648	50.4621	28.3736	17.9048
ENSMUSG00000003617	Cp	ceruloplasmin [Source:MGI Symbol;Acc:MGI:88476]	-1.7869	0.000803391	22.1128	12.3743	47.0952
ENSMUSG00000036752	Tubb4b	tubulin, beta 4B class IVB [Source:MGI Symbol;Acc:MGI:1915472]	-1.79207	0.000610189	159.815	89.1755	12.4286
ENSMUSG00000040820	Hlcs	holocarboxylase synthetase (biotin- [propriony-Coenzyme A-carboxylase (ATP-hydrolysing)] ligase) [Source:MGI Symbol;Acc:MGI:894646]	-1.79598	0.00209616	11.5689	6.4408	49.7143
ENSMUSG00000025255	Zfhx4	zinc finger homeodomain 4 [Source:MGI Symbol;Acc:MGI:2137668]	-1.81141	1.95763e-05	12.5012	6.90091	42.6667
ENSMUSG00000024085	Man2a1	mannosidase 2, alpha 1 [Source:MGI Symbol;Acc:MGI:104669]	-1.82182	0.0376944	4.53383	2.4877	5.42857
ENSMUSG00000030541	Idh2	isocitrate dehydrogenase 2 (NADP+), mitochondrial [Source:MGI Symbol;Acc:MGI:96414]	-1.82183	2.26209e-05	101.072	55.4759	8.76191
ENSMUSG00000017132	Cyth1	cytohesin 1 [Source:MGI Symbol;Acc:MGI:1334257]	-1.83371	0.000819787	13.693	7.46564	18
ENSMUSG00000030647	Ndufc2	NADH:ubiquinone oxidoreductase subunit C2 [Source:MGI Symbol;Acc:MGI:1344370]	-1.86607	0.00825687	54.0352	28.9476	17.7143
ENSMUSG00000037851	Iars	isoleucine-tRNA synthetase [Source:MGI Symbol;Acc:MGI:2145219]	-1.87753	0.000110763	35.2855	18.7922	322.381
ENSMUSG00000031488	Rab11fip1	RAB11 family interacting protein 1 (class I) [Source:MGI Symbol;Acc:MGI:1923017]	-1.88303	0.0128695	3.60214	1.91231	24.7619
ENSMUSG00000036478	Btg1	BTG anti-proliferation factor 1 [Source:MGI Symbol;Acc:MGI:88215]	-1.94047	0.0004294	27.7814	14.3155	16.0952
ENSMUSG00000031960	Aars	alanyl-tRNA synthetase [Source:MGI Symbol;Acc:MGI:2384560]	-1.95115	1.15586e-06	14.7612	7.56463	434.571
ENSMUSG00000062070	Pgk1	phosphoglycerate kinase 1 [Source:MGI Symbol;Acc:MGI:97555]	-1.95312	1.48309e-05	74.4563	38.1185	26.0476
ENSMUSG00000044968	Napepld	N-acyl phosphatidylethanolamine phospholipase D [Source:MGI Symbol;Acc:MGI:2140885]	-1.95707	0.0353923	4.7355	2.41784	12.0952
ENSMUSG00000058258	Idi1	isopentenyl-diphosphate delta isomerase [Source:MGI Symbol;Acc:MGI:2442264]	-1.96541	0.00372143	9.94581	5.05834	9.28571
ENSMUSG00000057315	Arhgap24	Rho GTPase activating protein 24 [Source:MGI Symbol;Acc:MGI:1922647]	-1.97678	1.63731e-05	11.4459	5.78932	52.9048
ENSMUSG00000029344	Tpst2	protein-tyrosine sulfotransferase 2 [Source:MGI Symbol;Acc:MGI:1309516]	-2.00964	0.0374323	6.45681	3.21025	7.80952
ENSMUSG00000028567	Txndc12	thioredoxin domain containing 12 (endoplasmic reticulum) [Source:MGI Symbol;Acc:MGI:1913323]	-2.01554	0.000655555	19.7842	9.81252	261.619
ENSMUSG00000001156	Mxd1	MAX dimerization protein 1 [Source:MGI Symbol;Acc:MGI:96908]	-2.01845	0.00109248	16.8173	8.33072	8.23809
ENSMUSG00000026083	Eif5b	eukaryotic translation initiation factor 5B [Source:MGI Symbol;Acc:MGI:2441772]	-2.03389	0.000125964	83.1531	40.883	15.5238
ENSMUSG00000019970	Sgk1	serum/glucocorticoid regulated kinase 1 [Source:MGI Symbol;Acc:MGI:1340062]	-2.04097	0.00623064	5.59929	2.7419	8.28571
ENSMUSG00000032667	Pon2	paraoxonase 2 [Source:MGI Symbol;Acc:MGI:106687]	-2.06706	2.18229e-05	18.6652	9.02874	17.0476
ENSMUSG00000031604	Msmo1	methylsterol monoxygenase 1 [Source:MGI Symbol;Acc:MGI:1913484]	-2.08084	0.00218969	7.55305	3.62855	54.9048
ENSMUSG00000041313	Slc7a1	solute carrier family 7 (cationic amino acid transporter, y+ system), member 1 [Source:MGI Symbol;Acc:MGI:88117]	-2.10764	0.0105422	5.62816	2.66968	118.238
ENSMUSG00000025007	Aldh18a1	aldehyde dehydrogenase 18 family, member A1 [Source:MGI Symbol;Acc:MGI:1888908]	-2.13662	7.52716e-07	25.5574	11.9596	115.048
ENSMUSG00000041153	Osgin2	oxidative stress induced growth inhibitor family member 2 [Source:MGI Symbol;Acc:MGI:2384798]	-2.14002	0.000489162	5.98997	2.7976	17.0952
ENSMUSG00000024743	Syt7	synaptotagmin VII [Source:MGI Symbol;Acc:MGI:1859545]	-2.17052	0.0284551	2.89115	1.33094	12.1905
ENSMUSG00000040354	Mars1	methionine-tRNA synthetase 1 [Source:MGI Symbol;Acc:MGI:1345633]	-2.21935	3.21428e-07	24.2697	10.9331	192.714
ENSMUSG00000038168	P3h2	prolyl 3-hydroxylase 2 [Source:MGI Symbol;Acc:MGI:2146663]	-2.27679	0.0159985	27.7511	12.1865	43.5714
ENSMUSG00000024640	Psat1	phosphoserine aminotransferase 1 [Source:MGI Symbol;Acc:MGI:2183441]	-2.27888	0.000752011	12.3393	5.41266	243.762
ENSMUSG00000006494	Pdk1	pyruvate dehydrogenase kinase, isoenzyme 1 [Source:MGI Symbol;Acc:MGI:1926119]	-2.28633	0.000312025	6.08484	2.66033	12.3333
ENSMUSG00000040675	Mthfd1l	methylenetetrahydrofolate dehydrogenase (NADP+ dependent) 1-like [Source:MGI Symbol;Acc:MGI:1924836]	-2.28882	9.71581e-07	25.5505	11.1613	75.1905
ENSMUSG00000051177	Plcb1	phospholipase C, beta 1 [Source:MGI Symbol;Acc:MGI:97613]	-2.28897	9.96902e-06	4.34392	1.89701	7.66667
ENSMUSG00000030255	Sspn	sarcospan [Source:MGI Symbol;Acc:MGI:1353511]	-2.34489	0.0283761	2.39298	1.0188	126.143
ENSMUSG00000036599	Chst12	carbohydrate sulfotransferase 12 [Source:MGI Symbol;Acc:MGI:1929064]	-2.36326	0.0306999	5.39789	2.28044	7.28571
ENSMUSG00000028811	Yars	tyrosyl-tRNA synthetase [Source:MGI Symbol;Acc:MGI:2147627]	-2.40444	1.46316e-07	15.2239	6.33009	344.762
ENSMUSG00000038402	Foxf2	forkhead box F2 [Source:MGI Symbol;Acc:MGI:1347479]	-2.41818	0.0269547	4.37977	1.80747	7.19048
ENSMUSG00000029752	Asns	asparagine synthetase [Source:MGI Symbol;Acc:MGI:1350929]	-2.46103	0.00524291	6.66309	2.70417	373.81
ENSMUSG00000062151	Unc13c	unc-13 homolog C [Source:MGI Symbol;Acc:MGI:2149021]	-2.50751	0.0026304	1.82986	0.728737	8.09524
ENSMUSG00000005125	Ndrg1	N-myc downstream regulated gene 1 [Source:MGI Symbol;Acc:MGI:1341799]	-2.54692	3.36906e-09	28.381	11.1419	70.5714
ENSMUSG00000043051	Disc1	disrupted in schizophrenia 1 [Source:MGI Symbol;Acc:MGI:2447658]	-2.568	0.00491836	3.60822	1.40267	6.33333
ENSMUSG00000028883	Sema3a	sema domain, immunoglobulin domain (Ig), short basic domain, secreted, (semaphorin) 3A [Source:MGI Symbol;Acc:MGI:107558]	-2.63558	1.28568e-11	17.4197	6.60877	6.52381
ENSMUSG00000026483	Niban1	niban apoptosis regulator 1 [Source:MGI Symbol;Acc:MGI:2137237]	-2.69801	3.64349e-05	7.28849	2.70017	47.4762
ENSMUSG00000032334	Loxl1	lysyl oxidase-like 1 [Source:MGI Symbol;Acc:MGI:106096]	-2.71625	3.1882e-15	41.3666	15.2264	24.1905
ENSMUSG00000020142	Slc1a4	solute carrier family 1 (glutamate/neutral amino acid transporter), member 4 [Source:MGI Symbol;Acc:MGI:2135601]	-2.72004	4.3936e-06	14.3344	5.26752	168.19
ENSMUSG00000005667	Mthfd2	methylenetetrahydrofolate dehydrogenase (NAD+ dependent), methenyltetrahydrofolate cyclohydrolase [Source:MGI Symbol;Acc:MGI:1338850]	-2.8576	0.00131717	5.99586	2.09546	285.857
ENSMUSG00000028042	Zbtb7b	zinc finger and BTB domain containing 7B [Source:MGI Symbol;Acc:MGI:102755]	-2.96167	9.71581e-07	25.322	8.54812	81.2857
ENSMUSG00000023031	Cela1	chymotrypsin-like elastase family, member 1 [Source:MGI Symbol;Acc:MGI:95314]	-3.15282	9.37241e-07	18.7982	5.95793	20.6667
ENSMUSG00000053398	Phgdh	3-phosphoglycerate dehydrogenase [Source:MGI Symbol;Acc:MGI:1355330]	-3.20657	1.65736e-09	42.7534	13.329	45.5238
ENSMUSG00000034271	Jdp2	Jun dimerization protein 2 [Source:MGI Symbol;Acc:MGI:1932093]	-3.2359	0.0459712	5.79453	1.78593	55.1429
ENSMUSG00000027737	Slc7a11	solute carrier family 7 (cationic amino acid transporter, y+ system), member 11 [Source:MGI Symbol;Acc:MGI:1347355]	-3.4303	2.57047e-10	5.76398	1.67956	97.1429
ENSMUSG00000030717	Nupr1	nuclear protein transcription regulator 1 [Source:MGI Symbol;Acc:MGI:1891834]	-3.81515	1.34925e-13	96.8452	25.38	121.143
ENSMUSG00000062859	Tcp11	t-complex protein 11 [Source:MGI Symbol;Acc:MGI:98544]	-3.96826	0.00309633	2.44682	0.613695	8.09524
ENSMUSG00000016918	Sulf1	sulfatase 1 [Source:MGI Symbol;Acc:MGI:2138563]	-4.10613	0.000432343	9.26845	2.25622	18.9524
ENSMUSG00000024659	Anxa1	annexin A1 [Source:MGI Symbol;Acc:MGI:96819]	-4.10624	1.91626e-18	31.5224	7.67284	7.95238
ENSMUSG00000025140	Pycr1	pyrroline-5-carboxylate reductase 1 [Source:MGI Symbol;Acc:MGI:2384795]	-4.2939	0.00425626	2.78578	0.645848	154.762
ENSMUSG00000022665	Ccdc80	coiled-coil domain containing 80 [Source:MGI Symbol;Acc:MGI:1915146]	-4.44934	5.59303e-14	33.4105	7.50642	9.71429
ENSMUSG00000005413	Hmox1	heme oxygenase 1 [Source:MGI Symbol;Acc:MGI:96163]	-4.49751	8.78544e-10	34.9414	7.76243	58.6667
ENSMUSG00000019762	Iyd	iodotyrosine deiodinase [Source:MGI Symbol;Acc:MGI:1917587]	-6.11063	0.0277577	1.40257	0.222052	9.28571
ENSMUSG00000079020	Slc45a4	solute carrier family 45, member 4 [Source:MGI Symbol;Acc:MGI:2146236]	-9.93315	1.39161e-24	38.7903	3.90356	39.3333
ENSMUSG00000024211	Grm8	glutamate receptor, metabotropic 8 [Source:MGI Symbol;Acc:MGI:1351345]	-10.4317	6.26053e-17	2.12359	0.202207	10.1429
ENSMUSG00000045776	Lrtm1	leucine-rich repeats and transmembrane domains 1 [Source:MGI Symbol;Acc:MGI:2442106]	-13.945	2.67938e-06	1.84872	0.130852	25.381
ENSMUSG00000042406	Atf4	activating transcription factor 4 [Source:MGI Symbol;Acc:MGI:88096]	-23.6604	3.60321e-08	58.3524	2.46022	32.6667
