# Supplementary material for: ATF4 May Be Essential for Adaption of the Ocular Lens to Its Avascular Environment
Source: Cells. 2023 Nov 16;12(22):2636. doi: 10.3390/cells12222636 (PMC10670291; doi:10.3390/cells12222636)
Supplement: Supplementary file 1 [file cells-12-02636-s001.zip › supplemental table S6 immuno conditions.xlsx]

## Sheet: Sheet1
Primary Antibody	Fixation	Dilution
cleaved-Caspase3 (CST, 9661S)	4% PFA	1:100
Ki-67 (CST, 9129S)	4% PFA	1:300
α-SMA (Sigma-Aldrich, F3777)	4% PFA	1:250
E-Cadherin ( CST, 3195S)	4% PFA	1:200
FoxE3 (Santa Cruz, sc-134536)	4% PFA	1:100
Gpx1 (Abcam, ab22604	Acetone/Methanol (v/v, 1:1)	1:200
eIF2α (CST, 5324T)	4% PFA	1:400
MARS1 (Invitrogene PA5-29056)	4% PFA	1:400
Slc3a2 (Bioss, bs-6659R)	4% PFA	1:200
Glucagon (Immunostar, 20076)	Acetone/Methanol (v/v, 1:1)	1:200
Pygm (Abcam, ab231963)	4% PFA	1:50
P62 (Abcam, ab240635)	Acetone/Methanol (v/v, 1:1)	1:100
CHOP (Invitrogen, PA5-104528)	4% PFA	1:200
XBP1(Santa Cruz, sc-7160)	4% PFA	1:200
BiP(Abcam, ab21685)	Acetone/Methanol (v/v, 1:1)	1:200
